# Supplementary material for: Identification of the Candidate Proteins Related to Oleic Acid Accumulation during Peanut (Arachis hypogaea L.) Seed Development through Comparative Proteome Analysis
Source: Int J Mol Sci. 2018 Apr 18;19(4):1235. doi: 10.3390/ijms19041235 (PMC5979506; doi:10.3390/ijms19041235)
Supplement: Supplementary file 1 [file ijms-19-01235-s001.zip]

Archive with 6 entries (5 files):
- supplementary files/
- supplementary files/SP table1 in kainong70.xlsx
- supplementary files/SP table2 in 176.xlsx
- supplementary files/SP table3 in 176vs70.xlsx
- supplementary files/SP Table4 primer.xlsx
- supplementary files/supplementary file.pdf
