# Supplementary material for: Identification of the Candidate Proteins Related to Oleic Acid Accumulation during Peanut (Arachis hypogaea L.) Seed Development through Comparative Proteome Analysis
Source: Int J Mol Sci. 2018 Apr 18;19(4):1235. doi: 10.3390/ijms19041235 (PMC5979506; doi:10.3390/ijms19041235)
Supplement: Supplementary file 1 [file ijms-19-01235-s001.zip › supplementary files/SP table1 in kainong70.xlsx]

## Sheet: kainong70-2vs70-1
Table S1. Identified DEPs in developing seeds of low-oleate variety Kainong70.
ID	Log2FoldChange	Identity	Evalue	Uniprot	Genename	Biological Process	Cell Component	Molecular Function	KEGG Pathways	UNIPROT_URL	Transcription Factor
Araip.10013935.1	2.71	77.42	0	O23404	PPDK	GO:0044710,single-organism metabolic process|GO:0006082,organic acid metabolic process|GO:0016310,phosphorylation|GO:0009987,cellular process|GO:0019752,carboxylic acid metabolic process|GO:0032787,monocarboxylic acid metabolic process|GO:0071704,organic substance metabolic process|GO:0006796,phosphate-containing compound metabolic process|GO:0044763,single-organism cellular process|GO:0044281,sm…	GO:0005737,cytoplasm|GO:0005829,cytosol|GO:0009536,plastid|GO:0043231,intracellular membrane-bounded organelle|GO:0009532,plastid stroma|GO:0009570,chloroplast stroma|GO:0005634,nucleus|GO:0044464,cell part|GO:0044444,cytoplasmic part|GO:0005623,cell|GO:0005622,intracellular|GO:0044446,intracellular organelle part|GO:0043229,intracellular organelle|GO:0044435,plastid part|GO:0044434,chloroplast p…	GO:0035639,purine ribonucleoside triphosphate binding|GO:0005488,binding|GO:0043167,ion binding|GO:1901363,heterocyclic compound binding|GO:1901265,nucleoside phosphate binding|GO:0001882,nucleoside binding|GO:0043168,anion binding|GO:0043169,cation binding|GO:0000166,nucleotide binding|GO:0016740,transferase activity|GO:0001883,purine nucleoside binding|GO:0032549,ribonucleoside binding|GO:00170…	ath00620,Pyruvate metabolism|ath00710,Carbon fixation in photosynthetic organisms|ath01100,Metabolic pathways|ath01200,Carbon metabolism	http://www.uniprot.org/uniprot/O23404	FALSE
Araip.10018346.1	2.67	81.86	0	P52410	KAS1	GO:0006633,fatty acid biosynthetic process|GO:0006631,fatty acid metabolic process|GO:0019752,carboxylic acid metabolic process|GO:0044249,cellular biosynthetic process|GO:0044281,small molecule metabolic process|GO:0044283,small molecule biosynthetic process|GO:0072330,monocarboxylic acid biosynthetic process|GO:0044699,single-organism process|GO:1901576,organic substance biosynthetic process|GO…	GO:0005737,cytoplasm|GO:0009536,plastid|GO:0043231,intracellular membrane-bounded organelle|GO:0009532,plastid stroma|GO:0009570,chloroplast stroma|GO:0044464,cell part|GO:0044444,cytoplasmic part|GO:0005623,cell|GO:0005622,intracellular|GO:0044446,intracellular organelle part|GO:0043229,intracellular organelle|GO:0044435,plastid part|GO:0044434,chloroplast part|GO:0044424,intracellular part|GO:0…	GO:0004312,fatty acid synthase activity|GO:0003824,catalytic activity|GO:0016740,transferase activity|GO:0016746,transferase activity, transferring acyl groups|GO:0016747,transferase activity, transferring acyl groups other than amino-acyl groups|GO:0004315,3-oxoacyl-[acyl-carrier-protein] synthase activity	ath00061,Fatty acid biosynthesis|ath00780,Biotin metabolism|ath01212,Fatty acid metabolism|ath01100,Metabolic pathways	http://www.uniprot.org/uniprot/P52410	FALSE
Araip.10015249.1	2.62	45.49	1e-148	Q9FUJ2	CKX4	GO:0006807,nitrogen compound metabolic process|GO:0009690,cytokinin metabolic process|GO:0044699,single-organism process|GO:0042445,hormone metabolic process|GO:0044710,single-organism metabolic process|GO:0042447,hormone catabolic process|GO:0009823,cytokinin catabolic process|GO:0071704,organic substance metabolic process|GO:0065007,biological regulation|GO:0065008,regulation of biological qual…	GO:0005576,extracellular region|GO:0005615,extracellular space|GO:0044421,extracellular region part	GO:0008762,UDP-N-acetylmuramate dehydrogenase activity|GO:0005488,binding|GO:0000166,nucleotide binding|GO:1901363,heterocyclic compound binding|GO:1901265,nucleoside phosphate binding|GO:0016491,oxidoreductase activity|GO:0043168,anion binding|GO:0050662,coenzyme binding|GO:0050660,flavin adenine dinucleotide binding|GO:0016641,oxidoreductase activity, acting on the CH-NH2 group of donors, oxyge…	ath00908,Zeatin biosynthesis	http://www.uniprot.org/uniprot/Q9FUJ2	FALSE
Araip.10018212.1	2.54	89.17	6e-100	Q9LX13	At5g10160	GO:0006633,fatty acid biosynthetic process|GO:0006631,fatty acid metabolic process|GO:0006732,coenzyme metabolic process|GO:0006733,oxidoreduction coenzyme metabolic process|GO:0019752,carboxylic acid metabolic process|GO:0044249,cellular biosynthetic process|GO:0009108,coenzyme biosynthetic process|GO:0044281,small molecule metabolic process|GO:0044283,small molecule biosynthetic process|GO:0072…	GO:0031976,plastid thylakoid|GO:0031975,envelope|GO:0043229,intracellular organelle|GO:0071944,cell periphery|GO:0043227,membrane-bounded organelle|GO:0043226,organelle|GO:0005737,cytoplasm|GO:0009534,chloroplast thylakoid|GO:0031984,organelle subcompartment|GO:0005618,cell wall|GO:0016020,membrane|GO:0044435,plastid part|GO:0044434,chloroplast part|GO:0009579,thylakoid|GO:0009941,chloroplast env…	GO:0016835,carbon-oxygen lyase activity|GO:0016836,hydro-lyase activity|GO:0016829,lyase activity|GO:0003824,catalytic activity	ath00061,Fatty acid biosynthesis|ath00780,Biotin metabolism|ath01212,Fatty acid metabolism|ath01100,Metabolic pathways	http://www.uniprot.org/uniprot/Q9LX13	FALSE
Araip.10003001.1	2.53	49.21	8e-10	F4K2W9	MAB16.4		GO:0044425,membrane part|GO:0016021,integral component of membrane|GO:0016020,membrane|GO:0031224,intrinsic component of membrane			http://www.uniprot.org/uniprot/F4K2W9	FALSE
Araip.10020984.1	2.52	37.35	6e-79	Q8S9J6	At5g10770	GO:0044238,primary metabolic process|GO:0019538,protein metabolic process|GO:0043170,macromolecule metabolic process|GO:0071704,organic substance metabolic process|GO:0008152,metabolic process|GO:0006508,proteolysis|GO:1901575,organic substance catabolic process|GO:1901564,organonitrogen compound metabolic process|GO:1901565,organonitrogen compound catabolic process|GO:0006807,nitrogen compound m…	GO:0016020,membrane|GO:0044464,cell part|GO:0005623,cell|GO:0071944,cell periphery|GO:0005886,plasma membrane|GO:0044425,membrane part|GO:0031224,intrinsic component of membrane|GO:0031225,anchored component of membrane	GO:0016787,hydrolase activity|GO:0004175,endopeptidase activity|GO:0070001,aspartic-type peptidase activity|GO:0003824,catalytic activity|GO:0070011,peptidase activity, acting on L-amino acid peptides|GO:0004190,aspartic-type endopeptidase activity|GO:0008233,peptidase activity		http://www.uniprot.org/uniprot/Q8S9J6	FALSE
Araip.10018306.1	2.52	55.45	6e-151	Q8VZ21	MAC9.6	GO:0009607,response to biotic stimulus|GO:0009738,abscisic acid-activated signaling pathway|GO:0019752,carboxylic acid metabolic process|GO:0071229,cellular response to acid chemical|GO:0006807,nitrogen compound metabolic process|GO:0023052,signaling|GO:0007165,signal transduction|GO:0070887,cellular response to chemical stimulus|GO:0042221,response to chemical|GO:0050789,regulation of biological…	GO:0005737,cytoplasm|GO:0043231,intracellular membrane-bounded organelle|GO:0005773,vacuole|GO:0044464,cell part|GO:0043229,intracellular organelle|GO:0005623,cell|GO:0005622,intracellular|GO:0044444,cytoplasmic part|GO:0044424,intracellular part|GO:0043227,membrane-bounded organelle|GO:0043226,organelle|GO:0016021,integral component of membrane|GO:0016020,membrane|GO:0044425,membrane part|GO:003…			http://www.uniprot.org/uniprot/Q8VZ21	FALSE
Araip.10028393.1	2.49	63.42	0	Q9FK91	PARP3	GO:0006471,protein ADP-ribosylation|GO:0090304,nucleic acid metabolic process|GO:0044249,cellular biosynthetic process|GO:0034641,cellular nitrogen compound metabolic process|GO:0006807,nitrogen compound metabolic process|GO:0034645,cellular macromolecule biosynthetic process|GO:1901576,organic substance biosynthetic process|GO:0009100,glycoprotein metabolic process|GO:0009101,glycoprotein biosyn…	GO:0043231,intracellular membrane-bounded organelle|GO:0005634,nucleus|GO:0044464,cell part|GO:0005623,cell|GO:0005622,intracellular|GO:0043229,intracellular organelle|GO:0044424,intracellular part|GO:0043227,membrane-bounded organelle|GO:0043226,organelle|GO:0005737,cytoplasm	GO:0003824,catalytic activity|GO:0016740,transferase activity|GO:0016757,transferase activity, transferring glycosyl groups|GO:0016763,transferase activity, transferring pentosyl groups|GO:0003950,NAD+ ADP-ribosyltransferase activity|GO:0016886,ligase activity, forming phosphoric ester bonds|GO:0003910,DNA ligase (ATP) activity|GO:0016874,ligase activity|GO:0003909,DNA ligase activity	ath03410,Base excision repair	http://www.uniprot.org/uniprot/Q9FK91	FALSE
Araip.10026527.1	2.49	68.09	0	Q39044	bVPE	GO:0071704,organic substance metabolic process|GO:0044267,cellular protein metabolic process|GO:0051604,protein maturation|GO:0044260,cellular macromolecule metabolic process|GO:0044238,primary metabolic process|GO:0006624,vacuolar protein processing|GO:0009987,cellular process|GO:0044237,cellular metabolic process|GO:0043170,macromolecule metabolic process|GO:0019538,protein metabolic process|GO…	GO:0005737,cytoplasm|GO:0000326,protein storage vacuole|GO:0000325,plant-type vacuole|GO:0000322,storage vacuole|GO:0005773,vacuole|GO:0044464,cell part|GO:0044444,cytoplasmic part|GO:0005623,cell|GO:0005622,intracellular|GO:0043229,intracellular organelle|GO:0044424,intracellular part|GO:0043227,membrane-bounded organelle|GO:0043226,organelle|GO:0043231,intracellular membrane-bounded organelle	GO:0016787,hydrolase activity|GO:0004175,endopeptidase activity|GO:0070011,peptidase activity, acting on L-amino acid peptides|GO:0003824,catalytic activity|GO:0004197,cysteine-type endopeptidase activity|GO:0008233,peptidase activity|GO:0008234,cysteine-type peptidase activity		http://www.uniprot.org/uniprot/Q39044	FALSE
Araip.10026830.1	2.49	35.42	4.4	Q9LJN4	BXL5	GO:0044238,primary metabolic process|GO:0005975,carbohydrate metabolic process|GO:0008152,metabolic process|GO:0071704,organic substance metabolic process	GO:0005618,cell wall|GO:0044464,cell part|GO:0005623,cell|GO:0030312,external encapsulating structure|GO:0044421,extracellular region part|GO:0071944,cell periphery|GO:0031012,extracellular matrix|GO:0005578,proteinaceous extracellular matrix|GO:0005576,extracellular region	GO:0016787,hydrolase activity|GO:0003824,catalytic activity|GO:0016798,hydrolase activity, acting on glycosyl bonds|GO:0004553,hydrolase activity, hydrolyzing O-glycosyl compounds	ath00500,Starch and sucrose metabolism|ath00520,Amino sugar and nucleotide sugar metabolism|ath01100,Metabolic pathways	http://www.uniprot.org/uniprot/Q9LJN4	FALSE
Araip.10028512.1	2.47	60.37	1e-137	Q9FJ47	SAG12	GO:0048468,cell development|GO:0051716,cellular response to stimulus|GO:0009750,response to fructose|GO:0043207,response to external biotic stimulus|GO:0048869,cellular developmental process|GO:0048513,animal organ development|GO:0010150,leaf senescence|GO:0050832,defense response to fungus|GO:0003006,developmental process involved in reproduction|GO:0030163,protein catabolic process|GO:0010038,r…	GO:0005737,cytoplasm|GO:0000325,plant-type vacuole|GO:0000323,lytic vacuole|GO:0043231,intracellular membrane-bounded organelle|GO:0005773,vacuole|GO:0044464,cell part|GO:0044444,cytoplasmic part|GO:0005623,cell|GO:0010282,senescence-associated vacuole|GO:0005764,lysosome|GO:0044421,extracellular region part|GO:0043229,intracellular organelle|GO:0005576,extracellular region|GO:0044424,intracellul…	GO:0016787,hydrolase activity|GO:0004175,endopeptidase activity|GO:0070011,peptidase activity, acting on L-amino acid peptides|GO:0003824,catalytic activity|GO:0004197,cysteine-type endopeptidase activity|GO:0008233,peptidase activity|GO:0008234,cysteine-type peptidase activity		http://www.uniprot.org/uniprot/Q9FJ47	FALSE
Araip.10015958.1	2.46	33.47	1e-32	Q9ZWA9	CRD	GO:0061458,reproductive system development|GO:0009791,post-embryonic development|GO:0048316,seed development|GO:0021700,developmental maturation|GO:0007275,multicellular organism development|GO:0044699,single-organism process|GO:0000003,reproduction|GO:0032502,developmental process|GO:0032501,multicellular organismal process|GO:0048608,reproductive structure development|GO:0048609,multicellular o…	GO:0005737,cytoplasm|GO:0000326,protein storage vacuole|GO:0000325,plant-type vacuole|GO:0000322,storage vacuole|GO:0005773,vacuole|GO:0044464,cell part|GO:0044444,cytoplasmic part|GO:0005623,cell|GO:0005622,intracellular|GO:0043229,intracellular organelle|GO:0044424,intracellular part|GO:0043227,membrane-bounded organelle|GO:0043226,organelle|GO:0043231,intracellular membrane-bounded organelle	GO:0045735,nutrient reservoir activity		http://www.uniprot.org/uniprot/Q9ZWA9	FALSE
Araip.10034788.1	2.44	34.27	2e-17	Q8RXD5	KTI1	GO:0010035,response to inorganic substance|GO:0009628,response to abiotic stimulus|GO:0009892,negative regulation of metabolic process|GO:0080090,regulation of primary metabolic process|GO:0019222,regulation of metabolic process|GO:0031324,negative regulation of cellular metabolic process|GO:0031323,regulation of cellular metabolic process|GO:0000302,response to reactive oxygen species|GO:0006820…	GO:0005737,cytoplasm|GO:0043231,intracellular membrane-bounded organelle|GO:0044464,cell part|GO:0043229,intracellular organelle|GO:0005739,mitochondrion|GO:0005622,intracellular|GO:0044444,cytoplasmic part|GO:0005623,cell|GO:0044424,intracellular part|GO:0043227,membrane-bounded organelle|GO:0043226,organelle	GO:0004866,endopeptidase inhibitor activity|GO:0061135,endopeptidase regulator activity|GO:0061134,peptidase regulator activity|GO:0030414,peptidase inhibitor activity|GO:0004857,enzyme inhibitor activity|GO:0098772,molecular function regulator|GO:0030234,enzyme regulator activity		http://www.uniprot.org/uniprot/Q8RXD5	FALSE
Araip.10037337.1	2.42	86.06	8e-180	P43287	PIP2-2	GO:0009992,cellular water homeostasis|GO:0015850,organic hydroxy compound transport|GO:0006950,response to stress|GO:0042592,homeostatic process|GO:0009414,response to water deprivation|GO:0009415,response to water|GO:0051179,localization|GO:0090066,regulation of anatomical structure size|GO:0044699,single-organism process|GO:0009719,response to endogenous stimulus|GO:0010035,response to inorgani…	GO:0005887,integral component of plasma membrane|GO:0043229,intracellular organelle|GO:0071944,cell periphery|GO:0031226,intrinsic component of plasma membrane|GO:0043226,organelle|GO:0031224,intrinsic component of membrane|GO:0005737,cytoplasm|GO:0009536,plastid|GO:0005773,vacuole|GO:0043227,membrane-bounded organelle|GO:0016021,integral component of membrane|GO:0016020,membrane|GO:0030054,cell …	GO:0022891,substrate-specific transmembrane transporter activity|GO:0022838,substrate-specific channel activity|GO:0022857,transmembrane transporter activity|GO:1901476,carbohydrate transporter activity|GO:0005215,transporter activity|GO:0015665,alcohol transmembrane transporter activity|GO:0015144,carbohydrate transmembrane transporter activity|GO:0015250,water channel activity|GO:1901618,organi…		http://www.uniprot.org/uniprot/P43287	FALSE
Araip.10008837.1	2.4	46.15	1.6	Q9SIN3	At2g42560		GO:0005737,cytoplasm|GO:0005829,cytosol|GO:0044464,cell part|GO:0005623,cell|GO:0005622,intracellular|GO:0044444,cytoplasmic part|GO:0044424,intracellular part			http://www.uniprot.org/uniprot/Q9SIN3	FALSE
Araip.10000948.1	2.39	65.57	0	F4HR88	At1g33590	GO:0008104,protein localization|GO:0019220,regulation of phosphate metabolic process|GO:0080090,regulation of primary metabolic process|GO:0019222,regulation of metabolic process|GO:0006470,protein dephosphorylation|GO:0048585,negative regulation of response to stimulus|GO:0048583,regulation of response to stimulus|GO:0031348,negative regulation of defense response|GO:0007165,signal transduction|…	GO:0005737,cytoplasm|GO:0009536,plastid|GO:0043231,intracellular membrane-bounded organelle|GO:0005618,cell wall|GO:0005829,cytosol|GO:0044464,cell part|GO:0044444,cytoplasmic part|GO:0005623,cell|GO:0009505,plant-type cell wall|GO:0043229,intracellular organelle|GO:0071944,cell periphery|GO:0044424,intracellular part|GO:0030312,external encapsulating structure|GO:0043227,membrane-bounded organel…			http://www.uniprot.org/uniprot/F4HR88	FALSE
Araip.10037209.1	2.38	68.35	6e-167	Q8VYS0	RD19D	GO:0044238,primary metabolic process|GO:0019538,protein metabolic process|GO:0043170,macromolecule metabolic process|GO:0071704,organic substance metabolic process|GO:0008152,metabolic process|GO:0006508,proteolysis|GO:0044248,cellular catabolic process|GO:0006807,nitrogen compound metabolic process|GO:0044267,cellular protein metabolic process|GO:1901575,organic substance catabolic process|GO:00…	GO:0005737,cytoplasm|GO:0000323,lytic vacuole|GO:0043231,intracellular membrane-bounded organelle|GO:0005773,vacuole|GO:0044464,cell part|GO:0044444,cytoplasmic part|GO:0005623,cell|GO:0005622,intracellular|GO:0005764,lysosome|GO:0044421,extracellular region part|GO:0043229,intracellular organelle|GO:0005576,extracellular region|GO:0044424,intracellular part|GO:0043227,membrane-bounded organelle|…	GO:0016787,hydrolase activity|GO:0003824,catalytic activity|GO:0070011,peptidase activity, acting on L-amino acid peptides|GO:0008233,peptidase activity|GO:0008234,cysteine-type peptidase activity|GO:0004175,endopeptidase activity|GO:0004197,cysteine-type endopeptidase activity		http://www.uniprot.org/uniprot/Q8VYS0	FALSE
Araip.10013903.1	2.36	76.44	0	Q43127	GLN2	GO:0051049,regulation of transport|GO:0009167,purine ribonucleoside monophosphate metabolic process|GO:0044281,small molecule metabolic process|GO:0044283,small molecule biosynthetic process|GO:0071840,cellular component organization or biogenesis|GO:0044712,single-organism catabolic process|GO:0044710,single-organism metabolic process|GO:0009132,nucleoside diphosphate metabolic process|GO:000975…	GO:0022626,cytosolic ribosome|GO:0055035,plastid thylakoid membrane|GO:0034357,photosynthetic membrane|GO:0031976,plastid thylakoid|GO:0031975,envelope|GO:0048046,apoplast|GO:0043229,intracellular organelle|GO:0043228,non-membrane-bounded organelle|GO:0005622,intracellular|GO:0043227,membrane-bounded organelle|GO:0043226,organelle|GO:0009535,chloroplast thylakoid membrane|GO:0009534,chloroplast t…	GO:0035639,purine ribonucleoside triphosphate binding|GO:0016211,ammonia ligase activity|GO:0016880,acid-ammonia (or amide) ligase activity|GO:0005488,binding|GO:0043167,ion binding|GO:1901363,heterocyclic compound binding|GO:1901265,nucleoside phosphate binding|GO:0001882,nucleoside binding|GO:0043168,anion binding|GO:0000166,nucleotide binding|GO:0016879,ligase activity, forming carbon-nitrogen…	ath00630,Glyoxylate and dicarboxylate metabolism|ath00220,Arginine biosynthesis|ath00250,Alanine, aspartate and glutamate metabolism|ath00910,Nitrogen metabolism|ath01230,Biosynthesis of amino acids|ath01100,Metabolic pathways	http://www.uniprot.org/uniprot/Q43127	FALSE
Araip.10031697.1	2.34	68.77	0	Q9LFR0	GMII	GO:0009628,response to abiotic stimulus|GO:0006972,hyperosmotic response|GO:0006950,response to stress|GO:0044249,cellular biosynthetic process|GO:0034645,cellular macromolecule biosynthetic process|GO:0009651,response to salt stress|GO:0009100,glycoprotein metabolic process|GO:0009101,glycoprotein biosynthetic process|GO:0044699,single-organism process|GO:0044267,cellular protein metabolic proce…	GO:0043229,intracellular organelle|GO:0005622,intracellular|GO:0043227,membrane-bounded organelle|GO:0043226,organelle|GO:0031224,intrinsic component of membrane|GO:0005737,cytoplasm|GO:0031984,organelle subcompartment|GO:0031090,organelle membrane|GO:0016021,integral component of membrane|GO:0016020,membrane|GO:0044431,Golgi apparatus part|GO:0005794,Golgi apparatus|GO:0098588,bounding membrane …	GO:0016787,hydrolase activity|GO:0015924,mannosyl-oligosaccharide mannosidase activity|GO:0015923,mannosidase activity|GO:0046914,transition metal ion binding|GO:0043169,cation binding|GO:0043167,ion binding|GO:0016798,hydrolase activity, acting on glycosyl bonds|GO:0030246,carbohydrate binding|GO:0004572,mannosyl-oligosaccharide 1,3-1,6-alpha-mannosidase activity|GO:0003824,catalytic activity|GO…	ath00510,N-Glycan biosynthesis|ath01100,Metabolic pathways	http://www.uniprot.org/uniprot/Q9LFR0	FALSE
Araip.10038295.1	2.33	49.53	7e-99	Q9LVB8	CXE20	GO:0008152,metabolic process|GO:0009056,catabolic process		GO:0016787,hydrolase activity|GO:0016788,hydrolase activity, acting on ester bonds|GO:0052689,carboxylic ester hydrolase activity|GO:0003824,catalytic activity		http://www.uniprot.org/uniprot/Q9LVB8	FALSE
Araip.10027201.1	2.32	94.32	0	O03042	rbcL	GO:0044249,cellular biosynthetic process|GO:0015977,carbon fixation|GO:0015979,photosynthesis|GO:0044699,single-organism process|GO:1901576,organic substance biosynthetic process|GO:0044710,single-organism metabolic process|GO:0044711,single-organism biosynthetic process|GO:0019685,photosynthesis, dark reaction|GO:0071704,organic substance metabolic process|GO:0019253,reductive pentose-phosphate …	GO:0005737,cytoplasm|GO:0009536,plastid|GO:0043231,intracellular membrane-bounded organelle|GO:0044464,cell part|GO:0044444,cytoplasmic part|GO:0005623,cell|GO:0005622,intracellular|GO:0043229,intracellular organelle|GO:0044424,intracellular part|GO:0043227,membrane-bounded organelle|GO:0043226,organelle|GO:0009507,chloroplast|GO:0022626,cytosolic ribosome|GO:0055035,plastid thylakoid membrane|GO…	GO:0043169,cation binding|GO:0004497,monooxygenase activity|GO:0016984,ribulose-bisphosphate carboxylase activity|GO:0016829,lyase activity|GO:0000287,magnesium ion binding|GO:0016830,carbon-carbon lyase activity|GO:0016831,carboxy-lyase activity|GO:0043167,ion binding|GO:0003824,catalytic activity|GO:0005488,binding|GO:0046872,metal ion binding|GO:0016491,oxidoreductase activity	ath00630,Glyoxylate and dicarboxylate metabolism|ath00710,Carbon fixation in photosynthetic organisms|ath01100,Metabolic pathways|ath01200,Carbon metabolism	http://www.uniprot.org/uniprot/O03042	FALSE
Araip.10006287.1	2.31	72.48	0	O65390	APA1	GO:0008104,protein localization|GO:0009167,purine ribonucleoside monophosphate metabolic process|GO:0044281,small molecule metabolic process|GO:0009161,ribonucleoside monophosphate metabolic process|GO:0071840,cellular component organization or biogenesis|GO:0044712,single-organism catabolic process|GO:0044710,single-organism metabolic process|GO:0010035,response to inorganic substance|GO:0070727…	GO:0005737,cytoplasm|GO:0043231,intracellular membrane-bounded organelle|GO:0005773,vacuole|GO:0005829,cytosol|GO:0044464,cell part|GO:0044444,cytoplasmic part|GO:0005623,cell|GO:0005622,intracellular|GO:0055044,symplast|GO:0043229,intracellular organelle|GO:0030054,cell junction|GO:0005911,cell-cell junction|GO:0044424,intracellular part|GO:0043227,membrane-bounded organelle|GO:0043226,organelle…	GO:0016787,hydrolase activity|GO:0004175,endopeptidase activity|GO:0070001,aspartic-type peptidase activity|GO:0003824,catalytic activity|GO:0070011,peptidase activity, acting on L-amino acid peptides|GO:0004190,aspartic-type endopeptidase activity|GO:0008233,peptidase activity		http://www.uniprot.org/uniprot/O65390	FALSE
Araip.10028843.1	2.31				Araip.10028843.1						FALSE
Araip.10028496.1	2.29	52.72	2e-176	P21240	CPN60B1	GO:0009628,response to abiotic stimulus|GO:0006457,protein folding|GO:0006458,'de novo' protein folding|GO:0044249,cellular biosynthetic process|GO:0009627,systemic acquired resistance|GO:0008219,cell death|GO:0006955,immune response|GO:0044699,single-organism process|GO:0044267,cellular protein metabolic process|GO:0044710,single-organism metabolic process|GO:0044711,single-organism biosynthetic…	GO:0022626,cytosolic ribosome|GO:0031975,envelope|GO:0048046,apoplast|GO:0043229,intracellular organelle|GO:0043228,non-membrane-bounded organelle|GO:0043227,membrane-bounded organelle|GO:0043226,organelle|GO:0005737,cytoplasm|GO:0009941,chloroplast envelope|GO:0009536,plastid|GO:0009532,plastid stroma|GO:0009570,chloroplast stroma|GO:0010319,stromule|GO:0016020,membrane|GO:0030529,intracellular …	GO:0035639,purine ribonucleoside triphosphate binding|GO:0005488,binding|GO:0043167,ion binding|GO:1901363,heterocyclic compound binding|GO:1901265,nucleoside phosphate binding|GO:0001882,nucleoside binding|GO:0043168,anion binding|GO:0000166,nucleotide binding|GO:0001883,purine nucleoside binding|GO:0032549,ribonucleoside binding|GO:0017076,purine nucleotide binding|GO:0005524,ATP binding|GO:003…	ath03018,RNA degradation	http://www.uniprot.org/uniprot/P21240	FALSE
Araip.10027881.1	2.27	87.47	0	Q9LZC3	MLS	GO:0019752,carboxylic acid metabolic process|GO:0044723,single-organism carbohydrate metabolic process|GO:0006099,tricarboxylic acid cycle|GO:0009060,aerobic respiration|GO:0044281,small molecule metabolic process|GO:0006091,generation of precursor metabolites and energy|GO:0072350,tricarboxylic acid metabolic process|GO:0006097,glyoxylate cycle|GO:0044699,single-organism process|GO:0044710,singl…	GO:0005737,cytoplasm|GO:0043231,intracellular membrane-bounded organelle|GO:0044464,cell part|GO:0005777,peroxisome|GO:0044444,cytoplasmic part|GO:0005623,cell|GO:0005622,intracellular|GO:0042579,microbody|GO:0043229,intracellular organelle|GO:0044424,intracellular part|GO:0009514,glyoxysome|GO:0043227,membrane-bounded organelle|GO:0043226,organelle	GO:0046912,transferase activity, transferring acyl groups, acyl groups converted into alkyl on transfer|GO:0004474,malate synthase activity|GO:0003824,catalytic activity|GO:0016740,transferase activity|GO:0016746,transferase activity, transferring acyl groups	ath00630,Glyoxylate and dicarboxylate metabolism|ath01110,Biosynthesis of secondary metabolites|ath00620,Pyruvate metabolism|ath01100,Metabolic pathways|ath01200,Carbon metabolism	http://www.uniprot.org/uniprot/Q9LZC3	FALSE
Araip.10037068.1	2.27	68.18	0.05	Q96261	LEA	GO:0044249,cellular biosynthetic process|GO:0009415,response to water|GO:0044699,single-organism process|GO:1901576,organic substance biosynthetic process|GO:0044710,single-organism metabolic process|GO:0044711,single-organism biosynthetic process|GO:0071704,organic substance metabolic process|GO:0006629,lipid metabolic process|GO:0009628,response to abiotic stimulus|GO:0006721,terpenoid metaboli…	GO:0005737,cytoplasm|GO:0005829,cytosol|GO:0044464,cell part|GO:0005623,cell|GO:0005622,intracellular|GO:0044444,cytoplasmic part|GO:0044424,intracellular part			http://www.uniprot.org/uniprot/Q96261	FALSE
Araip.10028791.1	2.24	62.04	0	Q9LXU4	At5g12950	GO:0008152,metabolic process	GO:0005737,cytoplasm|GO:0005622,intracellular|GO:0043231,intracellular membrane-bounded organelle|GO:0005773,vacuole|GO:0044464,cell part|GO:0043229,intracellular organelle|GO:0005623,cell|GO:0009505,plant-type cell wall|GO:0005618,cell wall|GO:0044444,cytoplasmic part|GO:0071944,cell periphery|GO:0044424,intracellular part|GO:0030312,external encapsulating structure|GO:0043227,membrane-bounded o…	GO:0003824,catalytic activity|GO:0016874,ligase activity		http://www.uniprot.org/uniprot/Q9LXU4	FALSE
Araip.10009241.1	2.23	63.57	5e-56	Q9M1C2	CPN10-1	GO:0044267,cellular protein metabolic process|GO:0006457,protein folding|GO:0044260,cellular macromolecule metabolic process|GO:0044238,primary metabolic process|GO:0019538,protein metabolic process|GO:0009987,cellular process|GO:0044237,cellular metabolic process|GO:0043170,macromolecule metabolic process|GO:0071704,organic substance metabolic process|GO:0008152,metabolic process|GO:0006458,'de …	GO:0005737,cytoplasm|GO:0044464,cell part|GO:0005623,cell|GO:0005622,intracellular|GO:0044424,intracellular part|GO:0009536,plastid|GO:0043231,intracellular membrane-bounded organelle|GO:0043233,organelle lumen|GO:0044444,cytoplasmic part|GO:0031974,membrane-enclosed lumen|GO:0044446,intracellular organelle part|GO:0070013,intracellular organelle lumen|GO:0043229,intracellular organelle|GO:000573…	GO:0043169,cation binding|GO:0051087,chaperone binding|GO:0051082,unfolded protein binding|GO:0043167,ion binding|GO:0005488,binding|GO:0005515,protein binding|GO:0046872,metal ion binding		http://www.uniprot.org/uniprot/Q9M1C2	FALSE
Araip.10026230.1	2.22	42.21	2e-31	O81888	T16L1.210		GO:0005576,extracellular region		ath04626,Plant-pathogen interaction|ath04075,Plant hormone signal transduction	http://www.uniprot.org/uniprot/O81888	FALSE
Araip.10021193.1	2.2	53.33	4e-25	Q41916	CYS5	GO:0009892,negative regulation of metabolic process|GO:0080090,regulation of primary metabolic process|GO:0019222,regulation of metabolic process|GO:0031324,negative regulation of cellular metabolic process|GO:0031323,regulation of cellular metabolic process|GO:0043086,negative regulation of catalytic activity|GO:0044267,cellular protein metabolic process|GO:0051248,negative regulation of protein…	GO:0005618,cell wall|GO:0044464,cell part|GO:0071944,cell periphery|GO:0005623,cell|GO:0030312,external encapsulating structure|GO:0005576,extracellular region	GO:0004866,endopeptidase inhibitor activity|GO:0061135,endopeptidase regulator activity|GO:0061134,peptidase regulator activity|GO:0030414,peptidase inhibitor activity|GO:0004869,cysteine-type endopeptidase inhibitor activity|GO:0004857,enzyme inhibitor activity|GO:0098772,molecular function regulator|GO:0030234,enzyme regulator activity|GO:0019899,enzyme binding|GO:0002020,protease binding|GO:00…		http://www.uniprot.org/uniprot/Q41916	FALSE
Araip.10007748.1	2.18	84.88	0	Q9STE8	TOC75-3	GO:0032502,developmental process|GO:0048440,carpel development|GO:0048467,gynoecium development|GO:0048569,post-embryonic animal organ development|GO:0051649,establishment of localization in cell|GO:0009791,post-embryonic development|GO:0009790,embryo development|GO:0008104,protein localization|GO:0051641,cellular localization|GO:0048481,plant ovule development|GO:0048827,phyllome development|GO:…	GO:0019867,outer membrane|GO:0010006,Toc complex|GO:0043229,intracellular organelle|GO:0042170,plastid membrane|GO:0031300,intrinsic component of organelle membrane|GO:0043227,membrane-bounded organelle|GO:0043226,organelle|GO:0031224,intrinsic component of membrane|GO:0005737,cytoplasm|GO:0009941,chloroplast envelope|GO:0009536,plastid|GO:0031090,organelle membrane|GO:0005773,vacuole|GO:0016021,…	GO:0008565,protein transporter activity|GO:0022891,substrate-specific transmembrane transporter activity|GO:0015450,P-P-bond-hydrolysis-driven protein transmembrane transporter activity|GO:0022884,macromolecule transmembrane transporter activity|GO:0005215,transporter activity|GO:0008320,protein transmembrane transporter activity|GO:0015399,primary active transmembrane transporter activity|GO:002…		http://www.uniprot.org/uniprot/Q9STE8	FALSE
Araip.10038119.1	2.18	85.71	0	O80977	VSR3	GO:0008104,protein localization|GO:0072666,establishment of protein localization to vacuole|GO:0072665,protein localization to vacuole|GO:0051641,cellular localization|GO:0044699,single-organism process|GO:0070727,cellular macromolecule localization|GO:0006886,intracellular protein transport|GO:0006605,protein targeting|GO:0071702,organic substance transport|GO:0033036,macromolecule localization|…	GO:0016020,membrane|GO:0043229,intracellular organelle|GO:0005622,intracellular|GO:0030135,coated vesicle|GO:0043226,organelle|GO:0031224,intrinsic component of membrane|GO:0010008,endosome membrane|GO:0030665,clathrin-coated vesicle membrane|GO:0031984,organelle subcompartment|GO:0031982,vesicle|GO:0030662,coated vesicle membrane|GO:0016023,cytoplasmic, membrane-bounded vesicle|GO:0031410,cytopl…	GO:0043169,cation binding|GO:0043167,ion binding|GO:0005488,binding|GO:0046872,metal ion binding|GO:0005509,calcium ion binding		http://www.uniprot.org/uniprot/O80977	FALSE
Araip.10001522.1	2.16	72.42	0	F4JRN8	At4g18810		GO:0005737,cytoplasm|GO:0009536,plastid|GO:0043231,intracellular membrane-bounded organelle|GO:0009532,plastid stroma|GO:0005773,vacuole|GO:0009570,chloroplast stroma|GO:0044464,cell part|GO:0044444,cytoplasmic part|GO:0005623,cell|GO:0005622,intracellular|GO:0044446,intracellular organelle part|GO:0043229,intracellular organelle|GO:0044435,plastid part|GO:0044434,chloroplast part|GO:0044424,intr…			http://www.uniprot.org/uniprot/F4JRN8	FALSE
Araip.10036234.1	2.16	75.32	0	Q9LEU8	At5g10920	GO:0006591,ornithine metabolic process|GO:0019752,carboxylic acid metabolic process|GO:0034654,nucleobase-containing compound biosynthetic process|GO:0034641,cellular nitrogen compound metabolic process|GO:0009165,nucleotide biosynthetic process|GO:0044281,small molecule metabolic process|GO:0044283,small molecule biosynthetic process|GO:0072521,purine-containing compound metabolic process|GO:007…	GO:0005737,cytoplasm|GO:0009536,plastid|GO:0043231,intracellular membrane-bounded organelle|GO:0009532,plastid stroma|GO:0009570,chloroplast stroma|GO:0044464,cell part|GO:0044444,cytoplasmic part|GO:0005623,cell|GO:0005622,intracellular|GO:0044446,intracellular organelle part|GO:0043229,intracellular organelle|GO:0044435,plastid part|GO:0044434,chloroplast part|GO:0044424,intracellular part|GO:0…	GO:0004056,argininosuccinate lyase activity|GO:0016840,carbon-nitrogen lyase activity|GO:0016842,amidine-lyase activity|GO:0016829,lyase activity|GO:0003824,catalytic activity	ath01110,Biosynthesis of secondary metabolites|ath01230,Biosynthesis of amino acids|ath01100,Metabolic pathways|ath00250,Alanine, aspartate and glutamate metabolism|ath00220,Arginine biosynthesis	http://www.uniprot.org/uniprot/Q9LEU8	FALSE
Araip.10014093.1	2.15	85.71	0	A8MS68	LPD1	GO:0006637,acyl-CoA metabolic process|GO:0006732,coenzyme metabolic process|GO:0019752,carboxylic acid metabolic process|GO:0042592,homeostatic process|GO:0044249,cellular biosynthetic process|GO:0042744,hydrogen peroxide catabolic process|GO:0009108,coenzyme biosynthetic process|GO:0044281,small molecule metabolic process|GO:0006090,pyruvate metabolic process|GO:0050789,regulation of biological …	GO:0031974,membrane-enclosed lumen|GO:0031975,envelope|GO:0043229,intracellular organelle|GO:0043228,non-membrane-bounded organelle|GO:0043227,membrane-bounded organelle|GO:0043226,organelle|GO:0005737,cytoplasm|GO:0009941,chloroplast envelope|GO:0009536,plastid|GO:0031981,nuclear lumen|GO:0005730,nucleolus|GO:0009570,chloroplast stroma|GO:0005634,nucleus|GO:0044435,plastid part|GO:0044434,chloro…	GO:0043168,anion binding|GO:0050662,coenzyme binding|GO:0050660,flavin adenine dinucleotide binding|GO:0005488,binding|GO:0097159,organic cyclic compound binding|GO:0000166,nucleotide binding|GO:0036094,small molecule binding|GO:0003824,catalytic activity|GO:0048037,cofactor binding|GO:0016651,oxidoreductase activity, acting on NAD(P)H|GO:0016667,oxidoreductase activity, acting on a sulfur group …	ath00630,Glyoxylate and dicarboxylate metabolism|ath00620,Pyruvate metabolism|ath00020,Citrate cycle (TCA cycle)|ath00260,Glycine, serine and threonine metabolism|ath00010,Glycolysis / Gluconeogenesis|ath00640,Propanoate metabolism|ath01200,Carbon metabolism|ath01110,Biosynthesis of secondary metabolites|ath01100,Metabolic pathways|ath00280,Valine, leucine and isoleucine degradation	http://www.uniprot.org/uniprot/A8MS68	FALSE
Araip.10001209.1	2.14	79.3	0	Q9M0V6	RFNR1	GO:0044710,single-organism metabolic process|GO:0009987,cellular process|GO:0044237,cellular metabolic process|GO:0055114,oxidation-reduction process|GO:0008152,metabolic process|GO:0015979,photosynthesis|GO:0044699,single-organism process	GO:0005737,cytoplasm|GO:0009536,plastid|GO:0043231,intracellular membrane-bounded organelle|GO:0044464,cell part|GO:0044444,cytoplasmic part|GO:0005623,cell|GO:0005622,intracellular|GO:0043229,intracellular organelle|GO:0044424,intracellular part|GO:0043227,membrane-bounded organelle|GO:0043226,organelle|GO:0009507,chloroplast	GO:0005488,binding|GO:0043169,cation binding|GO:0004497,monooxygenase activity|GO:0046872,metal ion binding|GO:0046914,transition metal ion binding|GO:0016731,oxidoreductase activity, acting on iron-sulfur proteins as donors, NAD or NADP as acceptor|GO:0016709,oxidoreductase activity, acting on paired donors, with incorporation or reduction of molecular oxygen, NAD(P)H as one donor, and incorpora…	ath00195,Photosynthesis|ath01100,Metabolic pathways	http://www.uniprot.org/uniprot/Q9M0V6	FALSE
Araip.10000205.1	2.13	54.17	0.59	Q04980	LTI65	GO:0042221,response to chemical|GO:0071495,cellular response to endogenous stimulus|GO:0009628,response to abiotic stimulus|GO:0009414,response to water deprivation|GO:0009415,response to water|GO:0071229,cellular response to acid chemical|GO:0023052,signaling|GO:0007165,signal transduction|GO:0070887,cellular response to chemical stimulus|GO:0009651,response to salt stress|GO:0048827,phyllome de…				http://www.uniprot.org/uniprot/Q04980	FALSE
Araip.10000461.1	2.13	72.1	0	P49243	At1g62640	GO:0006633,fatty acid biosynthetic process|GO:0032502,developmental process|GO:0006631,fatty acid metabolic process|GO:0009628,response to abiotic stimulus|GO:0016131,brassinosteroid metabolic process|GO:0016132,brassinosteroid biosynthetic process|GO:0006732,coenzyme metabolic process|GO:0009266,response to temperature stimulus|GO:0051186,cofactor metabolic process|GO:0019752,carboxylic acid met…	GO:0005737,cytoplasm|GO:0009536,plastid|GO:0043231,intracellular membrane-bounded organelle|GO:0009532,plastid stroma|GO:0009570,chloroplast stroma|GO:0044464,cell part|GO:0044444,cytoplasmic part|GO:0005623,cell|GO:0005622,intracellular|GO:0044446,intracellular organelle part|GO:0043229,intracellular organelle|GO:0044435,plastid part|GO:0044434,chloroplast part|GO:0044424,intracellular part|GO:0…	GO:0004315,3-oxoacyl-[acyl-carrier-protein] synthase activity|GO:0004312,fatty acid synthase activity|GO:0003824,catalytic activity|GO:0016740,transferase activity|GO:0016746,transferase activity, transferring acyl groups|GO:0016747,transferase activity, transferring acyl groups other than amino-acyl groups|GO:0033818,beta-ketoacyl-acyl-carrier-protein synthase III activity	ath00061,Fatty acid biosynthesis|ath01212,Fatty acid metabolism|ath01100,Metabolic pathways	http://www.uniprot.org/uniprot/P49243	FALSE
Araip.10033331.1	2.12	49.72	3e-53	Q84JS5	At3g58450	GO:0006950,response to stress|GO:0050896,response to stimulus		GO:0016787,hydrolase activity|GO:0003824,catalytic activity		http://www.uniprot.org/uniprot/Q84JS5	FALSE
Araip.10008089.1	2.12	74.77	0	Q9C9P4	KAS2	GO:0016114,terpenoid biosynthetic process|GO:0080090,regulation of primary metabolic process|GO:0019222,regulation of metabolic process|GO:0006778,porphyrin-containing compound metabolic process|GO:0006779,porphyrin-containing compound biosynthetic process|GO:0009694,jasmonic acid metabolic process|GO:0009695,jasmonic acid biosynthetic process|GO:0044281,small molecule metabolic process|GO:004428…	GO:0005737,cytoplasm|GO:0009536,plastid|GO:0043231,intracellular membrane-bounded organelle|GO:0009532,plastid stroma|GO:0009570,chloroplast stroma|GO:0044464,cell part|GO:0044444,cytoplasmic part|GO:0005623,cell|GO:0005622,intracellular|GO:0044446,intracellular organelle part|GO:0043229,intracellular organelle|GO:0044435,plastid part|GO:0044434,chloroplast part|GO:0044424,intracellular part|GO:0…	GO:0004312,fatty acid synthase activity|GO:0003824,catalytic activity|GO:0016740,transferase activity|GO:0016746,transferase activity, transferring acyl groups|GO:0016747,transferase activity, transferring acyl groups other than amino-acyl groups|GO:0004315,3-oxoacyl-[acyl-carrier-protein] synthase activity	ath00061,Fatty acid biosynthesis|ath00780,Biotin metabolism|ath01212,Fatty acid metabolism|ath01100,Metabolic pathways	http://www.uniprot.org/uniprot/Q9C9P4	FALSE
Araip.10009004.1	2.12	89.26	2e-147	Q9LY74	VTE3	GO:0006655,phosphatidylglycerol biosynthetic process|GO:0006775,fat-soluble vitamin metabolic process|GO:0019758,glycosinolate biosynthetic process|GO:0006650,glycerophospholipid metabolic process|GO:0044272,sulfur compound biosynthetic process|GO:0006732,coenzyme metabolic process|GO:0019682,glyceraldehyde-3-phosphate metabolic process|GO:0019757,glycosinolate metabolic process|GO:0019752,carbox…	GO:0009706,chloroplast inner membrane|GO:0031975,envelope|GO:0043229,intracellular organelle|GO:0042170,plastid membrane|GO:0005623,cell|GO:0043227,membrane-bounded organelle|GO:0043226,organelle|GO:0031224,intrinsic component of membrane|GO:0005737,cytoplasm|GO:0009941,chloroplast envelope|GO:0009536,plastid|GO:0031090,organelle membrane|GO:0016021,integral component of membrane|GO:0016020,membr…	GO:0008757,S-adenosylmethionine-dependent methyltransferase activity|GO:0003824,catalytic activity|GO:0016740,transferase activity|GO:0016741,transferase activity, transferring one-carbon groups|GO:0051741,2-methyl-6-phytyl-1,4-benzoquinone methyltransferase activity|GO:0008168,methyltransferase activity|GO:0005515,protein binding|GO:0005488,binding	ath01110,Biosynthesis of secondary metabolites|ath00130,Ubiquinone and other terpenoid-quinone biosynthesis|ath01100,Metabolic pathways	http://www.uniprot.org/uniprot/Q9LY74	FALSE
Araip.10036817.1	2.08	52.38	3e-47	Q93VM8	COPT5	GO:0035434,copper ion transmembrane transport|GO:0006825,copper ion transport|GO:0030001,metal ion transport|GO:0044699,single-organism process|GO:0009719,response to endogenous stimulus|GO:0009737,response to abscisic acid|GO:0033993,response to lipid|GO:0000041,transition metal ion transport|GO:0051179,localization|GO:0098662,inorganic cation transmembrane transport|GO:0098660,inorganic ion tra…	GO:0016020,membrane|GO:0043229,intracellular organelle|GO:0043227,membrane-bounded organelle|GO:0043226,organelle|GO:0031224,intrinsic component of membrane|GO:0005737,cytoplasm|GO:0031090,organelle membrane|GO:0005773,vacuole|GO:0016021,integral component of membrane|GO:0005770,late endosome|GO:0005774,vacuolar membrane|GO:0044437,vacuolar part|GO:0030054,cell junction|GO:0005794,Golgi apparatus…	GO:0022891,substrate-specific transmembrane transporter activity|GO:0022890,inorganic cation transmembrane transporter activity|GO:0022892,substrate-specific transporter activity|GO:0046915,transition metal ion transmembrane transporter activity|GO:0005215,transporter activity|GO:0008324,cation transmembrane transporter activity|GO:0015075,ion transmembrane transporter activity|GO:0022857,transme…		http://www.uniprot.org/uniprot/Q93VM8	FALSE
Araip.10038238.1	2.06	64.71	5e-87	Q9LJ97	RAB28	GO:0042221,response to chemical|GO:0032502,developmental process|GO:0050801,ion homeostasis|GO:0009791,post-embryonic development|GO:0009414,response to water deprivation|GO:0009415,response to water|GO:0007275,multicellular organism development|GO:0044699,single-organism process|GO:0009719,response to endogenous stimulus|GO:0009737,response to abscisic acid|GO:0033993,response to lipid|GO:006500…	GO:0005737,cytoplasm|GO:0005829,cytosol|GO:0044464,cell part|GO:0005623,cell|GO:0005622,intracellular|GO:0044444,cytoplasmic part|GO:0044424,intracellular part|GO:0031974,membrane-enclosed lumen|GO:0043229,intracellular organelle|GO:0043228,non-membrane-bounded organelle|GO:0043227,membrane-bounded organelle|GO:0043226,organelle|GO:0031981,nuclear lumen|GO:0005730,nucleolus|GO:0005634,nucleus|GO:…			http://www.uniprot.org/uniprot/Q9LJ97	FALSE
Araip.10006142.1	2.06	80.33	0	Q38890	KOR	GO:0022622,root system development|GO:0009746,response to hexose|GO:0008104,protein localization|GO:0048589,developmental growth|GO:0048588,developmental cell growth|GO:0048468,cell development|GO:0048469,cell maturation|GO:0009167,purine ribonucleoside monophosphate metabolic process|GO:0007165,signal transduction|GO:0009161,ribonucleoside monophosphate metabolic process|GO:0032989,cellular comp…	GO:0043229,intracellular organelle|GO:0071944,cell periphery|GO:0043227,membrane-bounded organelle|GO:0043226,organelle|GO:0031224,intrinsic component of membrane|GO:0005737,cytoplasm|GO:0031984,organelle subcompartment|GO:0016021,integral component of membrane|GO:0016020,membrane|GO:0044431,Golgi apparatus part|GO:0005794,Golgi apparatus|GO:0012505,endomembrane system|GO:0005886,plasma membrane|…	GO:0016787,hydrolase activity|GO:0008810,cellulase activity|GO:0016798,hydrolase activity, acting on glycosyl bonds|GO:0003824,catalytic activity|GO:0004553,hydrolase activity, hydrolyzing O-glycosyl compounds		http://www.uniprot.org/uniprot/Q38890	FALSE
Araip.10003810.1	2.04	55.7	9e-113	Q8VZJ2	At4g16260	GO:0009651,response to salt stress|GO:0043207,response to external biotic stimulus|GO:0071704,organic substance metabolic process|GO:0009628,response to abiotic stimulus|GO:0045087,innate immune response|GO:0006952,defense response|GO:0006950,response to stress|GO:0006970,response to osmotic stress|GO:0008152,metabolic process|GO:0006955,immune response|GO:0005975,carbohydrate metabolic process|G…	GO:0043229,intracellular organelle|GO:0071944,cell periphery|GO:0043227,membrane-bounded organelle|GO:0043226,organelle|GO:0005737,cytoplasm|GO:0031090,organelle membrane|GO:0005773,vacuole|GO:0098805,whole membrane|GO:0016020,membrane|GO:0005774,vacuolar membrane|GO:0044437,vacuolar part|GO:0098588,bounding membrane of organelle|GO:0030312,external encapsulating structure|GO:0043231,intracellula…	GO:0016787,hydrolase activity|GO:0003824,catalytic activity|GO:0016798,hydrolase activity, acting on glycosyl bonds|GO:0004553,hydrolase activity, hydrolyzing O-glycosyl compounds|GO:0015926,glucosidase activity|GO:0030247,polysaccharide binding|GO:0008422,beta-glucosidase activity|GO:0030246,carbohydrate binding|GO:0005488,binding|GO:0001871,pattern binding|GO:0042973,glucan endo-1,3-beta-D-gluc…		http://www.uniprot.org/uniprot/Q8VZJ2	FALSE
Araip.10020625.1	2.04	71.43	0	Q9LSH2	GAD5	GO:0043648,dicarboxylic acid metabolic process|GO:0044710,single-organism metabolic process|GO:0009987,cellular process|GO:1901564,organonitrogen compound metabolic process|GO:0006082,organic acid metabolic process|GO:0044238,primary metabolic process|GO:0044237,cellular metabolic process|GO:0006520,cellular amino acid metabolic process|GO:0019752,carboxylic acid metabolic process|GO:0071704,orga…	GO:0055044,symplast|GO:0030054,cell junction|GO:0005911,cell-cell junction|GO:0009506,plasmodesma	GO:0043168,anion binding|GO:0097159,organic cyclic compound binding|GO:0016829,lyase activity|GO:0016830,carbon-carbon lyase activity|GO:0016831,carboxy-lyase activity|GO:0004351,glutamate decarboxylase activity|GO:0003824,catalytic activity|GO:0048037,cofactor binding|GO:0030170,pyridoxal phosphate binding|GO:0005515,protein binding|GO:0005488,binding|GO:0043167,ion binding|GO:1901363,heterocycl…	ath00410,beta-Alanine metabolism|ath00430,Taurine and hypotaurine metabolism|ath00650,Butanoate metabolism|ath00250,Alanine, aspartate and glutamate metabolism|ath01110,Biosynthesis of secondary metabolites|ath01100,Metabolic pathways	http://www.uniprot.org/uniprot/Q9LSH2	FALSE
Araip.10015266.1	2.03	92.03	0	P41376	TIF4A-1	GO:0044249,cellular biosynthetic process|GO:0034641,cellular nitrogen compound metabolic process|GO:0006807,nitrogen compound metabolic process|GO:0034645,cellular macromolecule biosynthetic process|GO:1901576,organic substance biosynthetic process|GO:0044267,cellular protein metabolic process|GO:0044260,cellular macromolecule metabolic process|GO:0043043,peptide biosynthetic process|GO:0071704,o…	GO:0005737,cytoplasm|GO:0044464,cell part|GO:0005623,cell|GO:0005622,intracellular|GO:0044424,intracellular part	GO:0035639,purine ribonucleoside triphosphate binding|GO:0005488,binding|GO:0003676,nucleic acid binding|GO:0043167,ion binding|GO:1901363,heterocyclic compound binding|GO:0001883,purine nucleoside binding|GO:0001882,nucleoside binding|GO:0043168,anion binding|GO:0000166,nucleotide binding|GO:1901265,nucleoside phosphate binding|GO:0032549,ribonucleoside binding|GO:0017076,purine nucleotide bindi…	ath03013,RNA transport	http://www.uniprot.org/uniprot/P41376	FALSE
Araip.10017417.1	2.03	59.49	2e-118	Q9M5J9	PGIP1	GO:0008104,protein localization|GO:0019222,regulation of metabolic process|GO:0048585,negative regulation of response to stimulus|GO:0048583,regulation of response to stimulus|GO:0031348,negative regulation of defense response|GO:0006820,anion transport|GO:0007165,signal transduction|GO:0023014,signal transduction by protein phosphorylation|GO:0009755,hormone-mediated signaling pathway|GO:0051716…	GO:0043229,intracellular organelle|GO:0071944,cell periphery|GO:0043227,membrane-bounded organelle|GO:0043226,organelle|GO:0030054,cell junction|GO:0005737,cytoplasm|GO:0005618,cell wall|GO:0016020,membrane|GO:0005794,Golgi apparatus|GO:0030312,external encapsulating structure|GO:0055044,symplast|GO:0012505,endomembrane system|GO:0005911,cell-cell junction|GO:0005886,plasma membrane|GO:0009505,pl…	GO:0090353,polygalacturonase inhibitor activity|GO:0016773,phosphotransferase activity, alcohol group as acceptor|GO:0016772,transferase activity, transferring phosphorus-containing groups|GO:0030234,enzyme regulator activity|GO:0016301,kinase activity|GO:0003824,catalytic activity|GO:0016740,transferase activity|GO:0004672,protein kinase activity|GO:0004857,enzyme inhibitor activity|GO:0098772,m…		http://www.uniprot.org/uniprot/Q9M5J9	FALSE
Araip.10016180.1	2.02	84.36	0	Q9LJE4	CPN60B2	GO:0048440,carpel development|GO:0048467,gynoecium development|GO:0006457,protein folding|GO:0048569,post-embryonic animal organ development|GO:0009658,chloroplast organization|GO:0048481,plant ovule development|GO:0048827,phyllome development|GO:0007275,multicellular organism development|GO:0044699,single-organism process|GO:0009657,plastid organization|GO:0044267,cellular protein metabolic proc…	GO:0022626,cytosolic ribosome|GO:0031974,membrane-enclosed lumen|GO:0031975,envelope|GO:0043229,intracellular organelle|GO:0043228,non-membrane-bounded organelle|GO:0043227,membrane-bounded organelle|GO:0043226,organelle|GO:0005737,cytoplasm|GO:0009941,chloroplast envelope|GO:0009536,plastid|GO:0031981,nuclear lumen|GO:0005730,nucleolus|GO:0009570,chloroplast stroma|GO:0005634,nucleus|GO:0005739,…	GO:0043168,anion binding|GO:0005488,binding|GO:0030554,adenyl nucleotide binding|GO:0035639,purine ribonucleoside triphosphate binding|GO:0097367,carbohydrate derivative binding|GO:1901363,heterocyclic compound binding|GO:1901265,nucleoside phosphate binding|GO:0000166,nucleotide binding|GO:0036094,small molecule binding|GO:0032553,ribonucleotide binding|GO:0032559,adenyl ribonucleotide binding|G…	ath03018,RNA degradation	http://www.uniprot.org/uniprot/Q9LJE4	FALSE
Araip.10035831.1	2.02	59.25	2e-152	Q96533	ADH2	GO:0044710,single-organism metabolic process|GO:0071704,organic substance metabolic process|GO:0044699,single-organism process|GO:0006066,alcohol metabolic process|GO:0006067,ethanol metabolic process|GO:0044281,small molecule metabolic process|GO:0008152,metabolic process|GO:0034308,primary alcohol metabolic process|GO:1901615,organic hydroxy compound metabolic process|GO:0055114,oxidation-reduc…	GO:0005737,cytoplasm|GO:0044464,cell part|GO:0005623,cell|GO:0005622,intracellular|GO:0044424,intracellular part	GO:0005488,binding|GO:0043169,cation binding|GO:0016614,oxidoreductase activity, acting on CH-OH group of donors|GO:0046914,transition metal ion binding|GO:0016616,oxidoreductase activity, acting on the CH-OH group of donors, NAD or NADP as acceptor|GO:0004022,alcohol dehydrogenase (NAD) activity|GO:0043167,ion binding|GO:0003824,catalytic activity|GO:0008270,zinc ion binding|GO:0051903,S-(hydrox…	ath00350,Tyrosine metabolism|ath00010,Glycolysis / Gluconeogenesis|ath01200,Carbon metabolism|ath00071,Fatty acid degradation|ath01110,Biosynthesis of secondary metabolites|ath01100,Metabolic pathways	http://www.uniprot.org/uniprot/Q96533	FALSE
Araip.10031626.1	2.02	48.33	2e-140	Q9ZVA4	At1g78850		GO:0048046,apoplast|GO:0043229,intracellular organelle|GO:0071944,cell periphery|GO:0043227,membrane-bounded organelle|GO:0043226,organelle|GO:0005737,cytoplasm|GO:0031090,organelle membrane|GO:0005773,vacuole|GO:0098805,whole membrane|GO:0016020,membrane|GO:0005774,vacuolar membrane|GO:0044437,vacuolar part|GO:0005794,Golgi apparatus|GO:0098588,bounding membrane of organelle|GO:0030312,external …	GO:0030246,carbohydrate binding|GO:0005488,binding		http://www.uniprot.org/uniprot/Q9ZVA4	FALSE
Araip.10002754.1	2.02	66.67	5e-34	Q8LDL9	At1g29040		GO:0005737,cytoplasm|GO:0009536,plastid|GO:0043231,intracellular membrane-bounded organelle|GO:0005773,vacuole|GO:0044464,cell part|GO:0044444,cytoplasmic part|GO:0005623,cell|GO:0005622,intracellular|GO:0043229,intracellular organelle|GO:0044424,intracellular part|GO:0043227,membrane-bounded organelle|GO:0043226,organelle|GO:0009507,chloroplast|GO:0032991,macromolecular complex|GO:0043232,intrac…			http://www.uniprot.org/uniprot/Q8LDL9	FALSE
Araip.10024572.1	2.02	27.41	7e-42	Q9LME8	UGT85A7	GO:0052695,cellular glucuronidation|GO:0052696,flavonoid glucuronidation|GO:0019752,carboxylic acid metabolic process|GO:0044723,single-organism carbohydrate metabolic process|GO:0044281,small molecule metabolic process|GO:0044699,single-organism process|GO:1901576,organic substance biosynthetic process|GO:0044710,single-organism metabolic process|GO:0071704,organic substance metabolic process|GO…	GO:0043231,intracellular membrane-bounded organelle|GO:0044464,cell part|GO:0005623,cell|GO:0005622,intracellular|GO:0043229,intracellular organelle|GO:0044424,intracellular part|GO:0043227,membrane-bounded organelle|GO:0043226,organelle	GO:0016757,transferase activity, transferring glycosyl groups|GO:0003824,catalytic activity|GO:0035251,UDP-glucosyltransferase activity|GO:0046527,glucosyltransferase activity|GO:0080043,quercetin 3-O-glucosyltransferase activity|GO:0016740,transferase activity|GO:0080044,quercetin 7-O-glucosyltransferase activity|GO:0016758,transferase activity, transferring hexosyl groups|GO:0015020,glucuronosy…		http://www.uniprot.org/uniprot/Q9LME8	FALSE
Araip.10003619.1	2	80.68	1e-119	Q9LEV3	CBSX3	GO:0009167,purine ribonucleoside monophosphate metabolic process|GO:0044281,small molecule metabolic process|GO:0009161,ribonucleoside monophosphate metabolic process|GO:1901360,organic cyclic compound metabolic process|GO:0044712,single-organism catabolic process|GO:0044710,single-organism metabolic process|GO:0010035,response to inorganic substance|GO:0010256,endomembrane system organization|GO…	GO:0005737,cytoplasm|GO:0043231,intracellular membrane-bounded organelle|GO:0044464,cell part|GO:0043229,intracellular organelle|GO:0005739,mitochondrion|GO:0005622,intracellular|GO:0044444,cytoplasmic part|GO:0005623,cell|GO:0044424,intracellular part|GO:0043227,membrane-bounded organelle|GO:0043226,organelle	GO:0043169,cation binding|GO:0046914,transition metal ion binding|GO:0050897,cobalt ion binding|GO:0043167,ion binding|GO:0005488,binding|GO:0046872,metal ion binding		http://www.uniprot.org/uniprot/Q9LEV3	FALSE
Araip.10014366.1	1.99	79.26	4e-95	Q9LW57	PAP6	GO:0000302,response to reactive oxygen species|GO:0009658,chloroplast organization|GO:0042742,defense response to bacterium|GO:0071840,cellular component organization or biogenesis|GO:0009657,plastid organization|GO:0043207,response to external biotic stimulus|GO:0009617,response to bacterium|GO:0016043,cellular component organization|GO:1901700,response to oxygen-containing compound|GO:0009987,c…	GO:0055035,plastid thylakoid membrane|GO:0034357,photosynthetic membrane|GO:0031976,plastid thylakoid|GO:0031977,thylakoid lumen|GO:0031975,envelope|GO:0043229,intracellular organelle|GO:0071944,cell periphery|GO:0005622,intracellular|GO:0043227,membrane-bounded organelle|GO:0043226,organelle|GO:0009535,chloroplast thylakoid membrane|GO:0009534,chloroplast thylakoid|GO:0031984,organelle subcompar…			http://www.uniprot.org/uniprot/Q9LW57	FALSE
Araip.10036028.1	1.99	50.91	2e-05	O65639	CSP1	GO:0071103,DNA conformation change|GO:0009628,response to abiotic stimulus|GO:0080090,regulation of primary metabolic process|GO:0019222,regulation of metabolic process|GO:0031326,regulation of cellular biosynthetic process|GO:0009266,response to temperature stimulus|GO:0031323,regulation of cellular metabolic process|GO:0016070,RNA metabolic process|GO:0090304,nucleic acid metabolic process|GO:0…	GO:0005737,cytoplasm|GO:0043231,intracellular membrane-bounded organelle|GO:0005634,nucleus|GO:0044464,cell part|GO:0005623,cell|GO:0005622,intracellular|GO:0043229,intracellular organelle|GO:0044424,intracellular part|GO:0043227,membrane-bounded organelle|GO:0043226,organelle	GO:0005488,binding|GO:0043169,cation binding|GO:0043566,structure-specific DNA binding|GO:0046914,transition metal ion binding|GO:0097159,organic cyclic compound binding|GO:1901363,heterocyclic compound binding|GO:0043167,ion binding|GO:0003723,RNA binding|GO:0003676,nucleic acid binding|GO:0003677,DNA binding|GO:0003690,double-stranded DNA binding|GO:0046872,metal ion binding|GO:0003697,single-s…		http://www.uniprot.org/uniprot/O65639	FALSE
Araip.10038248.1	1.97	31.77	9e-57	Q9LUJ7	PAP85	GO:0019915,lipid storage|GO:0009791,post-embryonic development|GO:0050826,response to freezing|GO:0007275,multicellular organism development|GO:0044699,single-organism process|GO:0009719,response to endogenous stimulus|GO:0009735,response to cytokinin|GO:0010033,response to organic substance|GO:0009845,seed germination|GO:0065007,biological regulation|GO:0033036,macromolecule localization|GO:0032…	GO:0005618,cell wall|GO:0044464,cell part|GO:0005623,cell|GO:0030312,external encapsulating structure|GO:0071944,cell periphery|GO:0009505,plant-type cell wall	GO:0045735,nutrient reservoir activity		http://www.uniprot.org/uniprot/Q9LUJ7	FALSE
Araip.10026286.1	1.97	44.97	2e-93	F4IQK5	At2g18540			GO:0045735,nutrient reservoir activity		http://www.uniprot.org/uniprot/F4IQK5	FALSE
Araip.10012310.1	1.97	74.43	3e-149	Q9SLA8	MOD1	GO:0006633,fatty acid biosynthetic process|GO:0006631,fatty acid metabolic process|GO:0009628,response to abiotic stimulus|GO:0016131,brassinosteroid metabolic process|GO:0051234,establishment of localization|GO:0016132,brassinosteroid biosynthetic process|GO:0006732,coenzyme metabolic process|GO:0051186,cofactor metabolic process|GO:0019752,carboxylic acid metabolic process|GO:0044249,cellular b…	GO:0031975,envelope|GO:0043229,intracellular organelle|GO:0005622,intracellular|GO:0043227,membrane-bounded organelle|GO:0043226,organelle|GO:0009579,thylakoid|GO:0009941,chloroplast envelope|GO:0009536,plastid|GO:0009532,plastid stroma|GO:0009570,chloroplast stroma|GO:0044435,plastid part|GO:0044434,chloroplast part|GO:0043234,protein complex|GO:0031967,organelle envelope|GO:0009507,chloroplast|…	GO:0005488,binding|GO:0043169,cation binding|GO:0046872,metal ion binding|GO:0016628,oxidoreductase activity, acting on the CH-CH group of donors, NAD or NADP as acceptor|GO:0046914,transition metal ion binding|GO:0043167,ion binding|GO:0016627,oxidoreductase activity, acting on the CH-CH group of donors|GO:0016631,enoyl-[acyl-carrier-protein] reductase activity|GO:0004312,fatty acid synthase act…	ath00061,Fatty acid biosynthesis|ath00780,Biotin metabolism|ath01212,Fatty acid metabolism|ath01100,Metabolic pathways	http://www.uniprot.org/uniprot/Q9SLA8	FALSE
Araip.10007714.1	1.96	74.44	8e-140	Q9LT39	At3g20820		GO:0048046,apoplast|GO:0043229,intracellular organelle|GO:0071944,cell periphery|GO:0043227,membrane-bounded organelle|GO:0043226,organelle|GO:0030054,cell junction|GO:0005737,cytoplasm|GO:0009536,plastid|GO:0005618,cell wall|GO:0016020,membrane|GO:0030312,external encapsulating structure|GO:0055044,symplast|GO:0005911,cell-cell junction|GO:0009506,plasmodesma|GO:0009507,chloroplast|GO:0043231,in…			http://www.uniprot.org/uniprot/Q9LT39	FALSE
Araip.10007107.1	1.95	86.38	0	Q9LRR9	GLO1	GO:0044249,cellular biosynthetic process|GO:0042743,hydrogen peroxide metabolic process|GO:0042742,defense response to bacterium|GO:0044699,single-organism process|GO:0009719,response to endogenous stimulus|GO:0044710,single-organism metabolic process|GO:0050665,hydrogen peroxide biosynthetic process|GO:0009617,response to bacterium|GO:1903409,reactive oxygen species biosynthetic process|GO:00099…	GO:0022626,cytosolic ribosome|GO:0048046,apoplast|GO:0042579,microbody|GO:0043229,intracellular organelle|GO:0043228,non-membrane-bounded organelle|GO:0043227,membrane-bounded organelle|GO:0043226,organelle|GO:0030054,cell junction|GO:0005737,cytoplasm|GO:0009536,plastid|GO:0009532,plastid stroma|GO:0009570,chloroplast stroma|GO:0005634,nucleus|GO:0016020,membrane|GO:0005777,peroxisome|GO:0030529…	GO:0008891,glycolate oxidase activity|GO:0003973,(S)-2-hydroxy-acid oxidase activity|GO:0005488,binding|GO:0000166,nucleotide binding|GO:1901363,heterocyclic compound binding|GO:1901265,nucleoside phosphate binding|GO:0016491,oxidoreductase activity|GO:0043168,anion binding|GO:0050662,coenzyme binding|GO:0052854,medium-chain-(S)-2-hydroxy-acid oxidase activity|GO:0052852,very-long-chain-(S)-2-hyd…	ath00630,Glyoxylate and dicarboxylate metabolism|ath04146,Peroxisome|ath01110,Biosynthesis of secondary metabolites|ath01100,Metabolic pathways|ath01200,Carbon metabolism	http://www.uniprot.org/uniprot/Q9LRR9	FALSE
Araip.10007616.1	1.95	64.47	4e-110	Q94K07	NAP13	GO:0034728,nucleosome organization|GO:0071103,DNA conformation change|GO:0022607,cellular component assembly|GO:0070271,protein complex biogenesis|GO:0043933,macromolecular complex subunit organization|GO:0090304,nucleic acid metabolic process|GO:0034641,cellular nitrogen compound metabolic process|GO:0006807,nitrogen compound metabolic process|GO:0016043,cellular component organization|GO:003149…	GO:0005737,cytoplasm|GO:0043231,intracellular membrane-bounded organelle|GO:0005829,cytosol|GO:0044464,cell part|GO:0044444,cytoplasmic part|GO:0005623,cell|GO:0043226,organelle|GO:0043229,intracellular organelle|GO:0044424,intracellular part|GO:0005622,intracellular|GO:0043227,membrane-bounded organelle|GO:0005634,nucleus	GO:0042393,histone binding|GO:0044877,macromolecular complex binding|GO:0005488,binding|GO:0005515,protein binding|GO:0003682,chromatin binding|GO:0042802,identical protein binding		http://www.uniprot.org/uniprot/Q94K07	FALSE
Araip.10039337.1	1.94	78.31	1e-94	Q9FH13	At5g56260	GO:0009892,negative regulation of metabolic process|GO:0080090,regulation of primary metabolic process|GO:0019222,regulation of metabolic process|GO:0031323,regulation of cellular metabolic process|GO:0090304,nucleic acid metabolic process|GO:0034641,cellular nitrogen compound metabolic process|GO:0006807,nitrogen compound metabolic process|GO:0050789,regulation of biological process|GO:1901360,o…		GO:0043169,cation binding|GO:0046872,metal ion binding|GO:0008428,ribonuclease inhibitor activity|GO:0043167,ion binding|GO:0030234,enzyme regulator activity|GO:0008948,oxaloacetate decarboxylase activity|GO:0016830,carbon-carbon lyase activity|GO:0016831,carboxy-lyase activity|GO:0016833,oxo-acid-lyase activity|GO:0003824,catalytic activity|GO:0005488,binding|GO:0047443,4-hydroxy-4-methyl-2-oxog…		http://www.uniprot.org/uniprot/Q9FH13	FALSE
Araip.10003173.1	1.93	72.31	2e-115	Q94K97	At5g24490	GO:0044238,primary metabolic process|GO:0008152,metabolic process|GO:0045900,negative regulation of translational elongation|GO:0080090,regulation of primary metabolic process|GO:0009890,negative regulation of biosynthetic process|GO:0031327,negative regulation of cellular biosynthetic process|GO:2000112,regulation of cellular macromolecule biosynthetic process|GO:0031324,negative regulation of c…	GO:0031976,plastid thylakoid|GO:0043229,intracellular organelle|GO:0043228,non-membrane-bounded organelle|GO:0043227,membrane-bounded organelle|GO:0043226,organelle|GO:0009579,thylakoid|GO:0009534,chloroplast thylakoid|GO:0031984,organelle subcompartment|GO:0009532,plastid stroma|GO:0009570,chloroplast stroma|GO:0030529,intracellular ribonucleoprotein complex|GO:0044435,plastid part|GO:0044434,ch…	GO:0005488,binding|GO:0043021,ribonucleoprotein complex binding|GO:0044877,macromolecular complex binding|GO:0043022,ribosome binding|GO:0043024,ribosomal small subunit binding		http://www.uniprot.org/uniprot/Q94K97	FALSE
Araip.10038773.1	1.93	66.53	5e-109	P19171	CHI-B	GO:0009607,response to biotic stimulus|GO:0008152,metabolic process|GO:0016052,carbohydrate catabolic process|GO:0046348,amino sugar catabolic process|GO:0044248,cellular catabolic process|GO:0044036,cell wall macromolecule metabolic process|GO:0006807,nitrogen compound metabolic process|GO:0008219,cell death|GO:0043170,macromolecule metabolic process|GO:0006022,aminoglycan metabolic process|GO:0…	GO:0005737,cytoplasm|GO:0043231,intracellular membrane-bounded organelle|GO:0005773,vacuole|GO:0044464,cell part|GO:0043229,intracellular organelle|GO:0005623,cell|GO:0005622,intracellular|GO:0044444,cytoplasmic part|GO:0044424,intracellular part|GO:0043227,membrane-bounded organelle|GO:0043226,organelle|GO:0005829,cytosol|GO:0098588,bounding membrane of organelle|GO:0016020,membrane|GO:0005774,v…	GO:0016787,hydrolase activity|GO:0097367,carbohydrate derivative binding|GO:0016798,hydrolase activity, acting on glycosyl bonds|GO:0003824,catalytic activity|GO:0008061,chitin binding|GO:0004553,hydrolase activity, hydrolyzing O-glycosyl compounds|GO:0004568,chitinase activity|GO:0005488,binding	ath00520,Amino sugar and nucleotide sugar metabolism|ath01100,Metabolic pathways	http://www.uniprot.org/uniprot/P19171	FALSE
Araip.10004952.1	1.92	70.68	0	F4I5A3	DAA1	GO:0008152,metabolic process|GO:0043933,macromolecular complex subunit organization|GO:0030154,cell differentiation|GO:0019953,sexual reproduction|GO:0000226,microtubule cytoskeleton organization|GO:0007275,multicellular organism development|GO:0044699,single-organism process|GO:0048229,gametophyte development|GO:0000003,reproduction|GO:0009555,pollen development|GO:0048869,cellular developmental…	GO:0043231,intracellular membrane-bounded organelle|GO:0005634,nucleus|GO:0044464,cell part|GO:0005623,cell|GO:0005622,intracellular|GO:0043229,intracellular organelle|GO:0044424,intracellular part|GO:0043227,membrane-bounded organelle|GO:0043226,organelle	GO:0035639,purine ribonucleoside triphosphate binding|GO:0005488,binding|GO:0016887,ATPase activity|GO:0043167,ion binding|GO:1901363,heterocyclic compound binding|GO:1901265,nucleoside phosphate binding|GO:0001882,nucleoside binding|GO:0043168,anion binding|GO:0042623,ATPase activity, coupled|GO:0008568,microtubule-severing ATPase activity|GO:0000166,nucleotide binding|GO:0001883,purine nucleosi…		http://www.uniprot.org/uniprot/F4I5A3	FALSE
Araip.10037384.1	1.89	76.27	1e-161	Q9C8P0	EMB3003	GO:0009167,purine ribonucleoside monophosphate metabolic process|GO:0044281,small molecule metabolic process|GO:0009161,ribonucleoside monophosphate metabolic process|GO:1901362,organic cyclic compound biosynthetic process|GO:1901360,organic cyclic compound metabolic process|GO:0044712,single-organism catabolic process|GO:0042445,hormone metabolic process|GO:0044710,single-organism metabolic proc…	GO:0022626,cytosolic ribosome|GO:0031975,envelope|GO:0043229,intracellular organelle|GO:0043228,non-membrane-bounded organelle|GO:0043227,membrane-bounded organelle|GO:0043226,organelle|GO:0005737,cytoplasm|GO:0009941,chloroplast envelope|GO:0009536,plastid|GO:0009532,plastid stroma|GO:0009570,chloroplast stroma|GO:0016020,membrane|GO:0030529,intracellular ribonucleoprotein complex|GO:0044435,pla…	GO:0030523,dihydrolipoamide S-acyltransferase activity|GO:0003824,catalytic activity|GO:0016740,transferase activity|GO:0016417,S-acyltransferase activity|GO:0016407,acetyltransferase activity|GO:0016746,transferase activity, transferring acyl groups|GO:0016747,transferase activity, transferring acyl groups other than amino-acyl groups|GO:0004742,dihydrolipoyllysine-residue acetyltransferase acti…	ath00620,Pyruvate metabolism|ath00020,Citrate cycle (TCA cycle)|ath00010,Glycolysis / Gluconeogenesis|ath01200,Carbon metabolism|ath01110,Biosynthesis of secondary metabolites|ath01100,Metabolic pathways	http://www.uniprot.org/uniprot/Q9C8P0	FALSE
Araip.10000266.1	1.85	40.79	2e-129	Q9LXV0	UGT92A1	GO:0008152,metabolic process	GO:0043231,intracellular membrane-bounded organelle|GO:0044464,cell part|GO:0005623,cell|GO:0005622,intracellular|GO:0043229,intracellular organelle|GO:0044424,intracellular part|GO:0043227,membrane-bounded organelle|GO:0043226,organelle	GO:0016758,transferase activity, transferring hexosyl groups|GO:0016740,transferase activity|GO:0016757,transferase activity, transferring glycosyl groups|GO:0003824,catalytic activity|GO:0035251,UDP-glucosyltransferase activity|GO:0046527,glucosyltransferase activity|GO:0080043,quercetin 3-O-glucosyltransferase activity|GO:0080044,quercetin 7-O-glucosyltransferase activity|GO:0008194,UDP-glycosy…		http://www.uniprot.org/uniprot/Q9LXV0	FALSE
Araip.10015564.1	1.85	80.32	5e-153	Q93V62	At4g27450	GO:0009628,response to abiotic stimulus|GO:0019222,regulation of metabolic process|GO:0009627,systemic acquired resistance|GO:0031323,regulation of cellular metabolic process|GO:0071229,cellular response to acid chemical|GO:0023052,signaling|GO:0007165,signal transduction|GO:0070887,cellular response to chemical stimulus|GO:0042221,response to chemical|GO:0001666,response to hypoxia|GO:0050789,re…	GO:0005737,cytoplasm|GO:0005829,cytosol|GO:0043231,intracellular membrane-bounded organelle|GO:0005634,nucleus|GO:0016020,membrane|GO:0044464,cell part|GO:0044444,cytoplasmic part|GO:0005623,cell|GO:0005622,intracellular|GO:0055044,symplast|GO:0043229,intracellular organelle|GO:0071944,cell periphery|GO:0030054,cell junction|GO:0005911,cell-cell junction|GO:0005886,plasma membrane|GO:0044424,intr…	GO:0005488,binding|GO:0005515,protein binding|GO:0003824,catalytic activity|GO:0016879,ligase activity, forming carbon-nitrogen bonds|GO:0042802,identical protein binding|GO:0016884,carbon-nitrogen ligase activity, with glutamine as amido-N-donor|GO:0046983,protein dimerization activity|GO:0016874,ligase activity|GO:0004066,asparagine synthase (glutamine-hydrolyzing) activity|GO:0042803,protein h…		http://www.uniprot.org/uniprot/Q93V62	FALSE
Araip.10028327.1	1.84	51.61	2e-74	Q9LTL8	CYP71B24	GO:0044710,single-organism metabolic process|GO:0044711,single-organism biosynthetic process|GO:0009607,response to biotic stimulus|GO:0009605,response to external stimulus|GO:0043207,response to external biotic stimulus|GO:0044550,secondary metabolite biosynthetic process|GO:0050896,response to stimulus|GO:0019748,secondary metabolic process|GO:0006950,response to stress|GO:0006952,defense respo…	GO:0044425,membrane part|GO:0016021,integral component of membrane|GO:0016020,membrane|GO:0031224,intrinsic component of membrane	GO:0043169,cation binding|GO:0004497,monooxygenase activity|GO:0046914,transition metal ion binding|GO:0020037,heme binding|GO:0016709,oxidoreductase activity, acting on paired donors, with incorporation or reduction of molecular oxygen, NAD(P)H as one donor, and incorporation of one atom of oxygen|GO:0097159,organic cyclic compound binding|GO:0046906,tetrapyrrole binding|GO:0016705,oxidoreductas…	ath01100,Metabolic pathways|ath01110,Biosynthesis of secondary metabolites|ath00903,Limonene and pinene degradation|ath00945,Stilbenoid, diarylheptanoid and gingerol biosynthesis	http://www.uniprot.org/uniprot/Q9LTL8	FALSE
Araip.10000210.1	1.84	75.22	3e-123	O23049	RPL6	GO:0044281,small molecule metabolic process|GO:1901362,organic cyclic compound biosynthetic process|GO:0015979,photosynthesis|GO:0071840,cellular component organization or biogenesis|GO:0044710,single-organism metabolic process|GO:0044711,single-organism biosynthetic process|GO:0043043,peptide biosynthetic process|GO:0034470,ncRNA processing|GO:0032787,monocarboxylic acid metabolic process|GO:004…	GO:0031975,envelope|GO:0043229,intracellular organelle|GO:0043228,non-membrane-bounded organelle|GO:0043227,membrane-bounded organelle|GO:0043226,organelle|GO:0005737,cytoplasm|GO:0009941,chloroplast envelope|GO:0009536,plastid|GO:0009532,plastid stroma|GO:0009570,chloroplast stroma|GO:0016020,membrane|GO:0030529,intracellular ribonucleoprotein complex|GO:0044435,plastid part|GO:0044434,chloropla…	GO:0097159,organic cyclic compound binding|GO:0019843,rRNA binding|GO:0003735,structural constituent of ribosome|GO:0003723,RNA binding|GO:0003676,nucleic acid binding|GO:0005198,structural molecule activity|GO:1901363,heterocyclic compound binding|GO:0005488,binding	ath03010,Ribosome	http://www.uniprot.org/uniprot/O23049	FALSE
Araip.10011354.1	1.84	75.2	0	F4HQM3	NCER1	GO:0042592,homeostatic process|GO:0006807,nitrogen compound metabolic process|GO:0070887,cellular response to chemical stimulus|GO:0090156,cellular sphingolipid homeostasis|GO:0044255,cellular lipid metabolic process|GO:0055082,cellular chemical homeostasis|GO:0044699,single-organism process|GO:0006629,lipid metabolic process|GO:0044710,single-organism metabolic process|GO:0071704,organic substan…	GO:0005737,cytoplasm|GO:0043231,intracellular membrane-bounded organelle|GO:0005773,vacuole|GO:0098588,bounding membrane of organelle|GO:0016020,membrane|GO:0044464,cell part|GO:0044444,cytoplasmic part|GO:0005623,cell|GO:0005774,vacuolar membrane|GO:0044446,intracellular organelle part|GO:0043229,intracellular organelle|GO:0044437,vacuolar part|GO:0044424,intracellular part|GO:0098805,whole memb…	GO:0016787,hydrolase activity|GO:0017040,ceramidase activity|GO:0016810,hydrolase activity, acting on carbon-nitrogen (but not peptide) bonds|GO:0016811,hydrolase activity, acting on carbon-nitrogen (but not peptide) bonds, in linear amides|GO:0003824,catalytic activity	ath00600,Sphingolipid metabolism|ath01100,Metabolic pathways	http://www.uniprot.org/uniprot/F4HQM3	FALSE
Araip.10031807.1	1.83	81.94	0	Q949X7	LYSA1	GO:0044238,primary metabolic process|GO:0019752,carboxylic acid metabolic process|GO:0006553,lysine metabolic process|GO:0044249,cellular biosynthetic process|GO:0006807,nitrogen compound metabolic process|GO:0009067,aspartate family amino acid biosynthetic process|GO:0009066,aspartate family amino acid metabolic process|GO:0044283,small molecule biosynthetic process|GO:0044699,single-organism pr…	GO:0005737,cytoplasm|GO:0009536,plastid|GO:0043231,intracellular membrane-bounded organelle|GO:0009532,plastid stroma|GO:0009570,chloroplast stroma|GO:0044464,cell part|GO:0044444,cytoplasmic part|GO:0005623,cell|GO:0005622,intracellular|GO:0044446,intracellular organelle part|GO:0043229,intracellular organelle|GO:0044435,plastid part|GO:0044434,chloroplast part|GO:0044424,intracellular part|GO:0…	GO:0016829,lyase activity|GO:0016830,carbon-carbon lyase activity|GO:0016831,carboxy-lyase activity|GO:0003824,catalytic activity|GO:0008836,diaminopimelate decarboxylase activity	ath01110,Biosynthesis of secondary metabolites|ath01230,Biosynthesis of amino acids|ath00300,Lysine biosynthesis|ath01100,Metabolic pathways	http://www.uniprot.org/uniprot/Q949X7	FALSE
Araip.10010555.1	1.83	79.17	0	Q9ZRA2	HGO	GO:0034440,lipid oxidation|GO:0008104,protein localization|GO:0006778,porphyrin-containing compound metabolic process|GO:0043436,oxoacid metabolic process|GO:0044281,small molecule metabolic process|GO:0044282,small molecule catabolic process|GO:1901360,organic cyclic compound metabolic process|GO:1901361,organic cyclic compound catabolic process|GO:0044712,single-organism catabolic process|GO:00…	GO:0005737,cytoplasm|GO:0005829,cytosol|GO:0044464,cell part|GO:0005623,cell|GO:0005622,intracellular|GO:0044444,cytoplasmic part|GO:0044424,intracellular part	GO:0043169,cation binding|GO:0051213,dioxygenase activity|GO:0043167,ion binding|GO:0004411,homogentisate 1,2-dioxygenase activity|GO:0016702,oxidoreductase activity, acting on single donors with incorporation of molecular oxygen, incorporation of two atoms of oxygen|GO:0016701,oxidoreductase activity, acting on single donors with incorporation of molecular oxygen|GO:0003824,catalytic activity|GO…	ath00350,Tyrosine metabolism|ath01100,Metabolic pathways	http://www.uniprot.org/uniprot/Q9ZRA2	FALSE
Araip.10035397.1	1.83	65.96	2e-106	Q9C5W7	TOM2A	GO:0019079,viral genome replication|GO:0009987,cellular process|GO:0044764,multi-organism cellular process|GO:0044419,interspecies interaction between organisms|GO:0046786,viral replication complex formation and maintenance|GO:0019058,viral life cycle|GO:0016032,viral process|GO:0044403,symbiosis, encompassing mutualism through parasitism|GO:0051704,multi-organism process	GO:0000325,plant-type vacuole|GO:0043229,intracellular organelle|GO:0071944,cell periphery|GO:0005622,intracellular|GO:0043227,membrane-bounded organelle|GO:0043226,organelle|GO:0031224,intrinsic component of membrane|GO:0005737,cytoplasm|GO:0031090,organelle membrane|GO:0005773,vacuole|GO:0016021,integral component of membrane|GO:0016020,membrane|GO:0005774,vacuolar membrane|GO:0044437,vacuolar …	GO:0005515,protein binding|GO:0043621,protein self-association|GO:0005488,binding		http://www.uniprot.org/uniprot/Q9C5W7	FALSE
Araip.10033317.1	1.82	65.62	8e-17	Q9SR73	RPS28A	GO:0044249,cellular biosynthetic process|GO:0034641,cellular nitrogen compound metabolic process|GO:0006807,nitrogen compound metabolic process|GO:0034645,cellular macromolecule biosynthetic process|GO:1901576,organic substance biosynthetic process|GO:0044267,cellular protein metabolic process|GO:0044260,cellular macromolecule metabolic process|GO:0043043,peptide biosynthetic process|GO:0071704,o…	GO:0022626,cytosolic ribosome|GO:0022627,cytosolic small ribosomal subunit|GO:0043229,intracellular organelle|GO:0043228,non-membrane-bounded organelle|GO:0043227,membrane-bounded organelle|GO:0043226,organelle|GO:0015935,small ribosomal subunit|GO:0005737,cytoplasm|GO:0005618,cell wall|GO:0016020,membrane|GO:0030529,intracellular ribonucleoprotein complex|GO:0005794,Golgi apparatus|GO:0071944,ce…	GO:0003735,structural constituent of ribosome|GO:0005198,structural molecule activity|GO:0097159,organic cyclic compound binding|GO:0003723,RNA binding|GO:0003676,nucleic acid binding|GO:1901363,heterocyclic compound binding|GO:0005488,binding	ath03010,Ribosome	http://www.uniprot.org/uniprot/Q9SR73	FALSE
Araip.10027004.1	1.81	32.95	3e-74	P15455	CRA1	GO:0071495,cellular response to endogenous stimulus|GO:0061458,reproductive system development|GO:0071229,cellular response to acid chemical|GO:0009791,post-embryonic development|GO:0070887,cellular response to chemical stimulus|GO:0048316,seed development|GO:0021700,developmental maturation|GO:0007275,multicellular organism development|GO:0044699,single-organism process|GO:0009719,response to en…	GO:0005737,cytoplasm|GO:0000326,protein storage vacuole|GO:0000325,plant-type vacuole|GO:0000322,storage vacuole|GO:0005773,vacuole|GO:0044464,cell part|GO:0044444,cytoplasmic part|GO:0005623,cell|GO:0005622,intracellular|GO:0043229,intracellular organelle|GO:0044424,intracellular part|GO:0043227,membrane-bounded organelle|GO:0043226,organelle|GO:0043231,intracellular membrane-bounded organelle	GO:0045735,nutrient reservoir activity		http://www.uniprot.org/uniprot/P15455	FALSE
Araip.10006079.1	1.81	57.02	0	F4IHL4	At2g21720		GO:0044425,membrane part|GO:0016021,integral component of membrane|GO:0016020,membrane|GO:0031224,intrinsic component of membrane			http://www.uniprot.org/uniprot/F4IHL4	FALSE
Araip.10024873.1	1.81	77.81	0	Q93ZN2	At1g60710	GO:0080090,regulation of primary metabolic process|GO:0019222,regulation of metabolic process|GO:0009167,purine ribonucleoside monophosphate metabolic process|GO:0044281,small molecule metabolic process|GO:0009161,ribonucleoside monophosphate metabolic process|GO:0009698,phenylpropanoid metabolic process|GO:0009699,phenylpropanoid biosynthetic process|GO:1901360,organic cyclic compound metabolic …	GO:0005737,cytoplasm|GO:0005829,cytosol|GO:0044464,cell part|GO:0005623,cell|GO:0005622,intracellular|GO:0044444,cytoplasmic part|GO:0044424,intracellular part	GO:0003824,catalytic activity|GO:0016491,oxidoreductase activity		http://www.uniprot.org/uniprot/Q93ZN2	FALSE
Araip.10026922.1	1.81	32.97	1e-27	Q9SVC8	F22O6_150	GO:0044700,single organism signaling|GO:0051716,cellular response to stimulus|GO:0050896,response to stimulus|GO:0009987,cellular process|GO:0050794,regulation of cellular process|GO:0006952,defense response|GO:0006950,response to stress|GO:0065007,biological regulation|GO:0007165,signal transduction|GO:0007154,cell communication|GO:0023052,signaling|GO:0050789,regulation of biological process|GO…	GO:0055044,symplast|GO:0030054,cell junction|GO:0005911,cell-cell junction|GO:0009506,plasmodesma|GO:0044459,plasma membrane part|GO:0016021,integral component of membrane|GO:0016020,membrane|GO:0044464,cell part|GO:0005623,cell|GO:0046658,anchored component of plasma membrane|GO:0031224,intrinsic component of membrane|GO:0071944,cell periphery|GO:0005886,plasma membrane|GO:0044425,membrane part|…	GO:0004871,signal transducer activity		http://www.uniprot.org/uniprot/Q9SVC8	FALSE
Araip.10013492.1	1.8	68.9	5e-167	Q9FGR9	CEP1	GO:0048443,stamen development|GO:0048466,androecium development|GO:0044238,primary metabolic process|GO:0048569,post-embryonic animal organ development|GO:0030154,cell differentiation|GO:0048468,cell development|GO:0009791,post-embryonic development|GO:0032502,developmental process|GO:0010623,programmed cell death involved in cell development|GO:0008219,cell death|GO:0007275,multicellular organis…	GO:0000325,plant-type vacuole|GO:0000323,lytic vacuole|GO:0005783,endoplasmic reticulum|GO:0043229,intracellular organelle|GO:0071944,cell periphery|GO:0043227,membrane-bounded organelle|GO:0043226,organelle|GO:0005737,cytoplasm|GO:0005615,extracellular space|GO:0005773,vacuole|GO:0030312,external encapsulating structure|GO:0012505,endomembrane system|GO:0009505,plant-type cell wall|GO:0043231,in…	GO:0016787,hydrolase activity|GO:0004175,endopeptidase activity|GO:0070011,peptidase activity, acting on L-amino acid peptides|GO:0003824,catalytic activity|GO:0004197,cysteine-type endopeptidase activity|GO:0008233,peptidase activity|GO:0008234,cysteine-type peptidase activity		http://www.uniprot.org/uniprot/Q9FGR9	FALSE
Araip.10003244.1	1.8	79.13	0	Q9SJH7	CSY3	GO:0034440,lipid oxidation|GO:0044281,small molecule metabolic process|GO:0044282,small molecule catabolic process|GO:0072350,tricarboxylic acid metabolic process|GO:0071840,cellular component organization or biogenesis|GO:0044712,single-organism catabolic process|GO:0044710,single-organism metabolic process|GO:0032787,monocarboxylic acid metabolic process|GO:0051596,methylglyoxal catabolic proce…	GO:0005737,cytoplasm|GO:0043231,intracellular membrane-bounded organelle|GO:0044464,cell part|GO:0005829,cytosol|GO:0005777,peroxisome|GO:0044444,cytoplasmic part|GO:0005623,cell|GO:0005622,intracellular|GO:0042579,microbody|GO:0043229,intracellular organelle|GO:0044424,intracellular part|GO:0043227,membrane-bounded organelle|GO:0043226,organelle	GO:0046912,transferase activity, transferring acyl groups, acyl groups converted into alkyl on transfer|GO:0004108,citrate (Si)-synthase activity|GO:0036440,citrate synthase activity|GO:0003824,catalytic activity|GO:0016740,transferase activity|GO:0016746,transferase activity, transferring acyl groups	ath00630,Glyoxylate and dicarboxylate metabolism|ath00020,Citrate cycle (TCA cycle)|ath01210,2-Oxocarboxylic acid metabolism|ath01230,Biosynthesis of amino acids|ath01200,Carbon metabolism|ath01110,Biosynthesis of secondary metabolites|ath01100,Metabolic pathways	http://www.uniprot.org/uniprot/Q9SJH7	FALSE
Araip.10039800.1	1.8	87.46	0	Q8RU07	EMB3147	GO:0006732,coenzyme metabolic process|GO:0006733,oxidoreduction coenzyme metabolic process|GO:0044249,cellular biosynthetic process|GO:0009108,coenzyme biosynthetic process|GO:0044281,small molecule metabolic process|GO:0044283,small molecule biosynthetic process|GO:0044699,single-organism process|GO:1901576,organic substance biosynthetic process|GO:0044710,single-organism metabolic process|GO:00…	GO:0005737,cytoplasm|GO:0009536,plastid|GO:0043231,intracellular membrane-bounded organelle|GO:0009532,plastid stroma|GO:0009570,chloroplast stroma|GO:0005829,cytosol|GO:0044464,cell part|GO:0044444,cytoplasmic part|GO:0005623,cell|GO:0005622,intracellular|GO:0044446,intracellular organelle part|GO:0043229,intracellular organelle|GO:0044435,plastid part|GO:0044434,chloroplast part|GO:0044424,intr…	GO:0003824,catalytic activity|GO:0016420,malonyltransferase activity|GO:0004312,fatty acid synthase activity|GO:0016417,S-acyltransferase activity|GO:0016740,transferase activity|GO:0016746,transferase activity, transferring acyl groups|GO:0016747,transferase activity, transferring acyl groups other than amino-acyl groups|GO:0004314,[acyl-carrier-protein] S-malonyltransferase activity|GO:0016419,…	ath00061,Fatty acid biosynthesis|ath01212,Fatty acid metabolism|ath01100,Metabolic pathways	http://www.uniprot.org/uniprot/Q8RU07	FALSE
Araip.10038024.1	1.8	24.71	5e-07	Q8W493	LFNR2	GO:0009595,detection of biotic stimulus|GO:0008104,protein localization|GO:0019222,regulation of metabolic process|GO:0048585,negative regulation of response to stimulus|GO:0048583,regulation of response to stimulus|GO:0031348,negative regulation of defense response|GO:0009696,salicylic acid metabolic process|GO:0009697,salicylic acid biosynthetic process|GO:0007165,signal transduction|GO:0044283…	GO:0055035,plastid thylakoid membrane|GO:0034357,photosynthetic membrane|GO:0031976,plastid thylakoid|GO:0048046,apoplast|GO:0043229,intracellular organelle|GO:0005622,intracellular|GO:0043227,membrane-bounded organelle|GO:0043226,organelle|GO:0009535,chloroplast thylakoid membrane|GO:0009534,chloroplast thylakoid|GO:0031984,organelle subcompartment|GO:0009532,plastid stroma|GO:0009570,chloroplas…	GO:0005488,binding|GO:0008266,poly(U) RNA binding|GO:0004497,monooxygenase activity|GO:0016731,oxidoreductase activity, acting on iron-sulfur proteins as donors, NAD or NADP as acceptor|GO:0016709,oxidoreductase activity, acting on paired donors, with incorporation or reduction of molecular oxygen, NAD(P)H as one donor, and incorporation of one atom of oxygen|GO:0003727,single-stranded RNA bindin…	ath00195,Photosynthesis|ath01100,Metabolic pathways	http://www.uniprot.org/uniprot/Q8W493	FALSE
Araip.10007633.1	1.79	56.79	0	Q06327	LOX1	GO:0006633,fatty acid biosynthetic process|GO:0034440,lipid oxidation|GO:0006631,fatty acid metabolic process|GO:0048569,post-embryonic animal organ development|GO:0019752,carboxylic acid metabolic process|GO:0031407,oxylipin metabolic process|GO:0009694,jasmonic acid metabolic process|GO:0009695,jasmonic acid biosynthetic process|GO:0032501,multicellular organismal process|GO:0044281,small molec…	GO:0005737,cytoplasm|GO:0009536,plastid|GO:0043231,intracellular membrane-bounded organelle|GO:0044464,cell part|GO:0043229,intracellular organelle|GO:0005623,cell|GO:0005622,intracellular|GO:0044444,cytoplasmic part|GO:0044424,intracellular part|GO:0043227,membrane-bounded organelle|GO:0043226,organelle	GO:0043169,cation binding|GO:0051213,dioxygenase activity|GO:0043167,ion binding|GO:1990136,linoleate 9S-lipoxygenase activity|GO:0016702,oxidoreductase activity, acting on single donors with incorporation of molecular oxygen, incorporation of two atoms of oxygen|GO:0016701,oxidoreductase activity, acting on single donors with incorporation of molecular oxygen|GO:0003824,catalytic activity|GO:000…	ath00591,Linoleic acid metabolism	http://www.uniprot.org/uniprot/Q06327	FALSE
Araip.10019772.1	1.79	43.76	1e-131	Q9XIQ4	UGT79B11	GO:0008152,metabolic process	GO:0043231,intracellular membrane-bounded organelle|GO:0044464,cell part|GO:0005623,cell|GO:0005622,intracellular|GO:0043229,intracellular organelle|GO:0044424,intracellular part|GO:0043227,membrane-bounded organelle|GO:0043226,organelle	GO:0016758,transferase activity, transferring hexosyl groups|GO:0016740,transferase activity|GO:0016757,transferase activity, transferring glycosyl groups|GO:0003824,catalytic activity|GO:0035251,UDP-glucosyltransferase activity|GO:0046527,glucosyltransferase activity|GO:0080043,quercetin 3-O-glucosyltransferase activity|GO:0080044,quercetin 7-O-glucosyltransferase activity|GO:0008194,UDP-glycosy…		http://www.uniprot.org/uniprot/Q9XIQ4	FALSE
Araip.10036320.1	1.78	66.02	4e-09	Q494N8	At2g25890	GO:0061458,reproductive system development|GO:0009791,post-embryonic development|GO:0048316,seed development|GO:0021700,developmental maturation|GO:0007275,multicellular organism development|GO:0044699,single-organism process|GO:0000003,reproduction|GO:0010162,seed dormancy process|GO:0022611,dormancy process|GO:0032502,developmental process|GO:0032501,multicellular organismal process|GO:0048608,…	GO:0016020,membrane|GO:0043232,intracellular non-membrane-bounded organelle|GO:0016021,integral component of membrane|GO:0005811,lipid particle|GO:0044464,cell part|GO:0005623,cell|GO:0005622,intracellular|GO:0043229,intracellular organelle|GO:0043228,non-membrane-bounded organelle|GO:0012511,monolayer-surrounded lipid storage body|GO:0044424,intracellular part|GO:0044425,membrane part|GO:0043226…			http://www.uniprot.org/uniprot/Q494N8	FALSE
Araip.10033916.1	1.78	59.82	3e-141	P0DKC6	HSD1	GO:0044238,primary metabolic process|GO:0044710,single-organism metabolic process|GO:0044711,single-organism biosynthetic process|GO:0006629,lipid metabolic process|GO:1901576,organic substance biosynthetic process|GO:0044699,single-organism process|GO:1901360,organic cyclic compound metabolic process|GO:0055114,oxidation-reduction process|GO:0071704,organic substance metabolic process|GO:0009058…	GO:0016020,membrane|GO:0043232,intracellular non-membrane-bounded organelle|GO:0016021,integral component of membrane|GO:0005811,lipid particle|GO:0044464,cell part|GO:0005623,cell|GO:0005622,intracellular|GO:0043229,intracellular organelle|GO:0043228,non-membrane-bounded organelle|GO:0044424,intracellular part|GO:0044425,membrane part|GO:0043226,organelle|GO:0031224,intrinsic component of membra…	GO:0016229,steroid dehydrogenase activity|GO:0016614,oxidoreductase activity, acting on CH-OH group of donors|GO:0016616,oxidoreductase activity, acting on the CH-OH group of donors, NAD or NADP as acceptor|GO:0033764,steroid dehydrogenase activity, acting on the CH-OH group of donors, NAD or NADP as acceptor|GO:0003824,catalytic activity|GO:0070524,11-beta-hydroxysteroid dehydrogenase (NADP+) ac…		http://www.uniprot.org/uniprot/P0DKC6	FALSE
Araip.10002532.1	1.77	69.74	0	Q9FFD2	RGP5	GO:0019320,hexose catabolic process|GO:0046365,monosaccharide catabolic process|GO:0030244,cellulose biosynthetic process|GO:0044249,cellular biosynthetic process|GO:0045229,external encapsulating structure organization|GO:0034645,cellular macromolecule biosynthetic process|GO:0009651,response to salt stress|GO:0033692,cellular polysaccharide biosynthetic process|GO:0044699,single-organism proces…	GO:0005737,cytoplasm|GO:0005794,Golgi apparatus|GO:0043231,intracellular membrane-bounded organelle|GO:0005829,cytosol|GO:0044464,cell part|GO:0044444,cytoplasmic part|GO:0005623,cell|GO:0005622,intracellular|GO:0055044,symplast|GO:0043229,intracellular organelle|GO:0030054,cell junction|GO:0005911,cell-cell junction|GO:0044424,intracellular part|GO:0043227,membrane-bounded organelle|GO:0043226,o…	GO:0052691,UDP-arabinopyranose mutase activity|GO:0016853,isomerase activity|GO:0003824,catalytic activity|GO:0005488,binding|GO:0005515,protein binding|GO:0016866,intramolecular transferase activity	ath00520,Amino sugar and nucleotide sugar metabolism	http://www.uniprot.org/uniprot/Q9FFD2	FALSE
Araip.10028383.1	1.77	21.83	7e-20	Q9SFU0	At3g07100	GO:0008104,protein localization|GO:0080090,regulation of primary metabolic process|GO:0019222,regulation of metabolic process|GO:0032875,regulation of DNA endoreduplication|GO:1901576,organic substance biosynthetic process|GO:0071840,cellular component organization or biogenesis|GO:0044710,single-organism metabolic process|GO:0044711,single-organism biosynthetic process|GO:0010605,negative regula…	GO:0005783,endoplasmic reticulum|GO:0033116,endoplasmic reticulum-Golgi intermediate compartment membrane|GO:0005789,endoplasmic reticulum membrane|GO:0043226,organelle|GO:0042175,nuclear outer membrane-endoplasmic reticulum membrane network|GO:0043229,intracellular organelle|GO:0030117,membrane coat|GO:0030133,transport vesicle|GO:0005622,intracellular|GO:0030135,coated vesicle|GO:0030134,ER to …	GO:0043169,cation binding|GO:0046914,transition metal ion binding|GO:0043167,ion binding|GO:0008270,zinc ion binding|GO:0005515,protein binding|GO:0046872,metal ion binding|GO:0005488,binding	ath04141,Protein processing in endoplasmic reticulum	http://www.uniprot.org/uniprot/Q9SFU0	FALSE
Araip.10031095.1	1.77	75.19	1e-61	O48845	CYTB5-B	GO:0044249,cellular biosynthetic process|GO:0044281,small molecule metabolic process|GO:0044283,small molecule biosynthetic process|GO:0043447,alkane biosynthetic process|GO:0043446,cellular alkane metabolic process|GO:0044699,single-organism process|GO:1901576,organic substance biosynthetic process|GO:0044710,single-organism metabolic process|GO:0044711,single-organism biosynthetic process|GO:19…	GO:0005783,endoplasmic reticulum|GO:0005789,endoplasmic reticulum membrane|GO:0042175,nuclear outer membrane-endoplasmic reticulum membrane network|GO:0043229,intracellular organelle|GO:0043227,membrane-bounded organelle|GO:0043226,organelle|GO:0031224,intrinsic component of membrane|GO:0005737,cytoplasm|GO:0031090,organelle membrane|GO:0016021,integral component of membrane|GO:0016020,membrane|G…	GO:0043169,cation binding|GO:0020037,heme binding|GO:0046906,tetrapyrrole binding|GO:0097159,organic cyclic compound binding|GO:0043167,ion binding|GO:0005488,binding|GO:0005515,protein binding|GO:0046872,metal ion binding|GO:1901363,heterocyclic compound binding		http://www.uniprot.org/uniprot/O48845	FALSE
Araip.10024720.1	1.76	90.12	0	Q9FWA3	At3g02360	GO:0051049,regulation of transport|GO:0006820,anion transport|GO:0044281,small molecule metabolic process|GO:0034765,regulation of ion transmembrane transport|GO:0034762,regulation of transmembrane transport|GO:0044710,single-organism metabolic process|GO:0009750,response to fructose|GO:0055114,oxidation-reduction process|GO:0015849,organic acid transport|GO:0015711,organic anion transport|GO:003…	GO:0042579,microbody|GO:0043229,intracellular organelle|GO:0043227,membrane-bounded organelle|GO:0043226,organelle|GO:0005737,cytoplasm|GO:0044446,intracellular organelle part|GO:0009536,plastid|GO:0009532,plastid stroma|GO:0009570,chloroplast stroma|GO:0005777,peroxisome|GO:0044435,plastid part|GO:0044434,chloroplast part|GO:0009507,chloroplast|GO:0043231,intracellular membrane-bounded organelle…	GO:0005488,binding|GO:0050662,coenzyme binding|GO:0050661,NADP binding|GO:0016614,oxidoreductase activity, acting on CH-OH group of donors|GO:0016616,oxidoreductase activity, acting on the CH-OH group of donors, NAD or NADP as acceptor|GO:0097159,organic cyclic compound binding|GO:0000166,nucleotide binding|GO:0036094,small molecule binding|GO:0003824,catalytic activity|GO:0048037,cofactor bindin…	ath00030,Pentose phosphate pathway|ath00480,Glutathione metabolism|ath01100,Metabolic pathways|ath01200,Carbon metabolism|ath01110,Biosynthesis of secondary metabolites	http://www.uniprot.org/uniprot/Q9FWA3	FALSE
Araip.10014644.1	1.76	53.42	1e-35	Q9SS98	At3g01570	GO:0019915,lipid storage|GO:0009791,post-embryonic development|GO:0050826,response to freezing|GO:0007275,multicellular organism development|GO:0044699,single-organism process|GO:0009845,seed germination|GO:0065007,biological regulation|GO:0033036,macromolecule localization|GO:0032502,developmental process|GO:0032501,multicellular organismal process|GO:0090351,seedling development|GO:0044767,sing…	GO:0016020,membrane|GO:0043232,intracellular non-membrane-bounded organelle|GO:0016021,integral component of membrane|GO:0005811,lipid particle|GO:0044464,cell part|GO:0005623,cell|GO:0005622,intracellular|GO:0043229,intracellular organelle|GO:0043228,non-membrane-bounded organelle|GO:0012511,monolayer-surrounded lipid storage body|GO:0044424,intracellular part|GO:0044425,membrane part|GO:0043226…			http://www.uniprot.org/uniprot/Q9SS98	FALSE
Araip.10029309.1	1.76	63.18	7e-122	O24496	GLX2-2	GO:0008104,protein localization|GO:0044281,small molecule metabolic process|GO:0044282,small molecule catabolic process|GO:0044712,single-organism catabolic process|GO:0044710,single-organism metabolic process|GO:0044711,single-organism biosynthetic process|GO:0070727,cellular macromolecule localization|GO:0043043,peptide biosynthetic process|GO:0019184,nonribosomal peptide biosynthetic process|G…	GO:0005737,cytoplasm|GO:0005829,cytosol|GO:0044464,cell part|GO:0005623,cell|GO:0005622,intracellular|GO:0044444,cytoplasmic part|GO:0044424,intracellular part	GO:0016787,hydrolase activity|GO:0016790,thiolester hydrolase activity|GO:0046914,transition metal ion binding|GO:0043169,cation binding|GO:0004416,hydroxyacylglutathione hydrolase activity|GO:0016788,hydrolase activity, acting on ester bonds|GO:0043167,ion binding|GO:0003824,catalytic activity|GO:0008270,zinc ion binding|GO:0046872,metal ion binding|GO:0005488,binding	ath00620,Pyruvate metabolism	http://www.uniprot.org/uniprot/O24496	FALSE
Araip.10028571.1	1.75	51.52	5e-142	Q9SK09	At2g28490		GO:0055044,symplast|GO:0030054,cell junction|GO:0005911,cell-cell junction|GO:0009506,plasmodesma	GO:0045735,nutrient reservoir activity		http://www.uniprot.org/uniprot/Q9SK09	FALSE
Araip.10031781.1	1.75	69.86	6e-178	B9DHA5	At3g28760	GO:0009311,oligosaccharide metabolic process|GO:0019752,carboxylic acid metabolic process|GO:0043436,oxoacid metabolic process|GO:0006807,nitrogen compound metabolic process|GO:0009250,glucan biosynthetic process|GO:0044281,small molecule metabolic process|GO:0034645,cellular macromolecule biosynthetic process|GO:0044283,small molecule biosynthetic process|GO:0033692,cellular polysaccharide biosy…		GO:0016838,carbon-oxygen lyase activity, acting on phosphates|GO:0016835,carbon-oxygen lyase activity|GO:0016829,lyase activity|GO:0003824,catalytic activity|GO:0003856,3-dehydroquinate synthase activity|GO:0016491,oxidoreductase activity		http://www.uniprot.org/uniprot/B9DHA5	FALSE
Araip.10025185.1	1.74	31.37	0.0005	Q9FJ49	PYL12	GO:0009892,negative regulation of metabolic process|GO:0019222,regulation of metabolic process|GO:0071229,cellular response to acid chemical|GO:0023052,signaling|GO:0007165,signal transduction|GO:0070887,cellular response to chemical stimulus|GO:0042221,response to chemical|GO:0050789,regulation of biological process|GO:0044699,single-organism process|GO:0009755,hormone-mediated signaling pathway…	GO:0005737,cytoplasm|GO:0043231,intracellular membrane-bounded organelle|GO:0005634,nucleus|GO:0016020,membrane|GO:0044464,cell part|GO:0005623,cell|GO:0005622,intracellular|GO:0043229,intracellular organelle|GO:0071944,cell periphery|GO:0005886,plasma membrane|GO:0044424,intracellular part|GO:0043227,membrane-bounded organelle|GO:0043226,organelle	GO:0031406,carboxylic acid binding|GO:0019208,phosphatase regulator activity|GO:0060089,molecular transducer activity|GO:0004872,receptor activity|GO:0004857,enzyme inhibitor activity|GO:0098772,molecular function regulator|GO:0043168,anion binding|GO:0043167,ion binding|GO:0010427,abscisic acid binding|GO:0042803,protein homodimerization activity|GO:0019212,phosphatase inhibitor activity|GO:0019…	ath04075,Plant hormone signal transduction	http://www.uniprot.org/uniprot/Q9FJ49	FALSE
Araip.10006884.1	1.74	64.9	7e-71	O03983	LEA14	GO:0042221,response to chemical|GO:0009314,response to radiation|GO:0009409,response to cold|GO:0009416,response to light stimulus|GO:0009414,response to water deprivation|GO:0009415,response to water|GO:0009719,response to endogenous stimulus|GO:0010035,response to inorganic substance|GO:0009737,response to abscisic acid|GO:0043207,response to external biotic stimulus|GO:0033993,response to lipi…	GO:0005737,cytoplasm|GO:0005829,cytosol|GO:0044464,cell part|GO:0005623,cell|GO:0005622,intracellular|GO:0044444,cytoplasmic part|GO:0044424,intracellular part			http://www.uniprot.org/uniprot/O03983	FALSE
Araip.10035720.1	1.74	81.64	0	Q9LV03	GLT1	GO:0048589,developmental growth|GO:0009167,purine ribonucleoside monophosphate metabolic process|GO:0044281,small molecule metabolic process|GO:0044283,small molecule biosynthetic process|GO:1901360,organic cyclic compound metabolic process|GO:0044712,single-organism catabolic process|GO:0044710,single-organism metabolic process|GO:0044711,single-organism biosynthetic process|GO:0043650,dicarboxy…	GO:0005737,cytoplasm|GO:0009536,plastid|GO:0043231,intracellular membrane-bounded organelle|GO:0009532,plastid stroma|GO:0009570,chloroplast stroma|GO:0005829,cytosol|GO:0044464,cell part|GO:0044444,cytoplasmic part|GO:0005623,cell|GO:0005622,intracellular|GO:0044446,intracellular organelle part|GO:0043229,intracellular organelle|GO:0044435,plastid part|GO:0044434,chloroplast part|GO:0044424,intr…	GO:0015930,glutamate synthase activity|GO:0005488,binding|GO:0000166,nucleotide binding|GO:1901363,heterocyclic compound binding|GO:1901265,nucleoside phosphate binding|GO:0016491,oxidoreductase activity|GO:0043168,anion binding|GO:0043169,cation binding|GO:0050660,flavin adenine dinucleotide binding|GO:0051540,metal cluster binding|GO:0046914,transition metal ion binding|GO:0016040,glutamate syn…	ath00910,Nitrogen metabolism|ath01110,Biosynthesis of secondary metabolites|ath01230,Biosynthesis of amino acids|ath01100,Metabolic pathways|ath00250,Alanine, aspartate and glutamate metabolism	http://www.uniprot.org/uniprot/Q9LV03	FALSE
Araip.10014298.1	1.73	52.28	4e-124	Q9ZVS4	F15K9.17	GO:0044238,primary metabolic process|GO:0009628,response to abiotic stimulus|GO:0019538,protein metabolic process|GO:0050896,response to stimulus|GO:0043170,macromolecule metabolic process|GO:0071704,organic substance metabolic process|GO:0006950,response to stress|GO:0006970,response to osmotic stress|GO:0008152,metabolic process|GO:0009651,response to salt stress|GO:0006508,proteolysis|GO:19015…	GO:0043229,intracellular organelle|GO:0071944,cell periphery|GO:0043227,membrane-bounded organelle|GO:0043226,organelle|GO:0030054,cell junction|GO:0005737,cytoplasm|GO:0005618,cell wall|GO:0016020,membrane|GO:0005794,Golgi apparatus|GO:0030312,external encapsulating structure|GO:0055044,symplast|GO:0012505,endomembrane system|GO:0005911,cell-cell junction|GO:0005886,plasma membrane|GO:0009505,pl…	GO:0016787,hydrolase activity|GO:0004175,endopeptidase activity|GO:0070001,aspartic-type peptidase activity|GO:0003824,catalytic activity|GO:0070011,peptidase activity, acting on L-amino acid peptides|GO:0004190,aspartic-type endopeptidase activity|GO:0008233,peptidase activity		http://www.uniprot.org/uniprot/Q9ZVS4	FALSE
Araip.10002588.1	1.73	84.34	1e-103	Q9FFE0	At5g16450	GO:0009892,negative regulation of metabolic process|GO:0080090,regulation of primary metabolic process|GO:0019222,regulation of metabolic process|GO:0031323,regulation of cellular metabolic process|GO:0090304,nucleic acid metabolic process|GO:0034641,cellular nitrogen compound metabolic process|GO:0006807,nitrogen compound metabolic process|GO:0050789,regulation of biological process|GO:1901360,o…		GO:0043169,cation binding|GO:0046872,metal ion binding|GO:0008428,ribonuclease inhibitor activity|GO:0043167,ion binding|GO:0030234,enzyme regulator activity|GO:0008948,oxaloacetate decarboxylase activity|GO:0016830,carbon-carbon lyase activity|GO:0016831,carboxy-lyase activity|GO:0016833,oxo-acid-lyase activity|GO:0003824,catalytic activity|GO:0005488,binding|GO:0047443,4-hydroxy-4-methyl-2-oxog…		http://www.uniprot.org/uniprot/Q9FFE0	FALSE
Araip.10004674.1	1.73	78.57	2e-27	O49453	At4g28440	GO:0022607,cellular component assembly|GO:0070271,protein complex biogenesis|GO:0043933,macromolecular complex subunit organization|GO:0044248,cellular catabolic process|GO:0044249,cellular biosynthetic process|GO:0043248,proteasome assembly|GO:0034622,cellular macromolecular complex assembly|GO:0043632,modification-dependent macromolecule catabolic process|GO:0071840,cellular component organizat…	GO:0005737,cytoplasm|GO:0005829,cytosol|GO:0044464,cell part|GO:0005623,cell|GO:0005622,intracellular|GO:0044444,cytoplasmic part|GO:0044424,intracellular part	GO:0097159,organic cyclic compound binding|GO:0005488,binding|GO:0003676,nucleic acid binding|GO:0003729,mRNA binding|GO:1901363,heterocyclic compound binding|GO:0003723,RNA binding	ath03420,Nucleotide excision repair|ath03440,Homologous recombination|ath03430,Mismatch repair|ath03030,DNA replication	http://www.uniprot.org/uniprot/O49453	FALSE
Araip.10026627.1	1.72	69.54	5e-94	Q39101	FER1	GO:0032502,developmental process|GO:0009617,response to bacterium|GO:0008152,metabolic process|GO:0061458,reproductive system development|GO:0050801,ion homeostasis|GO:0055065,metal ion homeostasis|GO:0000302,response to reactive oxygen species|GO:0009791,post-embryonic development|GO:0098771,inorganic ion homeostasis|GO:0055072,iron ion homeostasis|GO:0006826,iron ion transport|GO:0010043,respon…	GO:0055035,plastid thylakoid membrane|GO:0034357,photosynthetic membrane|GO:0031976,plastid thylakoid|GO:0043229,intracellular organelle|GO:0005622,intracellular|GO:0043227,membrane-bounded organelle|GO:0043226,organelle|GO:0009535,chloroplast thylakoid membrane|GO:0009534,chloroplast thylakoid|GO:0031984,organelle subcompartment|GO:0009532,plastid stroma|GO:0009570,chloroplast stroma|GO:0016020,…	GO:0043169,cation binding|GO:0016722,oxidoreductase activity, oxidizing metal ions|GO:0016724,oxidoreductase activity, oxidizing metal ions, oxygen as acceptor|GO:0046914,transition metal ion binding|GO:0003824,catalytic activity|GO:0004322,ferroxidase activity|GO:0043167,ion binding|GO:0008199,ferric iron binding|GO:0005488,binding|GO:0005506,iron ion binding|GO:0046872,metal ion binding|GO:0016…		http://www.uniprot.org/uniprot/Q39101	FALSE
Araip.10034626.1	1.72	36.61	5e-17	O23020	SPH5	GO:0008037,cell recognition|GO:0044702,single organism reproductive process|GO:0000003,reproduction|GO:0022414,reproductive process|GO:0044706,multi-multicellular organism process|GO:0060320,rejection of self pollen|GO:0007154,cell communication|GO:0032501,multicellular organismal process|GO:0009856,pollination|GO:0009875,pollen-pistil interaction|GO:0044763,single-organism cellular process|GO:00…	GO:0005576,extracellular region			http://www.uniprot.org/uniprot/O23020	FALSE
Araip.10035869.1	1.71	58.09	3e-175	Q9LPL6	At1g21380	GO:0033036,macromolecule localization|GO:0034613,cellular protein localization|GO:0046907,intracellular transport|GO:0070727,cellular macromolecule localization|GO:0006886,intracellular protein transport|GO:0006810,transport|GO:0045184,establishment of protein localization|GO:0008104,protein localization|GO:0071702,organic substance transport|GO:0015031,protein transport|GO:0051234,establishment …	GO:0044464,cell part|GO:0005623,cell|GO:0005622,intracellular			http://www.uniprot.org/uniprot/Q9LPL6	FALSE
Araip.10015298.1	1.7	48.04	5e-56	Q9SYD8	DABB1	GO:0009719,response to endogenous stimulus|GO:0043207,response to external biotic stimulus|GO:0045087,innate immune response|GO:0006952,defense response|GO:0006950,response to stress|GO:0098542,defense response to other organism|GO:0001101,response to acid chemical|GO:0006955,immune response|GO:0042221,response to chemical|GO:0051707,response to other organism|GO:0010033,response to organic subst…	GO:0005737,cytoplasm|GO:0005829,cytosol|GO:0044464,cell part|GO:0005623,cell|GO:0005622,intracellular|GO:0044444,cytoplasmic part|GO:0044424,intracellular part			http://www.uniprot.org/uniprot/Q9SYD8	FALSE
Araip.10005687.1	1.7	92.91	0	P12411	TUBB1	GO:0022622,root system development|GO:0048589,developmental growth|GO:0048588,developmental cell growth|GO:0048468,cell development|GO:0048469,cell maturation|GO:0071840,cellular component organization or biogenesis|GO:0044710,single-organism metabolic process|GO:0044711,single-organism biosynthetic process|GO:0071704,organic substance metabolic process|GO:0048869,cellular developmental process|G…	GO:0043229,intracellular organelle|GO:0043228,non-membrane-bounded organelle|GO:0043227,membrane-bounded organelle|GO:0043226,organelle|GO:0005856,cytoskeleton|GO:0005773,vacuole|GO:0005874,microtubule|GO:0044430,cytoskeletal part|GO:0005737,cytoplasm|GO:0015630,microtubule cytoskeleton|GO:0043234,protein complex|GO:0032991,macromolecular complex|GO:0043231,intracellular membrane-bounded organell…	GO:0005200,structural constituent of cytoskeleton|GO:0035639,purine ribonucleoside triphosphate binding|GO:0005488,binding|GO:0005198,structural molecule activity|GO:1901363,heterocyclic compound binding|GO:1901265,nucleoside phosphate binding|GO:0001882,nucleoside binding|GO:0043168,anion binding|GO:0016462,pyrophosphatase activity|GO:0000166,nucleotide binding|GO:0032561,guanyl ribonucleotide b…	ath04145,Phagosome	http://www.uniprot.org/uniprot/P12411	FALSE
Araip.10037653.1	1.69	87.68	0	Q9SPK5	THFS	GO:0042221,response to chemical|GO:0044238,primary metabolic process|GO:0010038,response to metal ion|GO:0006732,coenzyme metabolic process|GO:0006730,one-carbon metabolic process|GO:0019752,carboxylic acid metabolic process|GO:0051188,cofactor biosynthetic process|GO:0044249,cellular biosynthetic process|GO:0034641,cellular nitrogen compound metabolic process|GO:0006807,nitrogen compound metabol…	GO:0005737,cytoplasm|GO:0009536,plastid|GO:0043231,intracellular membrane-bounded organelle|GO:0005829,cytosol|GO:0016020,membrane|GO:0044464,cell part|GO:0044444,cytoplasmic part|GO:0005623,cell|GO:0005622,intracellular|GO:0048046,apoplast|GO:0043229,intracellular organelle|GO:0071944,cell periphery|GO:0005886,plasma membrane|GO:0044424,intracellular part|GO:0005576,extracellular region|GO:00432…	GO:0035639,purine ribonucleoside triphosphate binding|GO:0005488,binding|GO:0043167,ion binding|GO:1901363,heterocyclic compound binding|GO:1901265,nucleoside phosphate binding|GO:0001882,nucleoside binding|GO:0043168,anion binding|GO:0043169,cation binding|GO:0004329,formate-tetrahydrofolate ligase activity|GO:0046914,transition metal ion binding|GO:0000166,nucleotide binding|GO:0016879,ligase a…	ath00670,One carbon pool by folate|ath01100,Metabolic pathways|ath01200,Carbon metabolism	http://www.uniprot.org/uniprot/Q9SPK5	FALSE
Araip.10019049.1	1.69	68.38	1e-55	Q38853	STR15	GO:0044699,single-organism process|GO:0009719,response to endogenous stimulus|GO:0009750,response to fructose|GO:0009753,response to jasmonic acid|GO:0009611,response to wounding|GO:0006979,response to oxidative stress|GO:0032502,developmental process|GO:0009746,response to hexose|GO:0044767,single-organism developmental process|GO:0006950,response to stress|GO:0001101,response to acid chemical|G…	GO:0009579,thylakoid|GO:0005737,cytoplasm|GO:0009536,plastid|GO:0043231,intracellular membrane-bounded organelle|GO:0044464,cell part|GO:0044444,cytoplasmic part|GO:0005623,cell|GO:0005622,intracellular|GO:0043229,intracellular organelle|GO:0044424,intracellular part|GO:0043227,membrane-bounded organelle|GO:0043226,organelle|GO:0009507,chloroplast			http://www.uniprot.org/uniprot/Q38853	FALSE
Araip.10025337.1	1.69	91.95	3e-114	Q9FFR3	At5g41670	GO:0050896,response to stimulus|GO:0006739,NADP metabolic process|GO:0010038,response to metal ion|GO:0006732,coenzyme metabolic process|GO:0006733,oxidoreduction coenzyme metabolic process|GO:0019752,carboxylic acid metabolic process|GO:0046496,nicotinamide nucleotide metabolic process|GO:0044723,single-organism carbohydrate metabolic process|GO:0034641,cellular nitrogen compound metabolic proce…	GO:0043229,intracellular organelle|GO:0043227,membrane-bounded organelle|GO:0043226,organelle|GO:0030054,cell junction|GO:0005737,cytoplasm|GO:0009536,plastid|GO:0009532,plastid stroma|GO:0009570,chloroplast stroma|GO:0005739,mitochondrion|GO:0044435,plastid part|GO:0044434,chloroplast part|GO:0055044,symplast|GO:0005911,cell-cell junction|GO:0009506,plasmodesma|GO:0009507,chloroplast|GO:0043231,…	GO:0005488,binding|GO:0050662,coenzyme binding|GO:0050661,NADP binding|GO:0016614,oxidoreductase activity, acting on CH-OH group of donors|GO:0016616,oxidoreductase activity, acting on the CH-OH group of donors, NAD or NADP as acceptor|GO:0097159,organic cyclic compound binding|GO:0000166,nucleotide binding|GO:0036094,small molecule binding|GO:0003824,catalytic activity|GO:0048037,cofactor bindin…	ath00030,Pentose phosphate pathway|ath00480,Glutathione metabolism|ath01100,Metabolic pathways|ath01200,Carbon metabolism|ath01110,Biosynthesis of secondary metabolites	http://www.uniprot.org/uniprot/Q9FFR3	FALSE
Araip.10010777.1	1.68	61.59	0	Q9SYI5	At4g01870	GO:0044238,primary metabolic process|GO:0070887,cellular response to chemical stimulus|GO:0019752,carboxylic acid metabolic process|GO:0071229,cellular response to acid chemical|GO:0044248,cellular catabolic process|GO:0023052,signaling|GO:0007165,signal transduction|GO:0044282,small molecule catabolic process|GO:0042221,response to chemical|GO:0035556,intracellular signal transduction|GO:0009723…	GO:0016020,membrane|GO:0044464,cell part|GO:0005623,cell|GO:0005622,intracellular			http://www.uniprot.org/uniprot/Q9SYI5	FALSE
Araip.10037915.1	1.68	91.12	2e-130	Q9SQI8	LTA2	GO:0009694,jasmonic acid metabolic process|GO:0009695,jasmonic acid biosynthetic process|GO:0044281,small molecule metabolic process|GO:0044282,small molecule catabolic process|GO:0009161,ribonucleoside monophosphate metabolic process|GO:1901362,organic cyclic compound biosynthetic process|GO:0071840,cellular component organization or biogenesis|GO:0044712,single-organism catabolic process|GO:004…	GO:0022626,cytosolic ribosome|GO:0031976,plastid thylakoid|GO:0031975,envelope|GO:0043229,intracellular organelle|GO:0043228,non-membrane-bounded organelle|GO:0043227,membrane-bounded organelle|GO:0043226,organelle|GO:0009579,thylakoid|GO:0009534,chloroplast thylakoid|GO:0031984,organelle subcompartment|GO:0009532,plastid stroma|GO:0009570,chloroplast stroma|GO:0016020,membrane|GO:0030529,intrace…	GO:0030523,dihydrolipoamide S-acyltransferase activity|GO:0003824,catalytic activity|GO:0016740,transferase activity|GO:0016417,S-acyltransferase activity|GO:0016407,acetyltransferase activity|GO:0016746,transferase activity, transferring acyl groups|GO:0016747,transferase activity, transferring acyl groups other than amino-acyl groups|GO:0004742,dihydrolipoyllysine-residue acetyltransferase acti…	ath00620,Pyruvate metabolism|ath00020,Citrate cycle (TCA cycle)|ath00010,Glycolysis / Gluconeogenesis|ath01200,Carbon metabolism|ath01110,Biosynthesis of secondary metabolites|ath01100,Metabolic pathways	http://www.uniprot.org/uniprot/Q9SQI8	FALSE
Araip.10008068.1	1.67	68.31	0	Q9SMZ4	LKR/SDH	GO:0006637,acyl-CoA metabolic process|GO:0006732,coenzyme metabolic process|GO:0019752,carboxylic acid metabolic process|GO:0009063,cellular amino acid catabolic process|GO:0006807,nitrogen compound metabolic process|GO:0009066,aspartate family amino acid metabolic process|GO:0044282,small molecule catabolic process|GO:0009068,aspartate family amino acid catabolic process|GO:0044699,single-organi…	GO:0005737,cytoplasm|GO:0044464,cell part|GO:0005623,cell|GO:0005622,intracellular|GO:0044424,intracellular part	GO:0016646,oxidoreductase activity, acting on the CH-NH group of donors, NAD or NADP as acceptor|GO:0016645,oxidoreductase activity, acting on the CH-NH group of donors|GO:0047130,saccharopine dehydrogenase (NADP+, L-lysine-forming) activity|GO:0003824,catalytic activity|GO:0047131,saccharopine dehydrogenase (NAD+, L-glutamate-forming) activity|GO:0004753,saccharopine dehydrogenase activity|GO:00…	ath01110,Biosynthesis of secondary metabolites|ath01100,Metabolic pathways|ath00310,Lysine degradation	http://www.uniprot.org/uniprot/Q9SMZ4	FALSE
Araip.10006647.1	1.67	46.05	3e-22	Q96270	LEA7	GO:0045229,external encapsulating structure organization|GO:0007275,multicellular organism development|GO:0071840,cellular component organization or biogenesis|GO:0009827,plant-type cell wall modification|GO:0016043,cellular component organization|GO:0071554,cell wall organization or biogenesis|GO:0071555,cell wall organization|GO:0044699,single-organism process|GO:0071669,plant-type cell wall or…	GO:0005737,cytoplasm|GO:0005829,cytosol|GO:0044464,cell part|GO:0005623,cell|GO:0005622,intracellular|GO:0044444,cytoplasmic part|GO:0044424,intracellular part			http://www.uniprot.org/uniprot/Q96270	FALSE
Araip.10038396.1	1.66	87.45	0	Q9FLW9	PKP2	GO:0009167,purine ribonucleoside monophosphate metabolic process|GO:0044281,small molecule metabolic process|GO:0009161,ribonucleoside monophosphate metabolic process|GO:1901360,organic cyclic compound metabolic process|GO:0044712,single-organism catabolic process|GO:0044710,single-organism metabolic process|GO:0044711,single-organism biosynthetic process|GO:0000003,reproduction|GO:0009199,ribonu…	GO:0005737,cytoplasm|GO:0009536,plastid|GO:0043231,intracellular membrane-bounded organelle|GO:0009532,plastid stroma|GO:0009570,chloroplast stroma|GO:0005829,cytosol|GO:0044464,cell part|GO:0044444,cytoplasmic part|GO:0005739,mitochondrion|GO:0005622,intracellular|GO:0044446,intracellular organelle part|GO:0043229,intracellular organelle|GO:0005623,cell|GO:0044435,plastid part|GO:0044434,chlorop…	GO:0035639,purine ribonucleoside triphosphate binding|GO:0005488,binding|GO:0043167,ion binding|GO:1901363,heterocyclic compound binding|GO:1901265,nucleoside phosphate binding|GO:0001882,nucleoside binding|GO:0043168,anion binding|GO:0043169,cation binding|GO:0030955,potassium ion binding|GO:0000287,magnesium ion binding|GO:0000166,nucleotide binding|GO:0016740,transferase activity|GO:0001883,pu…	ath00620,Pyruvate metabolism|ath00230,Purine metabolism|ath00010,Glycolysis / Gluconeogenesis|ath01230,Biosynthesis of amino acids|ath01200,Carbon metabolism|ath01110,Biosynthesis of secondary metabolites|ath01100,Metabolic pathways	http://www.uniprot.org/uniprot/Q9FLW9	FALSE
Araip.10000482.1	1.66	73.29	0	P93832	IMDH2	GO:0006732,coenzyme metabolic process|GO:0006733,oxidoreduction coenzyme metabolic process|GO:0019752,carboxylic acid metabolic process|GO:0044249,cellular biosynthetic process|GO:0006807,nitrogen compound metabolic process|GO:0009108,coenzyme biosynthetic process|GO:0044281,small molecule metabolic process|GO:0044283,small molecule biosynthetic process|GO:1901566,organonitrogen compound biosynth…	GO:0031975,envelope|GO:0043229,intracellular organelle|GO:0043227,membrane-bounded organelle|GO:0043226,organelle|GO:0005737,cytoplasm|GO:0009941,chloroplast envelope|GO:0009536,plastid|GO:0009532,plastid stroma|GO:0009570,chloroplast stroma|GO:0044435,plastid part|GO:0044434,chloroplast part|GO:0031967,organelle envelope|GO:0009507,chloroplast|GO:0009526,plastid envelope|GO:0043231,intracellular…	GO:0043169,cation binding|GO:0046872,metal ion binding|GO:0016614,oxidoreductase activity, acting on CH-OH group of donors|GO:0016616,oxidoreductase activity, acting on the CH-OH group of donors, NAD or NADP as acceptor|GO:0043167,ion binding|GO:0051287,NAD binding|GO:0000287,magnesium ion binding|GO:0036094,small molecule binding|GO:0000166,nucleotide binding|GO:0050662,coenzyme binding|GO:00038…	ath00290,Valine, leucine and isoleucine biosynthesis|ath01210,2-Oxocarboxylic acid metabolism|ath01230,Biosynthesis of amino acids|ath01110,Biosynthesis of secondary metabolites|ath01100,Metabolic pathways|ath00660,C5-Branched dibasic acid metabolism	http://www.uniprot.org/uniprot/P93832	FALSE
Araip.10023340.1	1.66	82.61	7e-106	Q9SKX4	RPL3A	GO:0008104,protein localization|GO:0006778,porphyrin-containing compound metabolic process|GO:0006779,porphyrin-containing compound biosynthetic process|GO:0044281,small molecule metabolic process|GO:1901362,organic cyclic compound biosynthetic process|GO:0015979,photosynthesis|GO:0045036,protein targeting to chloroplast|GO:0044710,single-organism metabolic process|GO:0044711,single-organism bios…	GO:0031975,envelope|GO:0043229,intracellular organelle|GO:0043228,non-membrane-bounded organelle|GO:0043227,membrane-bounded organelle|GO:0043226,organelle|GO:0005737,cytoplasm|GO:0009941,chloroplast envelope|GO:0009536,plastid|GO:0009532,plastid stroma|GO:0009570,chloroplast stroma|GO:0016020,membrane|GO:0030529,intracellular ribonucleoprotein complex|GO:0044435,plastid part|GO:0044434,chloropla…	GO:0097159,organic cyclic compound binding|GO:0019843,rRNA binding|GO:0003735,structural constituent of ribosome|GO:0003723,RNA binding|GO:0003676,nucleic acid binding|GO:0005198,structural molecule activity|GO:1901363,heterocyclic compound binding|GO:0005488,binding	ath03010,Ribosome	http://www.uniprot.org/uniprot/Q9SKX4	FALSE
Araip.10021715.1	1.65	57.02	0	Q9M1S8	AMP1	GO:0022622,root system development|GO:0048638,regulation of developmental growth|GO:0009628,response to abiotic stimulus|GO:0051239,regulation of multicellular organismal process|GO:0048589,developmental growth|GO:0061458,reproductive system development|GO:0009314,response to radiation|GO:2000241,regulation of reproductive process|GO:0048580,regulation of post-embryonic development|GO:0009791,pos…	GO:0044425,membrane part|GO:0016021,integral component of membrane|GO:0016020,membrane|GO:0031224,intrinsic component of membrane|GO:0005783,endoplasmic reticulum|GO:0005789,endoplasmic reticulum membrane|GO:0042175,nuclear outer membrane-endoplasmic reticulum membrane network|GO:0043229,intracellular organelle|GO:0043227,membrane-bounded organelle|GO:0043226,organelle|GO:0005737,cytoplasm|GO:003…	GO:0016787,hydrolase activity|GO:0003824,catalytic activity|GO:0004181,metallocarboxypeptidase activity|GO:0004180,carboxypeptidase activity|GO:0043169,cation binding|GO:0043167,ion binding|GO:0008238,exopeptidase activity|GO:0070011,peptidase activity, acting on L-amino acid peptides|GO:0005488,binding|GO:0005515,protein binding|GO:0008233,peptidase activity|GO:0046872,metal ion binding|GO:00082…		http://www.uniprot.org/uniprot/Q9M1S8	FALSE
Araip.10033632.1	1.64	35.18	8e-43	Q9SKP0	ECP63		GO:0005737,cytoplasm|GO:0005829,cytosol|GO:0044464,cell part|GO:0005623,cell|GO:0005622,intracellular|GO:0044444,cytoplasmic part|GO:0044424,intracellular part			http://www.uniprot.org/uniprot/Q9SKP0	FALSE
Araip.10022882.1	1.63	79.3	0	P28297	ICL	GO:0044707,single-multicellular organism process|GO:0061458,reproductive system development|GO:0019752,carboxylic acid metabolic process|GO:0009791,post-embryonic development|GO:0044723,single-organism carbohydrate metabolic process|GO:0006099,tricarboxylic acid cycle|GO:0009060,aerobic respiration|GO:0044281,small molecule metabolic process|GO:0006081,cellular aldehyde metabolic process|GO:00486…	GO:0005737,cytoplasm|GO:0043231,intracellular membrane-bounded organelle|GO:0044464,cell part|GO:0005777,peroxisome|GO:0044444,cytoplasmic part|GO:0005623,cell|GO:0005622,intracellular|GO:0042579,microbody|GO:0043229,intracellular organelle|GO:0044424,intracellular part|GO:0009514,glyoxysome|GO:0043227,membrane-bounded organelle|GO:0043226,organelle	GO:0043169,cation binding|GO:0043167,ion binding|GO:0016829,lyase activity|GO:0016830,carbon-carbon lyase activity|GO:0016833,oxo-acid-lyase activity|GO:0004451,isocitrate lyase activity|GO:0003824,catalytic activity|GO:0005488,binding|GO:0046872,metal ion binding	ath00630,Glyoxylate and dicarboxylate metabolism|ath01110,Biosynthesis of secondary metabolites|ath01100,Metabolic pathways|ath01200,Carbon metabolism	http://www.uniprot.org/uniprot/P28297	FALSE
Araip.10036992.1	1.63	76.17	0	Q9CAP8	LACS9	GO:0044238,primary metabolic process|GO:0006631,fatty acid metabolic process|GO:0006629,lipid metabolic process|GO:0006082,organic acid metabolic process|GO:0071704,organic substance metabolic process|GO:0044237,cellular metabolic process|GO:0009987,cellular process|GO:0044710,single-organism metabolic process|GO:0019752,carboxylic acid metabolic process|GO:0032787,monocarboxylic acid metabolic p…	GO:0031975,envelope|GO:0043229,intracellular organelle|GO:0043227,membrane-bounded organelle|GO:0043226,organelle|GO:0005737,cytoplasm|GO:0009941,chloroplast envelope|GO:0009536,plastid|GO:0016020,membrane|GO:0044435,plastid part|GO:0044434,chloroplast part|GO:0044446,intracellular organelle part|GO:0031967,organelle envelope|GO:0009507,chloroplast|GO:0009526,plastid envelope|GO:0043231,intracell…	GO:0015645,fatty acid ligase activity|GO:0035639,purine ribonucleoside triphosphate binding|GO:0005488,binding|GO:0000166,nucleotide binding|GO:1901363,heterocyclic compound binding|GO:1901265,nucleoside phosphate binding|GO:0001882,nucleoside binding|GO:0043168,anion binding|GO:0043167,ion binding|GO:0004467,long-chain fatty acid-CoA ligase activity|GO:0001883,purine nucleoside binding|GO:003254…	ath00061,Fatty acid biosynthesis|ath04146,Peroxisome|ath01212,Fatty acid metabolism|ath01100,Metabolic pathways|ath00071,Fatty acid degradation	http://www.uniprot.org/uniprot/Q9CAP8	FALSE
Araip.10011828.1	1.63	75.25	0	Q9M8M7	WIN1	GO:0022622,root system development|GO:0048440,carpel development|GO:0048467,gynoecium development|GO:0048569,post-embryonic animal organ development|GO:0048481,plant ovule development|GO:0019752,carboxylic acid metabolic process|GO:0009791,post-embryonic development|GO:0044249,cellular biosynthetic process|GO:0006807,nitrogen compound metabolic process|GO:0044281,small molecule metabolic process|…	GO:0005737,cytoplasm|GO:0009536,plastid|GO:0043231,intracellular membrane-bounded organelle|GO:0009532,plastid stroma|GO:0009570,chloroplast stroma|GO:0044464,cell part|GO:0044444,cytoplasmic part|GO:0005739,mitochondrion|GO:0005622,intracellular|GO:0044446,intracellular organelle part|GO:0043229,intracellular organelle|GO:0005623,cell|GO:0044435,plastid part|GO:0044434,chloroplast part|GO:004442…	GO:0043168,anion binding|GO:0043169,cation binding|GO:0046872,metal ion binding|GO:0046914,transition metal ion binding|GO:0003824,catalytic activity|GO:0097159,organic cyclic compound binding|GO:0043167,ion binding|GO:1901363,heterocyclic compound binding|GO:0008483,transaminase activity|GO:0016740,transferase activity|GO:0048037,cofactor binding|GO:0030170,pyridoxal phosphate binding|GO:0005488…	ath01210,2-Oxocarboxylic acid metabolism|ath01110,Biosynthesis of secondary metabolites|ath01230,Biosynthesis of amino acids|ath01100,Metabolic pathways|ath00220,Arginine biosynthesis	http://www.uniprot.org/uniprot/Q9M8M7	FALSE
Araip.10029015.1	1.62	89.5	9e-127	Q944G9	FBA2	GO:0080090,regulation of primary metabolic process|GO:0019222,regulation of metabolic process|GO:0019682,glyceraldehyde-3-phosphate metabolic process|GO:1901575,organic substance catabolic process|GO:0006778,porphyrin-containing compound metabolic process|GO:0006779,porphyrin-containing compound biosynthetic process|GO:0009694,jasmonic acid metabolic process|GO:0009695,jasmonic acid biosynthetic …	GO:0031975,envelope|GO:0048046,apoplast|GO:0043229,intracellular organelle|GO:0043227,membrane-bounded organelle|GO:0043226,organelle|GO:0005737,cytoplasm|GO:0009941,chloroplast envelope|GO:0009536,plastid|GO:0009532,plastid stroma|GO:0009570,chloroplast stroma|GO:0016020,membrane|GO:0044435,plastid part|GO:0044434,chloroplast part|GO:0009579,thylakoid|GO:0010287,plastoglobule|GO:0031967,organell…	GO:0016829,lyase activity|GO:0016830,carbon-carbon lyase activity|GO:0016832,aldehyde-lyase activity|GO:0003824,catalytic activity|GO:0004332,fructose-bisphosphate aldolase activity	ath00030,Pentose phosphate pathway|ath00710,Carbon fixation in photosynthetic organisms|ath00010,Glycolysis / Gluconeogenesis|ath00051,Fructose and mannose metabolism|ath01230,Biosynthesis of amino acids|ath01200,Carbon metabolism|ath01110,Biosynthesis of secondary metabolites|ath01100,Metabolic pathways	http://www.uniprot.org/uniprot/Q944G9	FALSE
Araip.10004163.1	1.61	71.45	0	F4JVN6	TPP2	GO:0009629,response to gravity|GO:0044238,primary metabolic process|GO:0009606,tropism|GO:0009605,response to external stimulus|GO:0009628,response to abiotic stimulus|GO:0019538,protein metabolic process|GO:0009630,gravitropism|GO:0043170,macromolecule metabolic process|GO:0071704,organic substance metabolic process|GO:0008152,metabolic process|GO:0006508,proteolysis|GO:0050896,response to stimu…	GO:0022626,cytosolic ribosome|GO:0043229,intracellular organelle|GO:0043228,non-membrane-bounded organelle|GO:0030529,intracellular ribonucleoprotein complex|GO:0043227,membrane-bounded organelle|GO:0043226,organelle|GO:0005737,cytoplasm|GO:0009536,plastid|GO:0031090,organelle membrane|GO:0005773,vacuole|GO:0098805,whole membrane|GO:0016020,membrane|GO:0005774,vacuolar membrane|GO:0044437,vacuola…	GO:0004252,serine-type endopeptidase activity|GO:0004175,endopeptidase activity|GO:0004177,aminopeptidase activity|GO:0008240,tripeptidyl-peptidase activity|GO:0016787,hydrolase activity|GO:0017171,serine hydrolase activity|GO:0003824,catalytic activity|GO:0008238,exopeptidase activity|GO:0070011,peptidase activity, acting on L-amino acid peptides|GO:0008233,peptidase activity|GO:0008236,serine-t…		http://www.uniprot.org/uniprot/F4JVN6	FALSE
Araip.10020945.1	1.61	61.47	2e-28	Q9SW21	ACP4	GO:0006633,fatty acid biosynthetic process|GO:0006631,fatty acid metabolic process|GO:0006950,response to stress|GO:0009627,systemic acquired resistance|GO:0019752,carboxylic acid metabolic process|GO:0044249,cellular biosynthetic process|GO:0044281,small molecule metabolic process|GO:0044283,small molecule biosynthetic process|GO:0007275,multicellular organism development|GO:0044699,single-organ…	GO:0005737,cytoplasm|GO:0009536,plastid|GO:0043231,intracellular membrane-bounded organelle|GO:0044464,cell part|GO:0044444,cytoplasmic part|GO:0005623,cell|GO:0005622,intracellular|GO:0043229,intracellular organelle|GO:0044424,intracellular part|GO:0043227,membrane-bounded organelle|GO:0043226,organelle|GO:0009507,chloroplast|GO:0005829,cytosol	GO:0043168,anion binding|GO:0051192,prosthetic group binding|GO:0072341,modified amino acid binding|GO:0033218,amide binding|GO:0019842,vitamin binding|GO:0043167,ion binding|GO:0036094,small molecule binding|GO:0048037,cofactor binding|GO:0031177,phosphopantetheine binding|GO:0044620,ACP phosphopantetheine attachment site binding|GO:0000036,ACP phosphopantetheine attachment site binding involved…		http://www.uniprot.org/uniprot/Q9SW21	FALSE
Araip.10036772.1	1.6	88.46	4e-178	Q8RXV3	WIN2	GO:0016311,dephosphorylation|GO:0006470,protein dephosphorylation|GO:0042742,defense response to bacterium|GO:0044267,cellular protein metabolic process|GO:0044260,cellular macromolecule metabolic process|GO:0009617,response to bacterium|GO:0044419,interspecies interaction between organisms|GO:0071704,organic substance metabolic process|GO:0009987,cellular process|GO:0006464,cellular protein modi…	GO:0016020,membrane|GO:0044464,cell part|GO:0005623,cell|GO:0071944,cell periphery|GO:0005886,plasma membrane	GO:0016787,hydrolase activity|GO:0016791,phosphatase activity|GO:0043169,cation binding|GO:0004722,protein serine/threonine phosphatase activity|GO:0004721,phosphoprotein phosphatase activity|GO:0043167,ion binding|GO:0042578,phosphoric ester hydrolase activity|GO:0003824,catalytic activity|GO:0016788,hydrolase activity, acting on ester bonds|GO:0046872,metal ion binding|GO:0005488,binding		http://www.uniprot.org/uniprot/Q8RXV3	FALSE
Araip.10015031.1	1.59	90.52	0	Q1WIQ6	ALDH11A3	GO:0008152,metabolic process|GO:0044710,single-organism metabolic process|GO:0044699,single-organism process|GO:0055114,oxidation-reduction process	GO:0005737,cytoplasm|GO:0044464,cell part|GO:0005623,cell|GO:0005622,intracellular|GO:0044424,intracellular part	GO:0008886,glyceraldehyde-3-phosphate dehydrogenase (NADP+) (non-phosphorylating) activity|GO:0016620,oxidoreductase activity, acting on the aldehyde or oxo group of donors, NAD or NADP as acceptor|GO:0003824,catalytic activity|GO:0016903,oxidoreductase activity, acting on the aldehyde or oxo group of donors|GO:0016491,oxidoreductase activity	ath00030,Pentose phosphate pathway|ath00010,Glycolysis / Gluconeogenesis|ath01100,Metabolic pathways|ath01200,Carbon metabolism	http://www.uniprot.org/uniprot/Q1WIQ6	FALSE
Araip.10007642.1	1.59	91.11	0	Q9S7B5	TS1	GO:0019752,carboxylic acid metabolic process|GO:0044249,cellular biosynthetic process|GO:0006807,nitrogen compound metabolic process|GO:0009067,aspartate family amino acid biosynthetic process|GO:0044281,small molecule metabolic process|GO:0044283,small molecule biosynthetic process|GO:1901576,organic substance biosynthetic process|GO:0044699,single-organism process|GO:0006566,threonine metabolic…	GO:0005737,cytoplasm|GO:0009536,plastid|GO:0043231,intracellular membrane-bounded organelle|GO:0009532,plastid stroma|GO:0009570,chloroplast stroma|GO:0005829,cytosol|GO:0044464,cell part|GO:0044444,cytoplasmic part|GO:0005623,cell|GO:0005622,intracellular|GO:0044446,intracellular organelle part|GO:0043229,intracellular organelle|GO:0044435,plastid part|GO:0044434,chloroplast part|GO:0044424,intr…	GO:0043168,anion binding|GO:0016838,carbon-oxygen lyase activity, acting on phosphates|GO:0016835,carbon-oxygen lyase activity|GO:0016829,lyase activity|GO:0043167,ion binding|GO:0003824,catalytic activity|GO:0048037,cofactor binding|GO:0030170,pyridoxal phosphate binding|GO:0097159,organic cyclic compound binding|GO:0004795,threonine synthase activity|GO:1901363,heterocyclic compound binding|GO:…	ath01230,Biosynthesis of amino acids|ath01110,Biosynthesis of secondary metabolites|ath00260,Glycine, serine and threonine metabolism|ath01100,Metabolic pathways|ath00750,Vitamin B6 metabolism	http://www.uniprot.org/uniprot/Q9S7B5	FALSE
Araip.10038962.1	1.59	94.17	0	Q8L940	PDX13	GO:0019222,regulation of metabolic process|GO:0010335,response to non-ionic osmotic stress|GO:0006778,porphyrin-containing compound metabolic process|GO:0044281,small molecule metabolic process|GO:0044283,small molecule biosynthetic process|GO:1901362,organic cyclic compound biosynthetic process|GO:1901360,organic cyclic compound metabolic process|GO:0044710,single-organism metabolic process|GO:0…	GO:0005737,cytoplasm|GO:0005829,cytosol|GO:0016020,membrane|GO:0044464,cell part|GO:0005623,cell|GO:0005622,intracellular|GO:0044444,cytoplasmic part|GO:0071944,cell periphery|GO:0012505,endomembrane system|GO:0005886,plasma membrane|GO:0044424,intracellular part	GO:0036381,pyridoxal 5'-phosphate synthase (glutamine hydrolysing) activity|GO:0016840,carbon-nitrogen lyase activity|GO:0016843,amine-lyase activity|GO:0016829,lyase activity|GO:0003824,catalytic activity|GO:0005488,binding|GO:0005515,protein binding|GO:0046983,protein dimerization activity|GO:0046982,protein heterodimerization activity|GO:0042802,identical protein binding|GO:0042803,protein hom…	ath00750,Vitamin B6 metabolism	http://www.uniprot.org/uniprot/Q8L940	FALSE
Araip.10029532.1	1.58	87.14	0	O49299	At1g23190	GO:0009167,purine ribonucleoside monophosphate metabolic process|GO:0044281,small molecule metabolic process|GO:0009161,ribonucleoside monophosphate metabolic process|GO:1901360,organic cyclic compound metabolic process|GO:0044712,single-organism catabolic process|GO:0044710,single-organism metabolic process|GO:0044711,single-organism biosynthetic process|GO:0071704,organic substance metabolic pr…	GO:0005737,cytoplasm|GO:0005829,cytosol|GO:0009536,plastid|GO:0043231,intracellular membrane-bounded organelle|GO:0005634,nucleus|GO:0016020,membrane|GO:0044464,cell part|GO:0044444,cytoplasmic part|GO:0005623,cell|GO:0005622,intracellular|GO:0043229,intracellular organelle|GO:0071944,cell periphery|GO:0005886,plasma membrane|GO:0044424,intracellular part|GO:0043227,membrane-bounded organelle|GO:…	GO:0043169,cation binding|GO:0016853,isomerase activity|GO:0000287,magnesium ion binding|GO:0043167,ion binding|GO:0003824,catalytic activity|GO:0004614,phosphoglucomutase activity|GO:0005488,binding|GO:0016868,intramolecular transferase activity, phosphotransferases|GO:0016866,intramolecular transferase activity|GO:0046872,metal ion binding	ath00030,Pentose phosphate pathway|ath00230,Purine metabolism|ath00010,Glycolysis / Gluconeogenesis|ath00500,Starch and sucrose metabolism|ath00052,Galactose metabolism|ath01110,Biosynthesis of secondary metabolites|ath00520,Amino sugar and nucleotide sugar metabolism|ath01100,Metabolic pathways	http://www.uniprot.org/uniprot/O49299	FALSE
Araip.10014132.1	1.58	24.53	9e-14	O23461	ARA1	GO:0044238,primary metabolic process|GO:0044262,cellular carbohydrate metabolic process|GO:0016310,phosphorylation|GO:0009987,cellular process|GO:0044237,cellular metabolic process|GO:0046835,carbohydrate phosphorylation|GO:0071704,organic substance metabolic process|GO:0006796,phosphate-containing compound metabolic process|GO:0008152,metabolic process|GO:0006793,phosphorus metabolic process|GO:…	GO:0005737,cytoplasm|GO:0016021,integral component of membrane|GO:0016020,membrane|GO:0044464,cell part|GO:0044444,cytoplasmic part|GO:0005623,cell|GO:0005622,intracellular|GO:0055044,symplast|GO:0031224,intrinsic component of membrane|GO:0009506,plasmodesma|GO:0005911,cell-cell junction|GO:0044424,intracellular part|GO:0044425,membrane part|GO:0005829,cytosol|GO:0030054,cell junction	GO:0019200,carbohydrate kinase activity|GO:0035639,purine ribonucleoside triphosphate binding|GO:0005488,binding|GO:0043167,ion binding|GO:1901363,heterocyclic compound binding|GO:1901265,nucleoside phosphate binding|GO:0001882,nucleoside binding|GO:0043168,anion binding|GO:0097367,carbohydrate derivative binding|GO:0000166,nucleotide binding|GO:0016740,transferase activity|GO:0001883,purine nucl…	ath00520,Amino sugar and nucleotide sugar metabolism|ath01100,Metabolic pathways	http://www.uniprot.org/uniprot/O23461	FALSE
Araip.10011920.1	1.58	63.5	0	Q9SRQ6	NPC3	GO:0009991,response to extracellular stimulus|GO:0009267,cellular response to starvation|GO:0016311,dephosphorylation|GO:0042594,response to starvation|GO:0044699,single-organism process|GO:0051716,cellular response to stimulus|GO:0016036,cellular response to phosphate starvation|GO:0071496,cellular response to external stimulus|GO:0009987,cellular process|GO:0006950,response to stress|GO:0044763…	GO:0005737,cytoplasm|GO:0043231,intracellular membrane-bounded organelle|GO:0005773,vacuole|GO:0016020,membrane|GO:0044464,cell part|GO:0044444,cytoplasmic part|GO:0005623,cell|GO:0005622,intracellular|GO:0055044,symplast|GO:0043229,intracellular organelle|GO:0030054,cell junction|GO:0005911,cell-cell junction|GO:0044424,intracellular part|GO:0043227,membrane-bounded organelle|GO:0043226,organell…	GO:0052642,lysophosphatidic acid phosphatase activity|GO:0016791,phosphatase activity|GO:0008081,phosphoric diester hydrolase activity|GO:0016787,hydrolase activity|GO:0016788,hydrolase activity, acting on ester bonds|GO:0042578,phosphoric ester hydrolase activity|GO:0003824,catalytic activity|GO:0004629,phospholipase C activity|GO:0004620,phospholipase activity|GO:0016298,lipase activity|GO:0003…	ath01110,Biosynthesis of secondary metabolites|ath00562,Inositol phosphate metabolism|ath00564,Glycerophospholipid metabolism|ath00565,Ether lipid metabolism|ath01100,Metabolic pathways	http://www.uniprot.org/uniprot/Q9SRQ6	FALSE
Araip.10004082.1	1.58	72.37	2e-26	Q84L30	RAD23D	GO:0044238,primary metabolic process|GO:0009266,response to temperature stimulus|GO:1903047,mitotic cell cycle process|GO:0090304,nucleic acid metabolic process|GO:0009409,response to cold|GO:0034641,cellular nitrogen compound metabolic process|GO:0006807,nitrogen compound metabolic process|GO:0022402,cell cycle process|GO:0007067,mitotic nuclear division|GO:0043632,modification-dependent macromo…	GO:0005737,cytoplasm|GO:0043231,intracellular membrane-bounded organelle|GO:0005829,cytosol|GO:0044464,cell part|GO:0044444,cytoplasmic part|GO:0005623,cell|GO:0043226,organelle|GO:0043229,intracellular organelle|GO:0044424,intracellular part|GO:0005622,intracellular|GO:0043227,membrane-bounded organelle|GO:0005634,nucleus	GO:0070628,proteasome binding|GO:0097159,organic cyclic compound binding|GO:0031593,polyubiquitin binding|GO:0032182,ubiquitin-like protein binding|GO:1901363,heterocyclic compound binding|GO:0043130,ubiquitin binding|GO:0044877,macromolecular complex binding|GO:0005515,protein binding|GO:0003676,nucleic acid binding|GO:0003677,DNA binding|GO:0032403,protein complex binding|GO:0003684,damaged DNA…	ath03420,Nucleotide excision repair|ath04141,Protein processing in endoplasmic reticulum	http://www.uniprot.org/uniprot/Q84L30	FALSE
Araip.10034237.1	1.58	80	0.062	P25863	XERO1	GO:1901700,response to oxygen-containing compound|GO:0009628,response to abiotic stimulus|GO:0050896,response to stimulus|GO:0006950,response to stress|GO:0001101,response to acid chemical|GO:0009415,response to water|GO:0042221,response to chemical|GO:0010035,response to inorganic substance|GO:0009719,response to endogenous stimulus|GO:0009737,response to abscisic acid|GO:0009725,response to hor…	GO:0005737,cytoplasm|GO:0005829,cytosol|GO:0044464,cell part|GO:0005623,cell|GO:0005622,intracellular|GO:0044444,cytoplasmic part|GO:0044424,intracellular part			http://www.uniprot.org/uniprot/P25863	FALSE
Araip.10002036.1	1.58	68.57	4e-26	F4IV84	At2g04410		GO:0016020,membrane|GO:0044464,cell part|GO:0005623,cell|GO:0055044,symplast|GO:0071944,cell periphery|GO:0009506,plasmodesma|GO:0005911,cell-cell junction|GO:0005886,plasma membrane|GO:0030054,cell junction			http://www.uniprot.org/uniprot/F4IV84	FALSE
Araip.10034766.1	1.58	72.48	3e-106	O22588	TIP3-2	GO:0009992,cellular water homeostasis|GO:0015850,organic hydroxy compound transport|GO:0042592,homeostatic process|GO:0051179,localization|GO:0090066,regulation of anatomical structure size|GO:0044699,single-organism process|GO:0006884,cell volume homeostasis|GO:0071840,cellular component organization or biogenesis|GO:0016043,cellular component organization|GO:0008643,carbohydrate transport|GO:00…	GO:0000325,plant-type vacuole|GO:0043229,intracellular organelle|GO:0071944,cell periphery|GO:0005622,intracellular|GO:0031226,intrinsic component of plasma membrane|GO:0043226,organelle|GO:0031224,intrinsic component of membrane|GO:0005737,cytoplasm|GO:0031090,organelle membrane|GO:0005773,vacuole|GO:0043227,membrane-bounded organelle|GO:0016021,integral component of membrane|GO:0016020,membrane…	GO:0022891,substrate-specific transmembrane transporter activity|GO:0022838,substrate-specific channel activity|GO:0022857,transmembrane transporter activity|GO:1901476,carbohydrate transporter activity|GO:0005215,transporter activity|GO:0015665,alcohol transmembrane transporter activity|GO:0015144,carbohydrate transmembrane transporter activity|GO:0015250,water channel activity|GO:1901618,organi…		http://www.uniprot.org/uniprot/O22588	FALSE
Araip.10022931.1	1.57	80.46	0	Q9LZ66	SIR	GO:0080090,regulation of primary metabolic process|GO:0019222,regulation of metabolic process|GO:0009167,purine ribonucleoside monophosphate metabolic process|GO:0044281,small molecule metabolic process|GO:0044283,small molecule biosynthetic process|GO:1901362,organic cyclic compound biosynthetic process|GO:0071840,cellular component organization or biogenesis|GO:0044712,single-organism catabolic…	GO:0031975,envelope|GO:0048046,apoplast|GO:0043229,intracellular organelle|GO:0043228,non-membrane-bounded organelle|GO:0042646,plastid nucleoid|GO:0042644,chloroplast nucleoid|GO:0043227,membrane-bounded organelle|GO:0009295,nucleoid|GO:0005737,cytoplasm|GO:0009941,chloroplast envelope|GO:0009536,plastid|GO:0009532,plastid stroma|GO:0009570,chloroplast stroma|GO:0010319,stromule|GO:0016020,membr…	GO:0005488,binding|GO:0003676,nucleic acid binding|GO:0003677,DNA binding|GO:1901363,heterocyclic compound binding|GO:0016491,oxidoreductase activity|GO:0043169,cation binding|GO:0051540,metal cluster binding|GO:0046914,transition metal ion binding|GO:0050311,sulfite reductase (ferredoxin) activity|GO:0043167,ion binding|GO:0016002,sulfite reductase activity|GO:0016667,oxidoreductase activity, ac…	ath00920,Sulfur metabolism|ath01100,Metabolic pathways	http://www.uniprot.org/uniprot/Q9LZ66	FALSE
Araip.10024502.1	1.56	69.68	9e-107	Q9LVP9	VTI13	GO:0045184,establishment of protein localization|GO:0033036,macromolecule localization|GO:0006810,transport|GO:0016192,vesicle-mediated transport|GO:0046907,intracellular transport|GO:0070727,cellular macromolecule localization|GO:0006886,intracellular protein transport|GO:0009987,cellular process|GO:0034613,cellular protein localization|GO:0016043,cellular component organization|GO:0061025,membr…	GO:0005737,cytoplasm|GO:0005794,Golgi apparatus|GO:0043231,intracellular membrane-bounded organelle|GO:0016021,integral component of membrane|GO:0016020,membrane|GO:0044464,cell part|GO:0044444,cytoplasmic part|GO:0005623,cell|GO:0005622,intracellular|GO:0043229,intracellular organelle|GO:0012505,endomembrane system|GO:0044424,intracellular part|GO:0044425,membrane part|GO:0043227,membrane-bounde…	GO:0005484,SNAP receptor activity|GO:0005488,binding|GO:0005515,protein binding	ath04130,SNARE interactions in vesicular transport	http://www.uniprot.org/uniprot/Q9LVP9	FALSE
Araip.10025384.1	1.56	58.33	2e-80	Q9FYH8	At1g30910	GO:0008152,metabolic process		GO:0043168,anion binding|GO:0043169,cation binding|GO:0046914,transition metal ion binding|GO:0097159,organic cyclic compound binding|GO:0030151,molybdenum ion binding|GO:0043167,ion binding|GO:0003824,catalytic activity|GO:0048037,cofactor binding|GO:0030170,pyridoxal phosphate binding|GO:0046872,metal ion binding|GO:1901363,heterocyclic compound binding|GO:0005488,binding|GO:0070279,vitamin B6 …		http://www.uniprot.org/uniprot/Q9FYH8	FALSE
Araip.10033332.1	1.55	40.18	1e-16	B9DG73	At3g11930	GO:0009607,response to biotic stimulus|GO:0009605,response to external stimulus|GO:0043207,response to external biotic stimulus|GO:0009620,response to fungus|GO:0050896,response to stimulus|GO:0006950,response to stress|GO:0042221,response to chemical|GO:0002238,response to molecule of fungal origin|GO:0051707,response to other organism|GO:0010033,response to organic substance|GO:0051704,multi-or…	GO:0044425,membrane part|GO:0016021,integral component of membrane|GO:0016020,membrane|GO:0031224,intrinsic component of membrane	GO:0016787,hydrolase activity|GO:0003824,catalytic activity		http://www.uniprot.org/uniprot/B9DG73	FALSE
Araip.10028345.1	1.55	26.09	0.056	Q9FR44	NMT1	GO:0022622,root system development|GO:0048589,developmental growth|GO:0048588,developmental cell growth|GO:0048468,cell development|GO:0044281,small molecule metabolic process|GO:0044283,small molecule biosynthetic process|GO:0071840,cellular component organization or biogenesis|GO:0044710,single-organism metabolic process|GO:0044711,single-organism biosynthetic process|GO:0042330,taxis|GO:004886…	GO:0005737,cytoplasm|GO:0005829,cytosol|GO:0044464,cell part|GO:0005623,cell|GO:0005622,intracellular|GO:0044444,cytoplasmic part|GO:0044424,intracellular part	GO:0008757,S-adenosylmethionine-dependent methyltransferase activity|GO:0008170,N-methyltransferase activity|GO:0003824,catalytic activity|GO:0016740,transferase activity|GO:0016741,transferase activity, transferring one-carbon groups|GO:0000234,phosphoethanolamine N-methyltransferase activity|GO:0008168,methyltransferase activity	ath00564,Glycerophospholipid metabolism	http://www.uniprot.org/uniprot/Q9FR44	FALSE
Araip.10017822.1	1.55	68.78	4e-111	Q9M9S3	WHY1	GO:0080090,regulation of primary metabolic process|GO:0019222,regulation of metabolic process|GO:0060249,anatomical structure homeostasis|GO:0032845,negative regulation of homeostatic process|GO:0032844,regulation of homeostatic process|GO:1901362,organic cyclic compound biosynthetic process|GO:0071840,cellular component organization or biogenesis|GO:0007004,telomere maintenance via telomerase|GO…	GO:0043229,intracellular organelle|GO:0043228,non-membrane-bounded organelle|GO:0042646,plastid nucleoid|GO:0000229,cytoplasmic chromosome|GO:0043227,membrane-bounded organelle|GO:0009295,nucleoid|GO:0005737,cytoplasm|GO:0009536,plastid|GO:0009532,plastid stroma|GO:0005634,nucleus|GO:0043226,organelle|GO:0044435,plastid part|GO:0005694,chromosome|GO:0009508,plastid chromosome|GO:0009507,chloropla…	GO:0043565,sequence-specific DNA binding|GO:0043566,structure-specific DNA binding|GO:0042162,telomeric DNA binding|GO:1901363,heterocyclic compound binding|GO:0005488,binding|GO:0003676,nucleic acid binding|GO:0003677,DNA binding|GO:0097159,organic cyclic compound binding|GO:0003697,single-stranded DNA binding|GO:0003723,RNA binding|GO:0003729,mRNA binding		http://www.uniprot.org/uniprot/Q9M9S3	FALSE
Araip.10038535.1	1.55	69.8	3e-134	Q9SF29	SYP71	GO:0008104,protein localization|GO:0006612,protein targeting to membrane|GO:0061025,membrane fusion|GO:0061024,membrane organization|GO:0044699,single-organism process|GO:0051649,establishment of localization in cell|GO:0070727,cellular macromolecule localization|GO:0006886,intracellular protein transport|GO:0016043,cellular component organization|GO:0071840,cellular component organization or bio…	GO:0005783,endoplasmic reticulum|GO:0043229,intracellular organelle|GO:0071944,cell periphery|GO:0043227,membrane-bounded organelle|GO:0031201,SNARE complex|GO:0031224,intrinsic component of membrane|GO:0005737,cytoplasm|GO:0016021,integral component of membrane|GO:0016020,membrane|GO:0043226,organelle|GO:0030054,cell junction|GO:0055044,symplast|GO:0012505,endomembrane system|GO:0005911,cell-cel…	GO:0008565,protein transporter activity|GO:0022892,substrate-specific transporter activity|GO:0005215,transporter activity|GO:0005488,binding|GO:0005515,protein binding|GO:0005484,SNAP receptor activity|GO:0000149,SNARE binding|GO:0015197,peptide transporter activity	ath04130,SNARE interactions in vesicular transport	http://www.uniprot.org/uniprot/Q9SF29	FALSE
Araip.10017265.1	1.54	77.33	0	Q9S850	SOX	GO:0006778,porphyrin-containing compound metabolic process|GO:2001057,reactive nitrogen species metabolic process|GO:0006807,nitrogen compound metabolic process|GO:0044281,small molecule metabolic process|GO:0071941,nitrogen cycle metabolic process|GO:0044699,single-organism process|GO:0044710,single-organism metabolic process|GO:0051186,cofactor metabolic process|GO:0071704,organic substance met…	GO:0005737,cytoplasm|GO:0043231,intracellular membrane-bounded organelle|GO:0044464,cell part|GO:0005829,cytosol|GO:0005777,peroxisome|GO:0044444,cytoplasmic part|GO:0005739,mitochondrion|GO:0005622,intracellular|GO:0042579,microbody|GO:0043229,intracellular organelle|GO:0005623,cell|GO:0044424,intracellular part|GO:0043227,membrane-bounded organelle|GO:0043226,organelle	GO:0043169,cation binding|GO:0046914,transition metal ion binding|GO:0030151,molybdenum ion binding|GO:0043167,ion binding|GO:0008482,sulfite oxidase activity|GO:0003824,catalytic activity|GO:0016670,oxidoreductase activity, acting on a sulfur group of donors, oxygen as acceptor|GO:0005488,binding|GO:0016667,oxidoreductase activity, acting on a sulfur group of donors|GO:0046872,metal ion binding|…	ath00920,Sulfur metabolism	http://www.uniprot.org/uniprot/Q9S850	FALSE
Araip.10016495.1	1.54	59.29	7e-172	Q9SJA7	At2g24580	GO:0006732,coenzyme metabolic process|GO:0019752,carboxylic acid metabolic process|GO:0034641,cellular nitrogen compound metabolic process|GO:0006807,nitrogen compound metabolic process|GO:0044281,small molecule metabolic process|GO:0046653,tetrahydrofolate metabolic process|GO:0044699,single-organism process|GO:0044710,single-organism metabolic process|GO:0051186,cofactor metabolic process|GO:19…		GO:0008115,sarcosine oxidase activity|GO:0016647,oxidoreductase activity, acting on the CH-NH group of donors, oxygen as acceptor|GO:0016645,oxidoreductase activity, acting on the CH-NH group of donors|GO:0003824,catalytic activity|GO:0016491,oxidoreductase activity	ath04146,Peroxisome|ath00260,Glycine, serine and threonine metabolism|ath01100,Metabolic pathways|ath00310,Lysine degradation	http://www.uniprot.org/uniprot/Q9SJA7	FALSE
Araip.10031761.1	1.53	90.06	0	Q9LV11	AHA11	GO:0009167,purine ribonucleoside monophosphate metabolic process|GO:0009165,nucleotide biosynthetic process|GO:0009163,nucleoside biosynthetic process|GO:0009161,ribonucleoside monophosphate metabolic process|GO:1901362,organic cyclic compound biosynthetic process|GO:0042451,purine nucleoside biosynthetic process|GO:0009168,purine ribonucleoside monophosphate biosynthetic process|GO:0044710,singl…	GO:0016021,integral component of membrane|GO:0016020,membrane|GO:0044464,cell part|GO:0005623,cell|GO:0071944,cell periphery|GO:0005886,plasma membrane|GO:0044425,membrane part|GO:0031224,intrinsic component of membrane	GO:0035639,purine ribonucleoside triphosphate binding|GO:0036442,hydrogen-exporting ATPase activity|GO:0005488,binding|GO:0016887,ATPase activity|GO:0043167,ion binding|GO:1901363,heterocyclic compound binding|GO:0032550,purine ribonucleoside binding|GO:0001882,nucleoside binding|GO:0043168,anion binding|GO:0042625,ATPase coupled ion transmembrane transporter activity|GO:0042626,ATPase activity, …	ath00190,Oxidative phosphorylation	http://www.uniprot.org/uniprot/Q9LV11	FALSE
Araip.10000502.1	1.53	58.01	7e-145	Q9XI37	PV42A	GO:0048443,stamen development|GO:0048466,androecium development|GO:0048569,post-embryonic animal organ development|GO:0009791,post-embryonic development|GO:0042221,response to chemical|GO:0048827,phyllome development|GO:0007275,multicellular organism development|GO:0044699,single-organism process|GO:0048229,gametophyte development|GO:0009553,embryo sac development|GO:0022414,reproductive process|…				http://www.uniprot.org/uniprot/Q9XI37	FALSE
Araip.10018019.1	1.53	72.99	2e-91	Q9XFK7	MFT	GO:0080090,regulation of primary metabolic process|GO:0019222,regulation of metabolic process|GO:2000242,negative regulation of reproductive process|GO:2000241,regulation of reproductive process|GO:0048582,positive regulation of post-embryonic development|GO:0048581,negative regulation of post-embryonic development|GO:0048580,regulation of post-embryonic development|GO:1901362,organic cyclic comp…	GO:0005737,cytoplasm|GO:0043231,intracellular membrane-bounded organelle|GO:0005634,nucleus|GO:0044464,cell part|GO:0005623,cell|GO:0005622,intracellular|GO:0043229,intracellular organelle|GO:0044424,intracellular part|GO:0043227,membrane-bounded organelle|GO:0043226,organelle	GO:0003712,transcription cofactor activity|GO:0000989,transcription factor activity, transcription factor binding|GO:0000988,transcription factor activity, protein binding		http://www.uniprot.org/uniprot/Q9XFK7	FALSE
Araip.10037948.1	1.52	74.56	0	F4ICG2	OVA9	GO:0044238,primary metabolic process|GO:0019752,carboxylic acid metabolic process|GO:0090304,nucleic acid metabolic process|GO:0044249,cellular biosynthetic process|GO:0034641,cellular nitrogen compound metabolic process|GO:0006807,nitrogen compound metabolic process|GO:0044281,small molecule metabolic process|GO:0034645,cellular macromolecule biosynthetic process|GO:0034660,ncRNA metabolic proce…	GO:0005737,cytoplasm|GO:0044464,cell part|GO:0005623,cell|GO:0005622,intracellular|GO:0044424,intracellular part|GO:0005829,cytosol|GO:0044444,cytoplasmic part	GO:0035639,purine ribonucleoside triphosphate binding|GO:0005488,binding|GO:0000166,nucleotide binding|GO:1901363,heterocyclic compound binding|GO:1901265,nucleoside phosphate binding|GO:0001882,nucleoside binding|GO:0043168,anion binding|GO:0004812,aminoacyl-tRNA ligase activity|GO:0004819,glutamine-tRNA ligase activity|GO:0043167,ion binding|GO:0001883,purine nucleoside binding|GO:0032549,ribon…	ath01100,Metabolic pathways|ath00970,Aminoacyl-tRNA biosynthesis	http://www.uniprot.org/uniprot/F4ICG2	FALSE
Araip.10032436.1	1.52	81.67	0	Q8RWT5	At2g35040	GO:0009628,response to abiotic stimulus|GO:0009218,pyrimidine ribonucleotide metabolic process|GO:0044237,cellular metabolic process|GO:0009266,response to temperature stimulus|GO:0072528,pyrimidine-containing compound biosynthetic process|GO:0044249,cellular biosynthetic process|GO:0034641,cellular nitrogen compound metabolic process|GO:0009165,nucleotide biosynthetic process|GO:0044281,small mo…	GO:0031975,envelope|GO:0043229,intracellular organelle|GO:0043227,membrane-bounded organelle|GO:0043226,organelle|GO:0005737,cytoplasm|GO:0009536,plastid|GO:0009532,plastid stroma|GO:0009570,chloroplast stroma|GO:0010319,stromule|GO:0044435,plastid part|GO:0044434,chloroplast part|GO:0031967,organelle envelope|GO:0009507,chloroplast|GO:0009526,plastid envelope|GO:0043231,intracellular membrane-bo…	GO:0016787,hydrolase activity|GO:0003937,IMP cyclohydrolase activity|GO:0016810,hydrolase activity, acting on carbon-nitrogen (but not peptide) bonds|GO:0004643,phosphoribosylaminoimidazolecarboxamide formyltransferase activity|GO:0016814,hydrolase activity, acting on carbon-nitrogen (but not peptide) bonds, in cyclic amidines|GO:0016742,hydroxymethyl-, formyl- and related transferase activity|GO…	ath00670,One carbon pool by folate|ath01110,Biosynthesis of secondary metabolites|ath00230,Purine metabolism|ath01100,Metabolic pathways	http://www.uniprot.org/uniprot/Q8RWT5	FALSE
Araip.10008652.1	1.52	38.19	6e-91	Q9ZWB4	3AT1	GO:0008152,metabolic process		GO:0003824,catalytic activity|GO:0016740,transferase activity|GO:0016746,transferase activity, transferring acyl groups|GO:0016747,transferase activity, transferring acyl groups other than amino-acyl groups		http://www.uniprot.org/uniprot/Q9ZWB4	FALSE
Araip.10032430.1	1.52	66.47	1e-169	Q8L518	At1g74320	GO:0006657,CDP-choline pathway|GO:0006656,phosphatidylcholine biosynthetic process|GO:0006650,glycerophospholipid metabolic process|GO:0016310,phosphorylation|GO:0044249,cellular biosynthetic process|GO:0034641,cellular nitrogen compound metabolic process|GO:0006807,nitrogen compound metabolic process|GO:0044281,small molecule metabolic process|GO:0044283,small molecule biosynthetic process|GO:00…		GO:0035639,purine ribonucleoside triphosphate binding|GO:0005488,binding|GO:0043167,ion binding|GO:1901363,heterocyclic compound binding|GO:1901265,nucleoside phosphate binding|GO:0001882,nucleoside binding|GO:0043168,anion binding|GO:0000166,nucleotide binding|GO:0016740,transferase activity|GO:0001883,purine nucleoside binding|GO:0032549,ribonucleoside binding|GO:0017076,purine nucleotide bindi…	ath00564,Glycerophospholipid metabolism|ath01100,Metabolic pathways	http://www.uniprot.org/uniprot/Q8L518	FALSE
Araip.10026090.1	1.51	57.99	2e-132	Q9SZT7	''cytochrome P450	GO:0009607,response to biotic stimulus|GO:0010286,heat acclimation|GO:0019757,glycosinolate metabolic process|GO:0034641,cellular nitrogen compound metabolic process|GO:0006807,nitrogen compound metabolic process|GO:0044281,small molecule metabolic process|GO:0042221,response to chemical|GO:0044699,single-organism process|GO:0009719,response to endogenous stimulus|GO:0044710,single-organism metab…	GO:0005737,cytoplasm|GO:0005783,endoplasmic reticulum|GO:0016020,membrane|GO:0044464,cell part|GO:0044444,cytoplasmic part|GO:0005623,cell|GO:0005622,intracellular|GO:0043229,intracellular organelle|GO:0071944,cell periphery|GO:0012505,endomembrane system|GO:0005886,plasma membrane|GO:0044424,intracellular part|GO:0043227,membrane-bounded organelle|GO:0043226,organelle|GO:0043231,intracellular me…	GO:0043169,cation binding|GO:0004497,monooxygenase activity|GO:0046914,transition metal ion binding|GO:0020037,heme binding|GO:0016709,oxidoreductase activity, acting on paired donors, with incorporation or reduction of molecular oxygen, NAD(P)H as one donor, and incorporation of one atom of oxygen|GO:0097159,organic cyclic compound binding|GO:0046906,tetrapyrrole binding|GO:0016705,oxidoreductas…	ath01100,Metabolic pathways|ath01110,Biosynthesis of secondary metabolites|ath00903,Limonene and pinene degradation|ath00945,Stilbenoid, diarylheptanoid and gingerol biosynthesis	http://www.uniprot.org/uniprot/Q9SZT7	FALSE
Araip.10001549.1	1.51	60.69	5e-75	O04147	At4g18930	GO:0090304,nucleic acid metabolic process|GO:0034641,cellular nitrogen compound metabolic process|GO:0006807,nitrogen compound metabolic process|GO:0034660,ncRNA metabolic process|GO:0008033,tRNA processing|GO:1901360,organic cyclic compound metabolic process|GO:0006139,nucleobase-containing compound metabolic process|GO:0044260,cellular macromolecule metabolic process|GO:0071704,organic substanc…	GO:0005737,cytoplasm|GO:0044464,cell part|GO:0005623,cell|GO:0005622,intracellular|GO:0044424,intracellular part	GO:0016787,hydrolase activity|GO:0008081,phosphoric diester hydrolase activity|GO:0016788,hydrolase activity, acting on ester bonds|GO:0042578,phosphoric ester hydrolase activity|GO:0003824,catalytic activity|GO:0004112,cyclic-nucleotide phosphodiesterase activity|GO:0004113,2',3'-cyclic-nucleotide 3'-phosphodiesterase activity		http://www.uniprot.org/uniprot/O04147	FALSE
Araip.10015400.1	1.51	52.83	5e-54	Q93W91	At3g62550	GO:0009607,response to biotic stimulus|GO:0009605,response to external stimulus|GO:0043207,response to external biotic stimulus|GO:0009620,response to fungus|GO:0050896,response to stimulus|GO:0006950,response to stress|GO:0042221,response to chemical|GO:0002238,response to molecule of fungal origin|GO:0051707,response to other organism|GO:0010033,response to organic substance|GO:0051704,multi-or…	GO:0005737,cytoplasm|GO:0043231,intracellular membrane-bounded organelle|GO:0005773,vacuole|GO:0044464,cell part|GO:0043229,intracellular organelle|GO:0005623,cell|GO:0005622,intracellular|GO:0044444,cytoplasmic part|GO:0044424,intracellular part|GO:0043227,membrane-bounded organelle|GO:0043226,organelle	GO:0043168,anion binding|GO:0005488,binding|GO:0030554,adenyl nucleotide binding|GO:0035639,purine ribonucleoside triphosphate binding|GO:0097367,carbohydrate derivative binding|GO:1901363,heterocyclic compound binding|GO:1901265,nucleoside phosphate binding|GO:0000166,nucleotide binding|GO:0036094,small molecule binding|GO:0032553,ribonucleotide binding|GO:0032559,adenyl ribonucleotide binding|G…		http://www.uniprot.org/uniprot/Q93W91	FALSE
Araip.10004304.1	1.51	66.43	0	Q9SB58	PAT08	GO:0061458,reproductive system development|GO:0009314,response to radiation|GO:0010228,vegetative to reproductive phase transition of meristem|GO:0009791,post-embryonic development|GO:0009416,response to light stimulus|GO:0007275,multicellular organism development|GO:0044699,single-organism process|GO:0032502,developmental process|GO:0048573,photoperiodism, flowering|GO:0032501,multicellular orga…	GO:0016021,integral component of membrane|GO:0016020,membrane|GO:0044464,cell part|GO:0005623,cell|GO:0071944,cell periphery|GO:0005886,plasma membrane|GO:0044425,membrane part|GO:0031224,intrinsic component of membrane	GO:0005488,binding|GO:0043169,cation binding|GO:0046914,transition metal ion binding|GO:0003824,catalytic activity|GO:0043167,ion binding|GO:0016417,S-acyltransferase activity|GO:0016740,transferase activity|GO:0016746,transferase activity, transferring acyl groups|GO:0016747,transferase activity, transferring acyl groups other than amino-acyl groups|GO:0019707,protein-cysteine S-acyltransferase …		http://www.uniprot.org/uniprot/Q9SB58	FALSE
Araip.10003387.1	1.5	80.89	0	Q9FJI5	ACG12	GO:0006739,NADP metabolic process|GO:0006732,coenzyme metabolic process|GO:0006733,oxidoreduction coenzyme metabolic process|GO:0034641,cellular nitrogen compound metabolic process|GO:0006098,pentose-phosphate shunt|GO:0046496,nicotinamide nucleotide metabolic process|GO:0072524,pyridine-containing compound metabolic process|GO:0044699,single-organism process|GO:0044237,cellular metabolic process…	GO:0005737,cytoplasm|GO:0005829,cytosol|GO:0044464,cell part|GO:0005623,cell|GO:0005622,intracellular|GO:0044444,cytoplasmic part|GO:0044424,intracellular part	GO:0050662,coenzyme binding|GO:0050661,NADP binding|GO:0016614,oxidoreductase activity, acting on CH-OH group of donors|GO:0016616,oxidoreductase activity, acting on the CH-OH group of donors, NAD or NADP as acceptor|GO:0004345,glucose-6-phosphate dehydrogenase activity|GO:0097159,organic cyclic compound binding|GO:0000166,nucleotide binding|GO:0036094,small molecule binding|GO:0003824,catalytic …	ath00030,Pentose phosphate pathway|ath00480,Glutathione metabolism|ath01100,Metabolic pathways|ath01200,Carbon metabolism|ath01110,Biosynthesis of secondary metabolites	http://www.uniprot.org/uniprot/Q9FJI5	FALSE
Araip.10002925.1	1.5	74.96	0	Q84TI2	At2g37690	GO:0046390,ribose phosphate biosynthetic process|GO:0009167,purine ribonucleoside monophosphate metabolic process|GO:0034641,cellular nitrogen compound metabolic process|GO:0009165,nucleotide biosynthetic process|GO:0046040,IMP metabolic process|GO:0044281,small molecule metabolic process|GO:0009161,ribonucleoside monophosphate metabolic process|GO:0009123,nucleoside monophosphate metabolic proce…	GO:0005737,cytoplasm|GO:0009536,plastid|GO:0043231,intracellular membrane-bounded organelle|GO:0009532,plastid stroma|GO:0009570,chloroplast stroma|GO:0044464,cell part|GO:0044444,cytoplasmic part|GO:0005623,cell|GO:0005622,intracellular|GO:0044446,intracellular organelle part|GO:0043229,intracellular organelle|GO:0044435,plastid part|GO:0044434,chloroplast part|GO:0044424,intracellular part|GO:0…	GO:0035639,purine ribonucleoside triphosphate binding|GO:0005488,binding|GO:0043167,ion binding|GO:1901363,heterocyclic compound binding|GO:1901265,nucleoside phosphate binding|GO:0001882,nucleoside binding|GO:0043168,anion binding|GO:0043169,cation binding|GO:0016829,lyase activity|GO:0000166,nucleotide binding|GO:0004638,phosphoribosylaminoimidazole carboxylase activity|GO:0001883,purine nucleo…	ath01110,Biosynthesis of secondary metabolites|ath00230,Purine metabolism|ath01100,Metabolic pathways	http://www.uniprot.org/uniprot/Q84TI2	FALSE
Araip.10014940.1	1.5	78.33	2e-155	Q949Y3	PAP26	GO:0010035,response to inorganic substance|GO:0010038,response to metal ion|GO:0016311,dephosphorylation|GO:0050801,ion homeostasis|GO:0044248,cellular catabolic process|GO:0042744,hydrogen peroxide catabolic process|GO:0042743,hydrogen peroxide metabolic process|GO:0042221,response to chemical|GO:0098771,inorganic ion homeostasis|GO:0044699,single-organism process|GO:0044712,single-organism cata…	GO:0005737,cytoplasm|GO:0005622,intracellular|GO:0043231,intracellular membrane-bounded organelle|GO:0005773,vacuole|GO:0005829,cytosol|GO:0044464,cell part|GO:0044444,cytoplasmic part|GO:0005623,cell|GO:0009505,plant-type cell wall|GO:0005618,cell wall|GO:0043229,intracellular organelle|GO:0071944,cell periphery|GO:0044424,intracellular part|GO:0030312,external encapsulating structure|GO:0043227…	GO:0016787,hydrolase activity|GO:0046872,metal ion binding|GO:0016791,phosphatase activity|GO:0043169,cation binding|GO:0016209,antioxidant activity|GO:0016788,hydrolase activity, acting on ester bonds|GO:0043167,ion binding|GO:0042578,phosphoric ester hydrolase activity|GO:0003824,catalytic activity|GO:0005488,binding|GO:0016684,oxidoreductase activity, acting on peroxide as acceptor|GO:0004601,…		http://www.uniprot.org/uniprot/Q949Y3	FALSE
Araip.10037615.1	1.5	19.78	7.2	Q940Q1	At1g04680	GO:0022622,root system development|GO:0048589,developmental growth|GO:0048588,developmental cell growth|GO:0010393,galacturonan metabolic process|GO:0048468,cell development|GO:0048469,cell maturation|GO:0035266,meristem growth|GO:0071840,cellular component organization or biogenesis|GO:0044710,single-organism metabolic process|GO:0044711,single-organism biosynthetic process|GO:0071704,organic su…	GO:0016020,membrane	GO:0043169,cation binding|GO:0030570,pectate lyase activity|GO:0016829,lyase activity|GO:0016837,carbon-oxygen lyase activity, acting on polysaccharides|GO:0043167,ion binding|GO:0003824,catalytic activity|GO:0005488,binding|GO:0016835,carbon-oxygen lyase activity|GO:0046872,metal ion binding	ath00040,Pentose and glucuronate interconversions	http://www.uniprot.org/uniprot/Q940Q1	FALSE
Araip.10016942.1	1.5	60.81	0	F4J117	LSF1	GO:0009893,positive regulation of metabolic process|GO:0019222,regulation of metabolic process|GO:0016311,dephosphorylation|GO:0006470,protein dephosphorylation|GO:0009311,oligosaccharide metabolic process|GO:0044248,cellular catabolic process|GO:0044249,cellular biosynthetic process|GO:0009250,glucan biosynthetic process|GO:0009251,glucan catabolic process|GO:0034645,cellular macromolecule biosy…	GO:0043227,membrane-bounded organelle|GO:0005737,cytoplasm|GO:0009569,chloroplast starch grain|GO:0043231,intracellular membrane-bounded organelle|GO:0009532,plastid stroma|GO:0009570,chloroplast stroma|GO:0044464,cell part|GO:0044444,cytoplasmic part|GO:0005623,cell|GO:0005622,intracellular|GO:0044446,intracellular organelle part|GO:0043229,intracellular organelle|GO:0009536,plastid|GO:0044435,p…	GO:0019203,carbohydrate phosphatase activity|GO:0016791,phosphatase activity|GO:0008138,protein tyrosine/serine/threonine phosphatase activity|GO:0016787,hydrolase activity|GO:0004721,phosphoprotein phosphatase activity|GO:0042578,phosphoric ester hydrolase activity|GO:0003824,catalytic activity|GO:0016788,hydrolase activity, acting on ester bonds		http://www.uniprot.org/uniprot/F4J117	FALSE
Araip.10033319.1	1.49	93.68	6e-133	Q9ZUT9	RPS5A	GO:0009735,response to cytokinin|GO:0044249,cellular biosynthetic process|GO:0034641,cellular nitrogen compound metabolic process|GO:0006807,nitrogen compound metabolic process|GO:0034645,cellular macromolecule biosynthetic process|GO:0042221,response to chemical|GO:1901576,organic substance biosynthetic process|GO:0009719,response to endogenous stimulus|GO:0044267,cellular protein metabolic proc…	GO:0022626,cytosolic ribosome|GO:0015935,small ribosomal subunit|GO:0043229,intracellular organelle|GO:0043228,non-membrane-bounded organelle|GO:0030529,intracellular ribonucleoprotein complex|GO:0043227,membrane-bounded organelle|GO:0043226,organelle|GO:0030054,cell junction|GO:0022627,cytosolic small ribosomal subunit|GO:0005737,cytoplasm|GO:0009536,plastid|GO:0031090,organelle membrane|GO:0005…	GO:0097159,organic cyclic compound binding|GO:0005198,structural molecule activity|GO:0003735,structural constituent of ribosome|GO:0003723,RNA binding|GO:0003676,nucleic acid binding|GO:1901363,heterocyclic compound binding|GO:0005488,binding|GO:0019843,rRNA binding|GO:0003729,mRNA binding	ath03010,Ribosome	http://www.uniprot.org/uniprot/Q9ZUT9	FALSE
Araip.10035189.1	1.49	86.42	0	P48484	TOPP4	GO:0031365,N-terminal protein amino acid modification|GO:0016311,dephosphorylation|GO:0006470,protein dephosphorylation|GO:0044249,cellular biosynthetic process|GO:0042157,lipoprotein metabolic process|GO:0034645,cellular macromolecule biosynthetic process|GO:1901576,organic substance biosynthetic process|GO:0042158,lipoprotein biosynthetic process|GO:0043170,macromolecule metabolic process|GO:00…	GO:0043234,protein complex|GO:0005737,cytoplasm|GO:0008287,protein serine/threonine phosphatase complex|GO:0032991,macromolecular complex|GO:1902494,catalytic complex|GO:1903293,phosphatase complex|GO:0044464,cell part|GO:0000164,protein phosphatase type 1 complex|GO:0005623,cell|GO:0005622,intracellular|GO:0044444,cytoplasmic part|GO:0044424,intracellular part|GO:0043231,intracellular membrane-b…	GO:0016787,hydrolase activity|GO:0016791,phosphatase activity|GO:0043169,cation binding|GO:0004722,protein serine/threonine phosphatase activity|GO:0004721,phosphoprotein phosphatase activity|GO:0043167,ion binding|GO:0042578,phosphoric ester hydrolase activity|GO:0003824,catalytic activity|GO:0016788,hydrolase activity, acting on ester bonds|GO:0046872,metal ion binding|GO:0005488,binding|GO:000…	ath03015,mRNA surveillance pathway|ath04931,Insulin resistance	http://www.uniprot.org/uniprot/P48484	FALSE
Araip.10038808.1	1.49	68.92	0	Q8RXN3	PPT1	GO:0015931,nucleobase-containing compound transport|GO:0006810,transport|GO:0043412,macromolecule modification|GO:0006862,nucleotide transport|GO:0044249,cellular biosynthetic process|GO:1903825,organic acid transmembrane transport|GO:0034645,cellular macromolecule biosynthetic process|GO:1901576,organic substance biosynthetic process|GO:0051179,localization|GO:0015784,GDP-mannose transport|GO:00…	GO:0044464,cell part|GO:0031975,envelope|GO:0043229,intracellular organelle|GO:0042170,plastid membrane|GO:0005623,cell|GO:0043227,membrane-bounded organelle|GO:0043226,organelle|GO:0031224,intrinsic component of membrane|GO:0005737,cytoplasm|GO:0009941,chloroplast envelope|GO:0009536,plastid|GO:0031090,organelle membrane|GO:0016021,integral component of membrane|GO:0016020,membrane|GO:0005739,mi…	GO:0015932,nucleobase-containing compound transmembrane transporter activity|GO:0005342,organic acid transmembrane transporter activity|GO:0008028,monocarboxylic acid transmembrane transporter activity|GO:0015605,organophosphate ester transmembrane transporter activity|GO:0015215,nucleotide transmembrane transporter activity|GO:0008509,anion transmembrane transporter activity|GO:0015121,phosphoen…		http://www.uniprot.org/uniprot/Q8RXN3	FALSE
Araip.10022027.1	1.48	69.01	5e-109	Q8H0Y1	OEP24B	GO:0051234,establishment of localization|GO:0044699,single-organism process|GO:0006810,transport|GO:0055085,transmembrane transport|GO:0051049,regulation of transport|GO:0006811,ion transport|GO:0009987,cellular process|GO:0050794,regulation of cellular process|GO:0034220,ion transmembrane transport|GO:0044765,single-organism transport|GO:0065007,biological regulation|GO:0044763,single-organism c…	GO:0019867,outer membrane|GO:0043229,intracellular organelle|GO:0042170,plastid membrane|GO:0031300,intrinsic component of organelle membrane|GO:0009513,etioplast|GO:0043226,organelle|GO:0031224,intrinsic component of membrane|GO:0005737,cytoplasm|GO:0009941,chloroplast envelope|GO:0009536,plastid|GO:0046930,pore complex|GO:0031090,organelle membrane|GO:0098796,membrane protein complex|GO:0031975…	GO:0022891,substrate-specific transmembrane transporter activity|GO:0022838,substrate-specific channel activity|GO:0005261,cation channel activity|GO:0022836,gated channel activity|GO:0005215,transporter activity|GO:0005216,ion channel activity|GO:0008324,cation transmembrane transporter activity|GO:0015288,porin activity|GO:0015075,ion transmembrane transporter activity|GO:0022832,voltage-gated …		http://www.uniprot.org/uniprot/Q8H0Y1	FALSE
Araip.10023038.1	1.48	36.88	1e-67	O81299	At4g02340	GO:0008152,metabolic process	GO:0005737,cytoplasm|GO:0043231,intracellular membrane-bounded organelle|GO:0044464,cell part|GO:0005829,cytosol|GO:0005777,peroxisome|GO:0044444,cytoplasmic part|GO:0005623,cell|GO:0005622,intracellular|GO:0042579,microbody|GO:0043229,intracellular organelle|GO:0044424,intracellular part|GO:0043227,membrane-bounded organelle|GO:0043226,organelle	GO:0016787,hydrolase activity|GO:0003824,catalytic activity		http://www.uniprot.org/uniprot/O81299	FALSE
Araip.10034725.1	1.47	32.5	2e-17	Q9LMU2	KTI2	GO:0042221,response to chemical|GO:0010035,response to inorganic substance|GO:0009628,response to abiotic stimulus|GO:0009892,negative regulation of metabolic process|GO:0080090,regulation of primary metabolic process|GO:0019222,regulation of metabolic process|GO:0009314,response to radiation|GO:0031324,negative regulation of cellular metabolic process|GO:0031323,regulation of cellular metabolic …	GO:0005618,cell wall|GO:0044464,cell part|GO:0005623,cell|GO:0030312,external encapsulating structure|GO:0048046,apoplast|GO:0071944,cell periphery|GO:0005576,extracellular region	GO:0016787,hydrolase activity|GO:0004866,endopeptidase inhibitor activity|GO:0008233,peptidase activity|GO:0061135,endopeptidase regulator activity|GO:0061134,peptidase regulator activity|GO:0003824,catalytic activity|GO:0030414,peptidase inhibitor activity|GO:0004857,enzyme inhibitor activity|GO:0098772,molecular function regulator|GO:0030234,enzyme regulator activity		http://www.uniprot.org/uniprot/Q9LMU2	FALSE
Araip.10038727.1	1.47	54.09	0	F4JXM9	At5g65950	GO:0030243,cellulose metabolic process|GO:0006810,transport|GO:0030244,cellulose biosynthetic process|GO:0044249,cellular biosynthetic process|GO:0009250,glucan biosynthetic process|GO:0034645,cellular macromolecule biosynthetic process|GO:1901576,organic substance biosynthetic process|GO:0033692,cellular polysaccharide biosynthetic process|GO:0009100,glycoprotein metabolic process|GO:0009101,gly…	GO:0044464,cell part|GO:0005623,cell|GO:0005622,intracellular			http://www.uniprot.org/uniprot/F4JXM9	FALSE
Araip.10032827.1	1.47	69.82	1e-85	Q9SHC8	PVA12	GO:0010033,response to organic substance|GO:0042537,benzene-containing compound metabolic process|GO:0006950,response to stress|GO:0016310,phosphorylation|GO:0046482,para-aminobenzoic acid metabolic process|GO:0019752,carboxylic acid metabolic process|GO:0034620,cellular response to unfolded protein|GO:0006807,nitrogen compound metabolic process|GO:0023052,signaling|GO:0007165,signal transduction…	GO:0005783,endoplasmic reticulum|GO:0005789,endoplasmic reticulum membrane|GO:0042175,nuclear outer membrane-endoplasmic reticulum membrane network|GO:0043229,intracellular organelle|GO:0071944,cell periphery|GO:0043227,membrane-bounded organelle|GO:0043226,organelle|GO:0031224,intrinsic component of membrane|GO:0005737,cytoplasm|GO:0031090,organelle membrane|GO:0016021,integral component of memb…	GO:0005488,binding|GO:0005515,protein binding		http://www.uniprot.org/uniprot/Q9SHC8	FALSE
Araip.10019224.1	1.47	70.99	0	O82399	PMDH1	GO:0034440,lipid oxidation|GO:0009894,regulation of catabolic process|GO:0044238,primary metabolic process|GO:0080090,regulation of primary metabolic process|GO:0031329,regulation of cellular catabolic process|GO:0031326,regulation of cellular biosynthetic process|GO:0031323,regulation of cellular metabolic process|GO:0006631,fatty acid metabolic process|GO:0019752,carboxylic acid metabolic proce…	GO:0005737,cytoplasm|GO:0009536,plastid|GO:0043231,intracellular membrane-bounded organelle|GO:0044464,cell part|GO:0005777,peroxisome|GO:0044444,cytoplasmic part|GO:0005623,cell|GO:0005622,intracellular|GO:0042579,microbody|GO:0043229,intracellular organelle|GO:0044424,intracellular part|GO:0009514,glyoxysome|GO:0043227,membrane-bounded organelle|GO:0043226,organelle|GO:0009507,chloroplast	GO:0016614,oxidoreductase activity, acting on CH-OH group of donors|GO:0016615,malate dehydrogenase activity|GO:0016616,oxidoreductase activity, acting on the CH-OH group of donors, NAD or NADP as acceptor|GO:0003824,catalytic activity|GO:0030060,L-malate dehydrogenase activity|GO:0016491,oxidoreductase activity	ath00630,Glyoxylate and dicarboxylate metabolism|ath00620,Pyruvate metabolism|ath00020,Citrate cycle (TCA cycle)|ath00270,Cysteine and methionine metabolism|ath00710,Carbon fixation in photosynthetic organisms|ath01200,Carbon metabolism|ath01110,Biosynthesis of secondary metabolites|ath01100,Metabolic pathways	http://www.uniprot.org/uniprot/O82399	FALSE
Araip.10029785.1	1.47	60.71	4e-95	P25818	TIP1-1	GO:1901566,organonitrogen compound biosynthetic process|GO:0009167,purine ribonucleoside monophosphate metabolic process|GO:0044281,small molecule metabolic process|GO:0009161,ribonucleoside monophosphate metabolic process|GO:0008643,carbohydrate transport|GO:0009698,phenylpropanoid metabolic process|GO:0071840,cellular component organization or biogenesis|GO:0044712,single-organism catabolic pro…	GO:0000326,protein storage vacuole|GO:0000325,plant-type vacuole|GO:0000322,storage vacuole|GO:0031975,envelope|GO:0043229,intracellular organelle|GO:0071944,cell periphery|GO:0005622,intracellular|GO:0043227,membrane-bounded organelle|GO:0043226,organelle|GO:0031224,intrinsic component of membrane|GO:0005737,cytoplasm|GO:0009941,chloroplast envelope|GO:0009536,plastid|GO:0031090,organelle membra…	GO:0022891,substrate-specific transmembrane transporter activity|GO:0042887,amide transmembrane transporter activity|GO:0022857,transmembrane transporter activity|GO:0022838,substrate-specific channel activity|GO:1901476,carbohydrate transporter activity|GO:0005215,transporter activity|GO:0015204,urea transmembrane transporter activity|GO:0015665,alcohol transmembrane transporter activity|GO:0005…		http://www.uniprot.org/uniprot/P25818	FALSE
Araip.10028240.1	1.46	88.32	0	O23254	SHM4	GO:0006575,cellular modified amino acid metabolic process|GO:0010038,response to metal ion|GO:0006732,coenzyme metabolic process|GO:0006730,one-carbon metabolic process|GO:0019752,carboxylic acid metabolic process|GO:0034641,cellular nitrogen compound metabolic process|GO:0006807,nitrogen compound metabolic process|GO:0044281,small molecule metabolic process|GO:0009069,serine family amino acid me…	GO:0005737,cytoplasm|GO:0005829,cytosol|GO:0016020,membrane|GO:0044464,cell part|GO:0005623,cell|GO:0005622,intracellular|GO:0055044,symplast|GO:0044444,cytoplasmic part|GO:0071944,cell periphery|GO:0009506,plasmodesma|GO:0005911,cell-cell junction|GO:0005886,plasma membrane|GO:0044424,intracellular part|GO:0030054,cell junction	GO:0043168,anion binding|GO:0004372,glycine hydroxymethyltransferase activity|GO:0097159,organic cyclic compound binding|GO:0043167,ion binding|GO:0016742,hydroxymethyl-, formyl- and related transferase activity|GO:0003824,catalytic activity|GO:0016740,transferase activity|GO:0016741,transferase activity, transferring one-carbon groups|GO:0048037,cofactor binding|GO:0030170,pyridoxal phosphate bi…	ath00630,Glyoxylate and dicarboxylate metabolism|ath00260,Glycine, serine and threonine metabolism|ath01100,Metabolic pathways|ath01230,Biosynthesis of amino acids|ath01200,Carbon metabolism|ath01110,Biosynthesis of secondary metabolites|ath00670,One carbon pool by folate|ath00460,Cyanoamino acid metabolism	http://www.uniprot.org/uniprot/O23254	FALSE
Araip.10019122.1	1.46	59.86	1e-102	F4JML5	At4g16800	GO:0044238,primary metabolic process|GO:0019538,protein metabolic process|GO:0043170,macromolecule metabolic process|GO:0071704,organic substance metabolic process|GO:0008152,metabolic process|GO:0006508,proteolysis|GO:0034440,lipid oxidation|GO:0006631,fatty acid metabolic process|GO:0006635,fatty acid beta-oxidation|GO:0019752,carboxylic acid metabolic process|GO:0044248,cellular catabolic proc…	GO:0005737,cytoplasm|GO:0043231,intracellular membrane-bounded organelle|GO:0044464,cell part|GO:0043229,intracellular organelle|GO:0005739,mitochondrion|GO:0005622,intracellular|GO:0044444,cytoplasmic part|GO:0005623,cell|GO:0044424,intracellular part|GO:0043227,membrane-bounded organelle|GO:0043226,organelle	GO:0016787,hydrolase activity|GO:0008233,peptidase activity|GO:0003824,catalytic activity|GO:0016835,carbon-oxygen lyase activity|GO:0016836,hydro-lyase activity|GO:0004300,enoyl-CoA hydratase activity|GO:0016829,lyase activity	ath00280,Valine, leucine and isoleucine degradation|ath01100,Metabolic pathways	http://www.uniprot.org/uniprot/F4JML5	FALSE
Araip.10022252.1	1.46	25.51	8e-22	Q9FG38	SNX1	GO:0022622,root system development|GO:0008104,protein localization|GO:0061025,membrane fusion|GO:0061024,membrane organization|GO:0071840,cellular component organization or biogenesis|GO:0070727,cellular macromolecule localization|GO:0010252,auxin homeostasis|GO:0048513,animal organ development|GO:0033036,macromolecule localization|GO:0006605,protein targeting|GO:0045184,establishment of protein …	GO:0005770,late endosome|GO:0019898,extrinsic component of membrane|GO:0043229,intracellular organelle|GO:0043227,membrane-bounded organelle|GO:0043226,organelle|GO:0010008,endosome membrane|GO:0005737,cytoplasm|GO:0030904,retromer complex|GO:0031090,organelle membrane|GO:0098805,whole membrane|GO:0016020,membrane|GO:0031902,late endosome membrane|GO:0005794,Golgi apparatus|GO:0098588,bounding me…	GO:0043168,anion binding|GO:0035091,phosphatidylinositol binding|GO:0005543,phospholipid binding|GO:0008289,lipid binding|GO:0043167,ion binding|GO:0005488,binding|GO:0005515,protein binding	ath04144,Endocytosis	http://www.uniprot.org/uniprot/Q9FG38	FALSE
Araip.10010136.1	1.46	35.48	3.5	Q9SRY6	GSTF5	GO:0044712,single-organism catabolic process|GO:0044710,single-organism metabolic process|GO:0009987,cellular process|GO:0008152,metabolic process|GO:0050896,response to stimulus|GO:0019748,secondary metabolic process|GO:0009636,response to toxic substance|GO:0044237,cellular metabolic process|GO:0044248,cellular catabolic process|GO:0090487,secondary metabolite catabolic process|GO:0009404,toxin…	GO:0005737,cytoplasm|GO:0043231,intracellular membrane-bounded organelle|GO:0005829,cytosol|GO:0044464,cell part|GO:0044444,cytoplasmic part|GO:0005739,mitochondrion|GO:0005622,intracellular|GO:0043229,intracellular organelle|GO:0005623,cell|GO:0044424,intracellular part|GO:0043227,membrane-bounded organelle|GO:0043226,organelle	GO:0016765,transferase activity, transferring alkyl or aryl (other than methyl) groups|GO:0016740,transferase activity|GO:0004364,glutathione transferase activity|GO:0003824,catalytic activity	ath00480,Glutathione metabolism	http://www.uniprot.org/uniprot/Q9SRY6	FALSE
Araip.10036209.1	1.45	86.84	0	Q8H103	PGI1	GO:0019222,regulation of metabolic process|GO:2000243,positive regulation of reproductive process|GO:2000241,regulation of reproductive process|GO:0048582,positive regulation of post-embryonic development|GO:0048580,regulation of post-embryonic development|GO:0009167,purine ribonucleoside monophosphate metabolic process|GO:0044281,small molecule metabolic process|GO:0009161,ribonucleoside monopho…	GO:0031975,envelope|GO:0043229,intracellular organelle|GO:0043227,membrane-bounded organelle|GO:0043226,organelle|GO:0005737,cytoplasm|GO:0009941,chloroplast envelope|GO:0009536,plastid|GO:0009532,plastid stroma|GO:0009570,chloroplast stroma|GO:0044435,plastid part|GO:0044434,chloroplast part|GO:0031967,organelle envelope|GO:0009507,chloroplast|GO:0009526,plastid envelope|GO:0043231,intracellular…	GO:0016853,isomerase activity|GO:0004347,glucose-6-phosphate isomerase activity|GO:0003824,catalytic activity|GO:0016861,intramolecular oxidoreductase activity, interconverting aldoses and ketoses|GO:0016860,intramolecular oxidoreductase activity	ath00030,Pentose phosphate pathway|ath00010,Glycolysis / Gluconeogenesis|ath00500,Starch and sucrose metabolism|ath01200,Carbon metabolism|ath01110,Biosynthesis of secondary metabolites|ath00520,Amino sugar and nucleotide sugar metabolism|ath01100,Metabolic pathways	http://www.uniprot.org/uniprot/Q8H103	FALSE
Araip.10037191.1	1.45	87.06	2e-101	Q38900	CYP19-1	GO:0006457,protein folding|GO:0023052,signaling|GO:0007165,signal transduction|GO:0050789,regulation of biological process|GO:0044699,single-organism process|GO:0044267,cellular protein metabolic process|GO:0051716,cellular response to stimulus|GO:0044260,cellular macromolecule metabolic process|GO:0018193,peptidyl-amino acid modification|GO:0071704,organic substance metabolic process|GO:0065007,…	GO:0043229,intracellular organelle|GO:0071944,cell periphery|GO:0043227,membrane-bounded organelle|GO:0043226,organelle|GO:0030054,cell junction|GO:0005737,cytoplasm|GO:0009536,plastid|GO:0016020,membrane|GO:0005794,Golgi apparatus|GO:0055044,symplast|GO:0012505,endomembrane system|GO:0005911,cell-cell junction|GO:0005886,plasma membrane|GO:0009506,plasmodesma|GO:0009507,chloroplast|GO:0043231,in…	GO:0042277,peptide binding|GO:0016853,isomerase activity|GO:0033218,amide binding|GO:0016859,cis-trans isomerase activity|GO:0003824,catalytic activity|GO:0005488,binding|GO:0003755,peptidyl-prolyl cis-trans isomerase activity		http://www.uniprot.org/uniprot/Q38900	FALSE
Araip.10004625.1	1.45	29.09	4.9	Q9FVS9	CYP96A15	GO:0044710,single-organism metabolic process|GO:0010166,wax metabolic process|GO:0009058,biosynthetic process|GO:0055114,oxidation-reduction process|GO:0008152,metabolic process|GO:0010025,wax biosynthetic process|GO:0044699,single-organism process|GO:1901576,organic substance biosynthetic process|GO:0044711,single-organism biosynthetic process|GO:1901570,fatty acid derivative biosynthetic proces…	GO:0005783,endoplasmic reticulum|GO:0005789,endoplasmic reticulum membrane|GO:0042175,nuclear outer membrane-endoplasmic reticulum membrane network|GO:0043229,intracellular organelle|GO:0043227,membrane-bounded organelle|GO:0043226,organelle|GO:0031224,intrinsic component of membrane|GO:0005737,cytoplasm|GO:0031090,organelle membrane|GO:0016021,integral component of membrane|GO:0016020,membrane|G…	GO:0043169,cation binding|GO:0004497,monooxygenase activity|GO:0046914,transition metal ion binding|GO:0020037,heme binding|GO:0046906,tetrapyrrole binding|GO:0097159,organic cyclic compound binding|GO:0016705,oxidoreductase activity, acting on paired donors, with incorporation or reduction of molecular oxygen|GO:0080133,midchain alkane hydroxylase activity|GO:0016713,oxidoreductase activity, act…	ath01110,Biosynthesis of secondary metabolites|ath00073,Cutin, suberine and wax biosynthesis	http://www.uniprot.org/uniprot/Q9FVS9	FALSE
Araip.10003902.1	1.45	83.53	0	Q9C5Z2	TIF3H1	GO:0022607,cellular component assembly|GO:0043933,macromolecular complex subunit organization|GO:0070647,protein modification by small protein conjugation or removal|GO:0009791,post-embryonic development|GO:0044249,cellular biosynthetic process|GO:0034641,cellular nitrogen compound metabolic process|GO:0006807,nitrogen compound metabolic process|GO:0009416,response to light stimulus|GO:0034645,ce…	GO:0043234,protein complex|GO:0005737,cytoplasm|GO:0005852,eukaryotic translation initiation factor 3 complex|GO:0016282,eukaryotic 43S preinitiation complex|GO:0005829,cytosol|GO:0070993,translation preinitiation complex|GO:0005623,cell|GO:0030529,intracellular ribonucleoprotein complex|GO:0044444,cytoplasmic part|GO:0044424,intracellular part|GO:0033290,eukaryotic 48S preinitiation complex|GO:0…	GO:0005488,binding|GO:0003676,nucleic acid binding|GO:0097159,organic cyclic compound binding|GO:0008135,translation factor activity, RNA binding|GO:0003723,RNA binding|GO:0005515,protein binding|GO:1901363,heterocyclic compound binding|GO:0003743,translation initiation factor activity	ath03013,RNA transport	http://www.uniprot.org/uniprot/Q9C5Z2	FALSE
Araip.10033185.1	1.44	55.31	0	Q9LR78	BSU1	GO:0008104,protein localization|GO:0070887,cellular response to chemical stimulus|GO:0006869,lipid transport|GO:0016311,dephosphorylation|GO:0071383,cellular response to steroid hormone stimulus|GO:0023052,signaling|GO:0007165,signal transduction|GO:0043401,steroid hormone mediated signaling pathway|GO:0042221,response to chemical|GO:0050789,regulation of biological process|GO:0044699,single-orga…	GO:0043231,intracellular membrane-bounded organelle|GO:0005634,nucleus|GO:0044464,cell part|GO:0005623,cell|GO:0005622,intracellular|GO:0043229,intracellular organelle|GO:0044424,intracellular part|GO:0043227,membrane-bounded organelle|GO:0043226,organelle|GO:0016020,membrane|GO:0071944,cell periphery|GO:0005886,plasma membrane	GO:0016787,hydrolase activity|GO:0016791,phosphatase activity|GO:0043169,cation binding|GO:0004722,protein serine/threonine phosphatase activity|GO:0004721,phosphoprotein phosphatase activity|GO:0043167,ion binding|GO:0042578,phosphoric ester hydrolase activity|GO:0003824,catalytic activity|GO:0016788,hydrolase activity, acting on ester bonds|GO:0005515,protein binding|GO:0046872,metal ion bindin…	ath04075,Plant hormone signal transduction	http://www.uniprot.org/uniprot/Q9LR78	FALSE
Araip.10033415.1	1.44	86.55	0	Q9ZP05	PMDH2	GO:0019752,carboxylic acid metabolic process|GO:0044723,single-organism carbohydrate metabolic process|GO:0006099,tricarboxylic acid cycle|GO:0009060,aerobic respiration|GO:0044281,small molecule metabolic process|GO:0006091,generation of precursor metabolites and energy|GO:0072350,tricarboxylic acid metabolic process|GO:0006097,glyoxylate cycle|GO:0044699,single-organism process|GO:0044710,singl…	GO:0005737,cytoplasm|GO:0043231,intracellular membrane-bounded organelle|GO:0044464,cell part|GO:0005777,peroxisome|GO:0044444,cytoplasmic part|GO:0005623,cell|GO:0005622,intracellular|GO:0042579,microbody|GO:0043229,intracellular organelle|GO:0044424,intracellular part|GO:0009514,glyoxysome|GO:0043227,membrane-bounded organelle|GO:0043226,organelle	GO:0016614,oxidoreductase activity, acting on CH-OH group of donors|GO:0016615,malate dehydrogenase activity|GO:0016616,oxidoreductase activity, acting on the CH-OH group of donors, NAD or NADP as acceptor|GO:0003824,catalytic activity|GO:0030060,L-malate dehydrogenase activity|GO:0016491,oxidoreductase activity	ath00630,Glyoxylate and dicarboxylate metabolism|ath00620,Pyruvate metabolism|ath00020,Citrate cycle (TCA cycle)|ath00270,Cysteine and methionine metabolism|ath00710,Carbon fixation in photosynthetic organisms|ath01200,Carbon metabolism|ath01110,Biosynthesis of secondary metabolites|ath01100,Metabolic pathways	http://www.uniprot.org/uniprot/Q9ZP05	FALSE
Araip.10007737.1	1.44	70.04	0	F4I3M3	BSK7	GO:0042221,response to chemical|GO:0007166,cell surface receptor signaling pathway|GO:0016310,phosphorylation|GO:0023052,signaling|GO:0007165,signal transduction|GO:0070887,cellular response to chemical stimulus|GO:0007167,enzyme linked receptor protein signaling pathway|GO:0046777,protein autophosphorylation|GO:0044699,single-organism process|GO:0009755,hormone-mediated signaling pathway|GO:0044…	GO:0016020,membrane|GO:0044464,cell part|GO:0005623,cell|GO:0055044,symplast|GO:0071944,cell periphery|GO:0009506,plasmodesma|GO:0005911,cell-cell junction|GO:0005886,plasma membrane|GO:0030054,cell junction	GO:0038023,signaling receptor activity|GO:0035639,purine ribonucleoside triphosphate binding|GO:0019899,enzyme binding|GO:0060089,molecular transducer activity|GO:0004872,receptor activity|GO:0004871,signal transducer activity|GO:0044389,ubiquitin-like protein ligase binding|GO:0043167,ion binding|GO:1901363,heterocyclic compound binding|GO:0001883,purine nucleoside binding|GO:0001882,nucleoside …	ath04075,Plant hormone signal transduction	http://www.uniprot.org/uniprot/F4I3M3	FALSE
Araip.10001821.1	1.43	87.74	0	Q9LZF6	CDC48E	GO:0033036,macromolecule localization|GO:0007049,cell cycle|GO:0006810,transport|GO:0009987,cellular process|GO:0045184,establishment of protein localization|GO:0008104,protein localization|GO:0044763,single-organism cellular process|GO:0051301,cell division|GO:0008152,metabolic process|GO:0071702,organic substance transport|GO:0015031,protein transport|GO:0051234,establishment of localization|GO…	GO:0043229,intracellular organelle|GO:0071944,cell periphery|GO:0043227,membrane-bounded organelle|GO:0043226,organelle|GO:0005856,cytoskeleton|GO:0005618,cell wall|GO:0005634,nucleus|GO:0005737,cytoplasm|GO:0005794,Golgi apparatus|GO:0030312,external encapsulating structure|GO:0012505,endomembrane system|GO:0009524,phragmoplast|GO:0043231,intracellular membrane-bounded organelle|GO:0043232,intra…	GO:0035639,purine ribonucleoside triphosphate binding|GO:0005488,binding|GO:0043167,ion binding|GO:1901363,heterocyclic compound binding|GO:1901265,nucleoside phosphate binding|GO:0001882,nucleoside binding|GO:0043168,anion binding|GO:0000166,nucleotide binding|GO:0001883,purine nucleoside binding|GO:0032549,ribonucleoside binding|GO:0017076,purine nucleotide binding|GO:0005524,ATP binding|GO:001…	ath04141,Protein processing in endoplasmic reticulum	http://www.uniprot.org/uniprot/Q9LZF6	FALSE
Araip.10002280.1	1.42	87.4	0	O50008	MS1	GO:0009628,response to abiotic stimulus|GO:0010038,response to metal ion|GO:0006950,response to stress|GO:1990267,response to transition metal nanoparticle|GO:0019752,carboxylic acid metabolic process|GO:0044249,cellular biosynthetic process|GO:0006807,nitrogen compound metabolic process|GO:0009067,aspartate family amino acid biosynthetic process|GO:0009066,aspartate family amino acid metabolic p…	GO:0048046,apoplast|GO:0042579,microbody|GO:0043229,intracellular organelle|GO:0071944,cell periphery|GO:0043227,membrane-bounded organelle|GO:0043226,organelle|GO:0030054,cell junction|GO:0005737,cytoplasm|GO:0009536,plastid|GO:0031090,organelle membrane|GO:0009532,plastid stroma|GO:0005773,vacuole|GO:0009570,chloroplast stroma|GO:0098805,whole membrane|GO:0016020,membrane|GO:0005777,peroxisome|…	GO:0043169,cation binding|GO:0005507,copper ion binding|GO:0046914,transition metal ion binding|GO:0046872,metal ion binding|GO:0042084,5-methyltetrahydrofolate-dependent methyltransferase activity|GO:0042085,5-methyltetrahydropteroyltri-L-glutamate-dependent methyltransferase activity|GO:0043167,ion binding|GO:0008172,S-methyltransferase activity|GO:0003824,catalytic activity|GO:0016740,transfer…	ath00270,Cysteine and methionine metabolism|ath01110,Biosynthesis of secondary metabolites|ath01230,Biosynthesis of amino acids|ath00450,Selenocompound metabolism|ath01100,Metabolic pathways	http://www.uniprot.org/uniprot/O50008	FALSE
Araip.10005693.1	1.42	59.24	0	Q9FZG4	At1g47840	GO:0009185,ribonucleoside diphosphate metabolic process|GO:0008152,metabolic process|GO:0006732,coenzyme metabolic process|GO:0009141,nucleoside triphosphate metabolic process|GO:0009144,purine nucleoside triphosphate metabolic process|GO:0019752,carboxylic acid metabolic process|GO:0033500,carbohydrate homeostasis|GO:0042592,homeostatic process|GO:0044723,single-organism carbohydrate metabolic p…	GO:0005737,cytoplasm|GO:0009536,plastid|GO:0043231,intracellular membrane-bounded organelle|GO:0005829,cytosol|GO:0044464,cell part|GO:0044444,cytoplasmic part|GO:0005623,cell|GO:0005622,intracellular|GO:0043229,intracellular organelle|GO:0044424,intracellular part|GO:0043227,membrane-bounded organelle|GO:0043226,organelle|GO:0009507,chloroplast	GO:0005488,binding|GO:0019200,carbohydrate kinase activity|GO:0035639,purine ribonucleoside triphosphate binding|GO:0008865,fructokinase activity|GO:0004396,hexokinase activity|GO:0030246,carbohydrate binding|GO:0019158,mannokinase activity|GO:0048029,monosaccharide binding|GO:0043167,ion binding|GO:1901363,heterocyclic compound binding|GO:0001883,purine nucleoside binding|GO:0001882,nucleoside b…	ath00010,Glycolysis / Gluconeogenesis|ath00500,Starch and sucrose metabolism|ath00051,Fructose and mannose metabolism|ath00052,Galactose metabolism|ath01200,Carbon metabolism|ath01110,Biosynthesis of secondary metabolites|ath00520,Amino sugar and nucleotide sugar metabolism|ath01100,Metabolic pathways	http://www.uniprot.org/uniprot/Q9FZG4	FALSE
Araip.10021122.1	1.42	76.29	6e-127	Q944L8	At1g11930	GO:0044712,single-organism catabolic process|GO:0044710,single-organism metabolic process|GO:0009987,cellular process|GO:0072593,reactive oxygen species metabolic process|GO:0044248,cellular catabolic process|GO:0042744,hydrogen peroxide catabolic process|GO:0042743,hydrogen peroxide metabolic process|GO:0044237,cellular metabolic process|GO:0008152,metabolic process|GO:0044763,single-organism ce…	GO:0044464,cell part|GO:0005623,cell|GO:0005622,intracellular	GO:0043168,anion binding|GO:0097159,organic cyclic compound binding|GO:0019842,vitamin binding|GO:0043167,ion binding|GO:0036094,small molecule binding|GO:0048037,cofactor binding|GO:0030170,pyridoxal phosphate binding|GO:0070279,vitamin B6 binding|GO:1901363,heterocyclic compound binding|GO:0005488,binding		http://www.uniprot.org/uniprot/Q944L8	FALSE
Araip.10037262.1	1.41	35.71	6e-29	Q9LSL5	LECRK92	GO:0042221,response to chemical|GO:0007166,cell surface receptor signaling pathway|GO:0016310,phosphorylation|GO:0023052,signaling|GO:0007165,signal transduction|GO:0070887,cellular response to chemical stimulus|GO:0007167,enzyme linked receptor protein signaling pathway|GO:0009723,response to ethylene|GO:0046777,protein autophosphorylation|GO:0044699,single-organism process|GO:0009755,hormone-me…	GO:0016021,integral component of membrane|GO:0016020,membrane|GO:0044464,cell part|GO:0005623,cell|GO:0055044,symplast|GO:0071944,cell periphery|GO:0030054,cell junction|GO:0005911,cell-cell junction|GO:0005886,plasma membrane|GO:0009506,plasmodesma|GO:0044425,membrane part|GO:0031224,intrinsic component of membrane	GO:0038023,signaling receptor activity|GO:0035639,purine ribonucleoside triphosphate binding|GO:0030246,carbohydrate binding|GO:0019899,enzyme binding|GO:0060089,molecular transducer activity|GO:0004872,receptor activity|GO:0004871,signal transducer activity|GO:0044389,ubiquitin-like protein ligase binding|GO:0043167,ion binding|GO:1901363,heterocyclic compound binding|GO:0001883,purine nucleosid…		http://www.uniprot.org/uniprot/Q9LSL5	FALSE
Araip.10015025.1	1.41	33.9	0.33	Q43870	APS2	GO:0009991,response to extracellular stimulus|GO:0009267,cellular response to starvation|GO:0006950,response to stress|GO:0016310,phosphorylation|GO:0031667,response to nutrient levels|GO:0044249,cellular biosynthetic process|GO:0044237,cellular metabolic process|GO:0042594,response to starvation|GO:0000103,sulfate assimilation|GO:0044699,single-organism process|GO:0051716,cellular response to st…	GO:0005737,cytoplasm|GO:0009536,plastid|GO:0043231,intracellular membrane-bounded organelle|GO:0009532,plastid stroma|GO:0009570,chloroplast stroma|GO:0005829,cytosol|GO:0044464,cell part|GO:0044444,cytoplasmic part|GO:0005623,cell|GO:0005622,intracellular|GO:0044446,intracellular organelle part|GO:0043229,intracellular organelle|GO:0044435,plastid part|GO:0044434,chloroplast part|GO:0044424,intr…	GO:0035639,purine ribonucleoside triphosphate binding|GO:0005488,binding|GO:0043167,ion binding|GO:1901363,heterocyclic compound binding|GO:0001883,purine nucleoside binding|GO:0001882,nucleoside binding|GO:0043168,anion binding|GO:0000166,nucleotide binding|GO:0016740,transferase activity|GO:0004779,sulfate adenylyltransferase activity|GO:0032549,ribonucleoside binding|GO:0017076,purine nucleoti…	ath00920,Sulfur metabolism|ath00450,Selenocompound metabolism|ath00261,Monobactam biosynthesis|ath00230,Purine metabolism|ath01100,Metabolic pathways	http://www.uniprot.org/uniprot/Q43870	FALSE
Araip.10033657.1	1.41	56.05	2e-84	Q9LNT0	At1g20030		GO:0044425,membrane part|GO:0016020,membrane|GO:0031224,intrinsic component of membrane|GO:0031225,anchored component of membrane			http://www.uniprot.org/uniprot/Q9LNT0	FALSE
Araip.10036352.1	1.4	19.94	4e-10	Q8H0S9	MPA1	GO:0044238,primary metabolic process|GO:0019538,protein metabolic process|GO:0043170,macromolecule metabolic process|GO:0071704,organic substance metabolic process|GO:0008152,metabolic process|GO:0006508,proteolysis|GO:1901575,organic substance catabolic process|GO:1901564,organonitrogen compound metabolic process|GO:1901565,organonitrogen compound catabolic process|GO:0043603,cellular amide meta…	GO:0005737,cytoplasm|GO:0044464,cell part|GO:0005623,cell|GO:0005622,intracellular|GO:0044424,intracellular part	GO:0016787,hydrolase activity|GO:0046914,transition metal ion binding|GO:0004177,aminopeptidase activity|GO:0003824,catalytic activity|GO:0043169,cation binding|GO:0043167,ion binding|GO:0008238,exopeptidase activity|GO:0070011,peptidase activity, acting on L-amino acid peptides|GO:0008270,zinc ion binding|GO:0008233,peptidase activity|GO:0046872,metal ion binding|GO:0008237,metallopeptidase acti…	ath00480,Glutathione metabolism|ath01100,Metabolic pathways	http://www.uniprot.org/uniprot/Q8H0S9	FALSE
Araip.10012834.1	1.39	77.58	6e-124	P69834	ISPD	GO:0080090,regulation of primary metabolic process|GO:0019222,regulation of metabolic process|GO:0006778,porphyrin-containing compound metabolic process|GO:0006779,porphyrin-containing compound biosynthetic process|GO:0009694,jasmonic acid metabolic process|GO:0009695,jasmonic acid biosynthetic process|GO:0044281,small molecule metabolic process|GO:0044282,small molecule catabolic process|GO:0044…	GO:0005737,cytoplasm|GO:0009536,plastid|GO:0043231,intracellular membrane-bounded organelle|GO:0009532,plastid stroma|GO:0009570,chloroplast stroma|GO:0044464,cell part|GO:0044444,cytoplasmic part|GO:0005623,cell|GO:0005622,intracellular|GO:0044446,intracellular organelle part|GO:0043229,intracellular organelle|GO:0044435,plastid part|GO:0044434,chloroplast part|GO:0044424,intracellular part|GO:0…	GO:0016779,nucleotidyltransferase activity|GO:0003824,catalytic activity|GO:0016772,transferase activity, transferring phosphorus-containing groups|GO:0070567,cytidylyltransferase activity|GO:0016740,transferase activity|GO:0050518,2-C-methyl-D-erythritol 4-phosphate cytidylyltransferase activity	ath01110,Biosynthesis of secondary metabolites|ath01100,Metabolic pathways|ath00900,Terpenoid backbone biosynthesis	http://www.uniprot.org/uniprot/P69834	FALSE
Araip.10004358.1	1.39	45.03	1e-35	P13853	HSP17.6C	GO:0006457,protein folding|GO:0009314,response to radiation|GO:0000302,response to reactive oxygen species|GO:0009416,response to light stimulus|GO:0042221,response to chemical|GO:0044267,cellular protein metabolic process|GO:0051716,cellular response to stimulus|GO:0010035,response to inorganic substance|GO:0044260,cellular macromolecule metabolic process|GO:0006979,response to oxidative stress|…	GO:0005737,cytoplasm|GO:0044464,cell part|GO:0005623,cell|GO:0005622,intracellular|GO:0044424,intracellular part		ath04141,Protein processing in endoplasmic reticulum	http://www.uniprot.org/uniprot/P13853	FALSE
Araip.10009075.1	1.38	80.38	0	Q9SU63	ALDH2B4	GO:0044710,single-organism metabolic process|GO:0010038,response to metal ion|GO:0050896,response to stimulus|GO:0055114,oxidation-reduction process|GO:0008152,metabolic process|GO:0046686,response to cadmium ion|GO:0042221,response to chemical|GO:0010035,response to inorganic substance|GO:0044699,single-organism process	GO:0005737,cytoplasm|GO:0009536,plastid|GO:0043231,intracellular membrane-bounded organelle|GO:0043233,organelle lumen|GO:0044464,cell part|GO:0044444,cytoplasmic part|GO:0031974,membrane-enclosed lumen|GO:0005622,intracellular|GO:0044446,intracellular organelle part|GO:0070013,intracellular organelle lumen|GO:0043229,intracellular organelle|GO:0005739,mitochondrion|GO:0044429,mitochondrial part|…	GO:0035639,purine ribonucleoside triphosphate binding|GO:0005488,binding|GO:0000166,nucleotide binding|GO:1901363,heterocyclic compound binding|GO:1901265,nucleoside phosphate binding|GO:0001882,nucleoside binding|GO:0043168,anion binding|GO:0016620,oxidoreductase activity, acting on the aldehyde or oxo group of donors, NAD or NADP as acceptor|GO:0043167,ion binding|GO:0001883,purine nucleoside b…	ath00561,Glycerolipid metabolism|ath00620,Pyruvate metabolism|ath00280,Valine, leucine and isoleucine degradation|ath00310,Lysine degradation|ath00340,Histidine metabolism|ath00380,Tryptophan metabolism|ath00010,Glycolysis / Gluconeogenesis|ath00053,Ascorbate and aldarate metabolism|ath00903,Limonene and pinene degradation|ath00410,beta-Alanine metabolism|ath00040,Pentose and glucuronate intercon…	http://www.uniprot.org/uniprot/Q9SU63	FALSE
Araip.10007489.1	1.38	85.85	0	Q9C827	At1g52360	GO:0033036,macromolecule localization|GO:0034613,cellular protein localization|GO:0016192,vesicle-mediated transport|GO:0046907,intracellular transport|GO:0070727,cellular macromolecule localization|GO:0006886,intracellular protein transport|GO:0006810,transport|GO:0045184,establishment of protein localization|GO:0008104,protein localization|GO:0071702,organic substance transport|GO:0015031,prote…	GO:0030135,coated vesicle|GO:0043229,intracellular organelle|GO:0030117,membrane coat|GO:0005622,intracellular|GO:0043227,membrane-bounded organelle|GO:0043226,organelle|GO:0030137,COPI-coated vesicle|GO:0005737,cytoplasm|GO:0030660,Golgi-associated vesicle membrane|GO:0030663,COPI-coated vesicle membrane|GO:0030662,coated vesicle membrane|GO:0016023,cytoplasmic, membrane-bounded vesicle|GO:00314…	GO:0005198,structural molecule activity		http://www.uniprot.org/uniprot/Q9C827	FALSE
Araip.10026379.1	1.37	72.57	4e-60	P29448	TRX1	GO:0006457,protein folding|GO:0009893,positive regulation of metabolic process|GO:0019222,regulation of metabolic process|GO:0018904,ether metabolic process|GO:0042592,homeostatic process|GO:0044281,small molecule metabolic process|GO:0070887,cellular response to chemical stimulus|GO:0006979,response to oxidative stress|GO:0000103,sulfate assimilation|GO:0045454,cell redox homeostasis|GO:0044699,…	GO:0005737,cytoplasm|GO:0005829,cytosol|GO:0016020,membrane|GO:0044464,cell part|GO:0005623,cell|GO:0005622,intracellular|GO:0048046,apoplast|GO:0044444,cytoplasmic part|GO:0071944,cell periphery|GO:0005886,plasma membrane|GO:0044424,intracellular part|GO:0005576,extracellular region	GO:0016491,oxidoreductase activity|GO:0030234,enzyme regulator activity|GO:0003824,catalytic activity|GO:0016671,oxidoreductase activity, acting on a sulfur group of donors, disulfide as acceptor|GO:0008047,enzyme activator activity|GO:0016667,oxidoreductase activity, acting on a sulfur group of donors|GO:0098772,molecular function regulator|GO:0015035,protein disulfide oxidoreductase activity|GO…		http://www.uniprot.org/uniprot/P29448	FALSE
Araip.10034029.1	1.36	55.77	9e-08	Q56Z59	PATL3	GO:0007049,cell cycle|GO:0006810,transport|GO:0009987,cellular process|GO:0044763,single-organism cellular process|GO:0051301,cell division|GO:0051234,establishment of localization|GO:0051179,localization|GO:0044699,single-organism process	GO:0005737,cytoplasm|GO:0016021,integral component of membrane|GO:0016020,membrane|GO:0044464,cell part|GO:0005623,cell|GO:0005622,intracellular|GO:0044444,cytoplasmic part|GO:0071944,cell periphery|GO:0005886,plasma membrane|GO:0044424,intracellular part|GO:0044425,membrane part|GO:0005829,cytosol|GO:0031224,intrinsic component of membrane	GO:0008289,lipid binding|GO:0005488,binding		http://www.uniprot.org/uniprot/Q56Z59	FALSE
Araip.10035554.1	1.36	62.05	3e-173	Q9S7T8	At1g47710	GO:0009892,negative regulation of metabolic process|GO:0080090,regulation of primary metabolic process|GO:0019222,regulation of metabolic process|GO:0031324,negative regulation of cellular metabolic process|GO:0031323,regulation of cellular metabolic process|GO:0043086,negative regulation of catalytic activity|GO:0044267,cellular protein metabolic process|GO:0051248,negative regulation of protein…	GO:0048046,apoplast|GO:0005576,extracellular region|GO:0005615,extracellular space|GO:0044421,extracellular region part|GO:0005737,cytoplasm|GO:0044464,cell part|GO:0005623,cell|GO:0005622,intracellular|GO:0044424,intracellular part	GO:0004866,endopeptidase inhibitor activity|GO:0061135,endopeptidase regulator activity|GO:0061134,peptidase regulator activity|GO:0030414,peptidase inhibitor activity|GO:0004867,serine-type endopeptidase inhibitor activity|GO:0004869,cysteine-type endopeptidase inhibitor activity|GO:0004857,enzyme inhibitor activity|GO:0098772,molecular function regulator|GO:0030234,enzyme regulator activity|GO:…		http://www.uniprot.org/uniprot/Q9S7T8	FALSE
Araip.10017396.1	1.35	51.09	1e-24	Q9FG31	LEA46	GO:0061458,reproductive system development|GO:0009791,post-embryonic development|GO:0009790,embryo development|GO:0009414,response to water deprivation|GO:0009415,response to water|GO:0048608,reproductive structure development|GO:0007275,multicellular organism development|GO:0044699,single-organism process|GO:0032502,developmental process|GO:0032501,multicellular organismal process|GO:0048316,see…	GO:0005737,cytoplasm|GO:0005829,cytosol|GO:0044464,cell part|GO:0005623,cell|GO:0005622,intracellular|GO:0044444,cytoplasmic part|GO:0044424,intracellular part			http://www.uniprot.org/uniprot/Q9FG31	FALSE
Araip.10018829.1	1.35	89.01	5e-122	P25697	At1g32060	GO:0009595,detection of biotic stimulus|GO:0019685,photosynthesis, dark reaction|GO:0019220,regulation of phosphate metabolic process|GO:0080090,regulation of primary metabolic process|GO:0019222,regulation of metabolic process|GO:0006470,protein dephosphorylation|GO:0048585,negative regulation of response to stimulus|GO:0048583,regulation of response to stimulus|GO:0031348,negative regulation of…	GO:0055035,plastid thylakoid membrane|GO:0034357,photosynthetic membrane|GO:0031976,plastid thylakoid|GO:0031975,envelope|GO:0048046,apoplast|GO:0043229,intracellular organelle|GO:0005622,intracellular|GO:0043227,membrane-bounded organelle|GO:0043226,organelle|GO:0009535,chloroplast thylakoid membrane|GO:0009534,chloroplast thylakoid|GO:0031984,organelle subcompartment|GO:0009532,plastid stroma|G…	GO:0035639,purine ribonucleoside triphosphate binding|GO:0005488,binding|GO:0043167,ion binding|GO:1901363,heterocyclic compound binding|GO:1901265,nucleoside phosphate binding|GO:0001882,nucleoside binding|GO:0043168,anion binding|GO:0000166,nucleotide binding|GO:0016740,transferase activity|GO:0001883,purine nucleoside binding|GO:0032549,ribonucleoside binding|GO:0017076,purine nucleotide bindi…	ath00710,Carbon fixation in photosynthetic organisms|ath01100,Metabolic pathways|ath01200,Carbon metabolism	http://www.uniprot.org/uniprot/P25697	FALSE
Araip.10033689.1	1.34	75.56	2e-45	Q9LZF2	At5g03370	GO:0008152,metabolic process		GO:0016787,hydrolase activity|GO:0016818,hydrolase activity, acting on acid anhydrides, in phosphorus-containing anhydrides|GO:0016817,hydrolase activity, acting on acid anhydrides|GO:0003824,catalytic activity|GO:0003998,acylphosphatase activity	ath00620,Pyruvate metabolism	http://www.uniprot.org/uniprot/Q9LZF2	FALSE
Araip.10008177.1	1.34	38.03	3e-05	Q9FGC7	ZEP	GO:0007165,signal transduction|GO:0044283,small molecule biosynthetic process|GO:1902644,tertiary alcohol metabolic process|GO:1902645,tertiary alcohol biosynthetic process|GO:0044710,single-organism metabolic process|GO:0009756,carbohydrate mediated signaling|GO:0042440,pigment metabolic process|GO:0044550,secondary metabolite biosynthetic process|GO:0016108,tetraterpenoid metabolic process|GO:0…	GO:0055035,plastid thylakoid membrane|GO:0034357,photosynthetic membrane|GO:0031976,plastid thylakoid|GO:0031975,envelope|GO:0043229,intracellular organelle|GO:0042170,plastid membrane|GO:0005622,intracellular|GO:0043227,membrane-bounded organelle|GO:0043226,organelle|GO:0009535,chloroplast thylakoid membrane|GO:0009534,chloroplast thylakoid|GO:0031984,organelle subcompartment|GO:0031090,organell…	GO:0004497,monooxygenase activity|GO:0052662,zeaxanthin epoxidase activity|GO:0016709,oxidoreductase activity, acting on paired donors, with incorporation or reduction of molecular oxygen, NAD(P)H as one donor, and incorporation of one atom of oxygen|GO:0052663,antheraxanthin epoxidase activity|GO:0016705,oxidoreductase activity, acting on paired donors, with incorporation or reduction of molecul…	ath00906,Carotenoid biosynthesis|ath01110,Biosynthesis of secondary metabolites|ath01100,Metabolic pathways	http://www.uniprot.org/uniprot/Q9FGC7	FALSE
Araip.10024077.1	1.33	35.19	4e-08	F4K6N0	Tudor1	GO:0009892,negative regulation of metabolic process|GO:0080090,regulation of primary metabolic process|GO:0019222,regulation of metabolic process|GO:0031326,regulation of cellular biosynthetic process|GO:0031323,regulation of cellular metabolic process|GO:0090304,nucleic acid metabolic process|GO:0044249,cellular biosynthetic process|GO:0010629,negative regulation of gene expression|GO:0006807,ni…	GO:0032991,macromolecular complex|GO:0030529,intracellular ribonucleoprotein complex|GO:0031332,RNAi effector complex|GO:0044464,cell part|GO:0005623,cell|GO:0005622,intracellular|GO:0044424,intracellular part|GO:0016442,RISC complex	GO:0003712,transcription cofactor activity|GO:0000989,transcription factor activity, transcription factor binding|GO:0000988,transcription factor activity, protein binding		http://www.uniprot.org/uniprot/F4K6N0	FALSE
Araip.10004913.1	1.33	66.33	4e-35	Q9CAR3	CBSCBS2	GO:0044238,primary metabolic process|GO:0005975,carbohydrate metabolic process|GO:0008152,metabolic process|GO:0071704,organic substance metabolic process				http://www.uniprot.org/uniprot/Q9CAR3	FALSE
Araip.10032634.1	1.32	49.79	5e-168	Q96242	CYP74A	GO:0009595,detection of biotic stimulus|GO:0008104,protein localization|GO:0051234,establishment of localization|GO:0080090,regulation of primary metabolic process|GO:0019222,regulation of metabolic process|GO:0048585,negative regulation of response to stimulus|GO:0043412,macromolecule modification|GO:0048583,regulation of response to stimulus|GO:0006778,porphyrin-containing compound metabolic pr…	GO:0055035,plastid thylakoid membrane|GO:0034357,photosynthetic membrane|GO:0031976,plastid thylakoid|GO:0031975,envelope|GO:0043229,intracellular organelle|GO:0005622,intracellular|GO:0043227,membrane-bounded organelle|GO:0043226,organelle|GO:0009535,chloroplast thylakoid membrane|GO:0009534,chloroplast thylakoid|GO:0031984,organelle subcompartment|GO:0009532,plastid stroma|GO:0009570,chloroplas…	GO:0043169,cation binding|GO:0046906,tetrapyrrole binding|GO:0043167,ion binding|GO:0009978,allene oxide synthase activity|GO:0020037,heme binding|GO:0003824,catalytic activity|GO:0016835,carbon-oxygen lyase activity|GO:0016836,hydro-lyase activity|GO:0016705,oxidoreductase activity, acting on paired donors, with incorporation or reduction of molecular oxygen|GO:1901363,heterocyclic compound bind…	ath01110,Biosynthesis of secondary metabolites|ath01100,Metabolic pathways|ath00592,alpha-Linolenic acid metabolism	http://www.uniprot.org/uniprot/Q96242	FALSE
Araip.10022270.1	1.32	67.83	3e-104	Q9SRL5	FER2	GO:0008152,metabolic process|GO:0050801,ion homeostasis|GO:0010039,response to iron ion|GO:0000302,response to reactive oxygen species|GO:0042592,homeostatic process|GO:0055072,iron ion homeostasis|GO:0006826,iron ion transport|GO:0055076,transition metal ion homeostasis|GO:0098771,inorganic ion homeostasis|GO:0015979,photosynthesis|GO:0044699,single-organism process|GO:0009719,response to endoge…	GO:0005737,cytoplasm|GO:0009536,plastid|GO:0043231,intracellular membrane-bounded organelle|GO:0044464,cell part|GO:0044444,cytoplasmic part|GO:0005623,cell|GO:0005622,intracellular|GO:0043229,intracellular organelle|GO:0044424,intracellular part|GO:0043227,membrane-bounded organelle|GO:0043226,organelle|GO:0009507,chloroplast	GO:0043169,cation binding|GO:0016722,oxidoreductase activity, oxidizing metal ions|GO:0016724,oxidoreductase activity, oxidizing metal ions, oxygen as acceptor|GO:0046914,transition metal ion binding|GO:0003824,catalytic activity|GO:0004322,ferroxidase activity|GO:0043167,ion binding|GO:0008199,ferric iron binding|GO:0005488,binding|GO:0005506,iron ion binding|GO:0046872,metal ion binding|GO:0016…		http://www.uniprot.org/uniprot/Q9SRL5	FALSE
Araip.10018080.1	1.32	60.94	1e-52	Q8LG89	ARPN	GO:0048466,androecium development|GO:0009628,response to abiotic stimulus|GO:2000241,regulation of reproductive process|GO:0048580,regulation of post-embryonic development|GO:0007165,signal transduction|GO:0019915,lipid storage|GO:0051716,cellular response to stimulus|GO:0009756,carbohydrate mediated signaling|GO:0000003,reproduction|GO:0070647,protein modification by small protein conjugation or…	GO:0005578,proteinaceous extracellular matrix|GO:0048046,apoplast|GO:0005576,extracellular region|GO:0031012,extracellular matrix|GO:0044421,extracellular region part|GO:0044459,plasma membrane part|GO:0016020,membrane|GO:0044464,cell part|GO:0005623,cell|GO:0046658,anchored component of plasma membrane|GO:0071944,cell periphery|GO:0005886,plasma membrane|GO:0044425,membrane part|GO:0031226,intri…	GO:0043169,cation binding|GO:0043167,ion binding|GO:0005488,binding|GO:0046872,metal ion binding|GO:0009055,electron carrier activity		http://www.uniprot.org/uniprot/Q8LG89	FALSE
Araip.10038947.1	1.31	60.53	4e-103	Q9C7N3	OBAP2C			GO:0005488,binding|GO:0005515,protein binding		http://www.uniprot.org/uniprot/Q9C7N3	FALSE
Araip.10033275.1	1.31	28.15	1.3	O65555	At4g30940	GO:0022607,cellular component assembly|GO:0070271,protein complex biogenesis|GO:0043933,macromolecular complex subunit organization|GO:0051260,protein homooligomerization|GO:0071840,cellular component organization or biogenesis|GO:0044267,cellular protein metabolic process|GO:0071822,protein complex subunit organization|GO:0071704,organic substance metabolic process|GO:0070647,protein modificatio…				http://www.uniprot.org/uniprot/O65555	FALSE
Araip.10035976.1	1.31	77.9	0	Q9CAQ8	RFC5	GO:0006479,protein methylation|GO:0080090,regulation of primary metabolic process|GO:0019222,regulation of metabolic process|GO:0048585,negative regulation of response to stimulus|GO:2000241,regulation of reproductive process|GO:0048583,regulation of response to stimulus|GO:0048580,regulation of post-embryonic development|GO:0007292,female gamete generation|GO:0031348,negative regulation of defen…	GO:0043234,protein complex|GO:0043228,non-membrane-bounded organelle|GO:0043231,intracellular membrane-bounded organelle|GO:0043232,intracellular non-membrane-bounded organelle|GO:0043227,membrane-bounded organelle|GO:0005634,nucleus|GO:0044464,cell part|GO:0043229,intracellular organelle|GO:0005623,cell|GO:0005622,intracellular|GO:0044446,intracellular organelle part|GO:0005663,DNA replication f…	GO:0016887,ATPase activity|GO:0035639,purine ribonucleoside triphosphate binding|GO:0005488,binding|GO:0003676,nucleic acid binding|GO:0003677,DNA binding|GO:0043167,ion binding|GO:1901363,heterocyclic compound binding|GO:0001883,purine nucleoside binding|GO:0001882,nucleoside binding|GO:0043168,anion binding|GO:0042623,ATPase activity, coupled|GO:0000166,nucleotide binding|GO:1901265,nucleoside …	ath03420,Nucleotide excision repair|ath03430,Mismatch repair|ath03030,DNA replication	http://www.uniprot.org/uniprot/Q9CAQ8	FALSE
Araip.10013854.1	1.3	69.69	8e-126	Q9FZ42	ChlADR1	GO:0008152,metabolic process|GO:0044710,single-organism metabolic process|GO:0044699,single-organism process|GO:0055114,oxidation-reduction process	GO:0005737,cytoplasm|GO:0009536,plastid|GO:0043231,intracellular membrane-bounded organelle|GO:0044464,cell part|GO:0044444,cytoplasmic part|GO:0005623,cell|GO:0005622,intracellular|GO:0043229,intracellular organelle|GO:0044424,intracellular part|GO:0043227,membrane-bounded organelle|GO:0043226,organelle|GO:0009507,chloroplast	GO:0004033,aldo-keto reductase (NADP) activity|GO:0008106,alcohol dehydrogenase (NADP+) activity|GO:0016614,oxidoreductase activity, acting on CH-OH group of donors|GO:0016616,oxidoreductase activity, acting on the CH-OH group of donors, NAD or NADP as acceptor|GO:0003824,catalytic activity|GO:0016491,oxidoreductase activity		http://www.uniprot.org/uniprot/Q9FZ42	FALSE
Araip.10024926.1	1.3	88.83	0	Q9LF98	FBA8	GO:0009167,purine ribonucleoside monophosphate metabolic process|GO:0044281,small molecule metabolic process|GO:0009161,ribonucleoside monophosphate metabolic process|GO:0071840,cellular component organization or biogenesis|GO:0044712,single-organism catabolic process|GO:0044710,single-organism metabolic process|GO:0044711,single-organism biosynthetic process|GO:0009750,response to fructose|GO:00…	GO:0005618,cell wall|GO:0031974,membrane-enclosed lumen|GO:0031975,envelope|GO:0048046,apoplast|GO:0043229,intracellular organelle|GO:0043228,non-membrane-bounded organelle|GO:0043227,membrane-bounded organelle|GO:0043226,organelle|GO:0030054,cell junction|GO:0005737,cytoplasm|GO:0009536,plastid|GO:0031090,organelle membrane|GO:0031981,nuclear lumen|GO:0005730,nucleolus|GO:0005773,vacuole|GO:0005…	GO:0043169,cation binding|GO:0046872,metal ion binding|GO:0046914,transition metal ion binding|GO:0016829,lyase activity|GO:0016830,carbon-carbon lyase activity|GO:0016832,aldehyde-lyase activity|GO:0043167,ion binding|GO:0003824,catalytic activity|GO:0005488,binding|GO:0004332,fructose-bisphosphate aldolase activity|GO:0005507,copper ion binding|GO:0005515,protein binding	ath00030,Pentose phosphate pathway|ath00710,Carbon fixation in photosynthetic organisms|ath00010,Glycolysis / Gluconeogenesis|ath00051,Fructose and mannose metabolism|ath01230,Biosynthesis of amino acids|ath01200,Carbon metabolism|ath01110,Biosynthesis of secondary metabolites|ath01100,Metabolic pathways	http://www.uniprot.org/uniprot/Q9LF98	FALSE
Araip.10009240.1	1.3	52.7	8e-149	O80503	At2g44640		GO:0031975,envelope|GO:0043229,intracellular organelle|GO:0043227,membrane-bounded organelle|GO:0043226,organelle|GO:0005737,cytoplasm|GO:0009941,chloroplast envelope|GO:0009536,plastid|GO:0031090,organelle membrane|GO:0005773,vacuole|GO:0098805,whole membrane|GO:0016020,membrane|GO:0005739,mitochondrion|GO:0005774,vacuolar membrane|GO:0044437,vacuolar part|GO:0044435,plastid part|GO:0044434,chlo…			http://www.uniprot.org/uniprot/O80503	FALSE
Araip.10025984.1	1.3	44.53	2e-66	Q9FUS9	GSTU18	GO:0006739,NADP metabolic process|GO:0008152,metabolic process|GO:0006732,coenzyme metabolic process|GO:0006733,oxidoreduction coenzyme metabolic process|GO:0010583,response to cyclopentenone|GO:0046496,nicotinamide nucleotide metabolic process|GO:0034641,cellular nitrogen compound metabolic process|GO:0006098,pentose-phosphate shunt|GO:0014070,response to organic cyclic compound|GO:0044281,small…	GO:0005737,cytoplasm|GO:0005829,cytosol|GO:0044464,cell part|GO:0005623,cell|GO:0005622,intracellular|GO:0044444,cytoplasmic part|GO:0044424,intracellular part	GO:0016765,transferase activity, transferring alkyl or aryl (other than methyl) groups|GO:0016740,transferase activity|GO:0004364,glutathione transferase activity|GO:0003824,catalytic activity	ath00480,Glutathione metabolism	http://www.uniprot.org/uniprot/Q9FUS9	FALSE
Araip.10013179.1	1.3	66.94	1e-83	Q94AG6	SAMC1	GO:0019220,regulation of phosphate metabolic process|GO:0080090,regulation of primary metabolic process|GO:0019222,regulation of metabolic process|GO:0006470,protein dephosphorylation|GO:0051667,establishment of plastid localization|GO:0061024,membrane organization|GO:0006820,anion transport|GO:0051641,cellular localization|GO:0051656,establishment of organelle localization|GO:1901362,organic cyc…	GO:0031975,envelope|GO:0043229,intracellular organelle|GO:0042170,plastid membrane|GO:0043227,membrane-bounded organelle|GO:0043226,organelle|GO:0031224,intrinsic component of membrane|GO:0005737,cytoplasm|GO:0009941,chloroplast envelope|GO:0009536,plastid|GO:0031090,organelle membrane|GO:0016021,integral component of membrane|GO:0016020,membrane|GO:0044444,cytoplasmic part|GO:0005739,mitochondri…	GO:0051185,coenzyme transporter activity|GO:0051184,cofactor transporter activity|GO:0015932,nucleobase-containing compound transmembrane transporter activity|GO:0022892,substrate-specific transporter activity|GO:0005337,nucleoside transmembrane transporter activity|GO:0000095,S-adenosyl-L-methionine transmembrane transporter activity|GO:0005215,transporter activity|GO:0015211,purine nucleoside t…		http://www.uniprot.org/uniprot/Q94AG6	FALSE
Araip.10017584.1	1.3	58.9	2e-172	O80668	At2g41190	GO:0006865,amino acid transport|GO:0006820,anion transport|GO:1905039,carboxylic acid transmembrane transport|GO:0044699,single-organism process|GO:0055085,transmembrane transport|GO:0071705,nitrogen compound transport|GO:0071702,organic substance transport|GO:0006810,transport|GO:0015849,organic acid transport|GO:0006811,ion transport|GO:0009987,cellular process|GO:0015711,organic anion transpor…	GO:0043229,intracellular organelle|GO:0043227,membrane-bounded organelle|GO:0043226,organelle|GO:0031224,intrinsic component of membrane|GO:0005737,cytoplasm|GO:0031090,organelle membrane|GO:0005773,vacuole|GO:0016021,integral component of membrane|GO:0016020,membrane|GO:0005774,vacuolar membrane|GO:0044437,vacuolar part|GO:0098588,bounding membrane of organelle|GO:0043231,intracellular membrane-…	GO:0022891,substrate-specific transmembrane transporter activity|GO:0022892,substrate-specific transporter activity|GO:0005342,organic acid transmembrane transporter activity|GO:0008514,organic anion transmembrane transporter activity|GO:0005215,transporter activity|GO:0008509,anion transmembrane transporter activity|GO:0015075,ion transmembrane transporter activity|GO:0022857,transmembrane trans…		http://www.uniprot.org/uniprot/O80668	FALSE
Araip.10038113.1	1.3	73.27	4e-162	Q9XJ35	CLPR1	GO:0044238,primary metabolic process|GO:0019538,protein metabolic process|GO:0043170,macromolecule metabolic process|GO:0071704,organic substance metabolic process|GO:0008152,metabolic process|GO:0006508,proteolysis|GO:1901564,organonitrogen compound metabolic process|GO:0006807,nitrogen compound metabolic process	GO:0031976,plastid thylakoid|GO:0031975,envelope|GO:0043229,intracellular organelle|GO:0005622,intracellular|GO:0043227,membrane-bounded organelle|GO:0043226,organelle|GO:0009579,thylakoid|GO:0009534,chloroplast thylakoid|GO:0031984,organelle subcompartment|GO:0009532,plastid stroma|GO:0009570,chloroplast stroma|GO:0009840,chloroplastic endopeptidase Clp complex|GO:0044435,plastid part|GO:0044434…	GO:0004252,serine-type endopeptidase activity|GO:0004175,endopeptidase activity|GO:0017171,serine hydrolase activity|GO:0016787,hydrolase activity|GO:0003824,catalytic activity|GO:0070011,peptidase activity, acting on L-amino acid peptides|GO:0008233,peptidase activity|GO:0008236,serine-type peptidase activity		http://www.uniprot.org/uniprot/Q9XJ35	FALSE
Araip.10026515.1	1.29	63.28	3e-166	Q8L733	At4g12130	GO:0022607,cellular component assembly|GO:0019752,carboxylic acid metabolic process|GO:0044248,cellular catabolic process|GO:0044281,small molecule metabolic process|GO:0044282,small molecule catabolic process|GO:0009438,methylglyoxal metabolic process|GO:0044699,single-organism process|GO:0044712,single-organism catabolic process|GO:0044710,single-organism metabolic process|GO:0016043,cellular c…	GO:0005737,cytoplasm|GO:0043231,intracellular membrane-bounded organelle|GO:0043233,organelle lumen|GO:0044464,cell part|GO:0044444,cytoplasmic part|GO:0031974,membrane-enclosed lumen|GO:0005622,intracellular|GO:0044446,intracellular organelle part|GO:0070013,intracellular organelle lumen|GO:0043229,intracellular organelle|GO:0005739,mitochondrion|GO:0044429,mitochondrial part|GO:0005759,mitochon…	GO:0003824,catalytic activity|GO:0016740,transferase activity		http://www.uniprot.org/uniprot/Q8L733	FALSE
Araip.10020031.1	1.29	76.97	2e-166	Q8VYF5	CPA	GO:0006596,polyamine biosynthetic process|GO:0019752,carboxylic acid metabolic process|GO:0006595,polyamine metabolic process|GO:0042401,cellular biogenic amine biosynthetic process|GO:0034641,cellular nitrogen compound metabolic process|GO:0006807,nitrogen compound metabolic process|GO:0044281,small molecule metabolic process|GO:0009064,glutamine family amino acid metabolic process|GO:0033388,pu…		GO:0016787,hydrolase activity|GO:0016810,hydrolase activity, acting on carbon-nitrogen (but not peptide) bonds|GO:0016811,hydrolase activity, acting on carbon-nitrogen (but not peptide) bonds, in linear amides|GO:0003824,catalytic activity|GO:0050126,N-carbamoylputrescine amidase activity	ath00330,Arginine and proline metabolism|ath01100,Metabolic pathways	http://www.uniprot.org/uniprot/Q8VYF5	FALSE
Araip.10001855.1	1.29	78.83	0	Q9LR75	CPX1	GO:0080090,regulation of primary metabolic process|GO:0019222,regulation of metabolic process|GO:0006778,porphyrin-containing compound metabolic process|GO:0006779,porphyrin-containing compound biosynthetic process|GO:0044281,small molecule metabolic process|GO:0044282,small molecule catabolic process|GO:0044283,small molecule biosynthetic process|GO:1901362,organic cyclic compound biosynthetic p…	GO:0005737,cytoplasm|GO:0048046,apoplast|GO:0009536,plastid|GO:0043231,intracellular membrane-bounded organelle|GO:0009532,plastid stroma|GO:0009570,chloroplast stroma|GO:0044464,cell part|GO:0044444,cytoplasmic part|GO:0005623,cell|GO:0005622,intracellular|GO:0044446,intracellular organelle part|GO:0043229,intracellular organelle|GO:0005576,extracellular region|GO:0044435,plastid part|GO:0044434…	GO:0016634,oxidoreductase activity, acting on the CH-CH group of donors, oxygen as acceptor|GO:0004109,coproporphyrinogen oxidase activity|GO:0003824,catalytic activity|GO:0005488,binding|GO:0005515,protein binding|GO:0046983,protein dimerization activity|GO:0016491,oxidoreductase activity|GO:0016627,oxidoreductase activity, acting on the CH-CH group of donors|GO:0042802,identical protein binding…	ath00860,Porphyrin and chlorophyll metabolism|ath01110,Biosynthesis of secondary metabolites|ath01100,Metabolic pathways	http://www.uniprot.org/uniprot/Q9LR75	FALSE
Araip.10007300.1	1.29	57.5	2e-05	Q9LZK5	ERDJ3B	GO:0052556,positive regulation by symbiont of host immune response|GO:0052555,positive regulation by organism of immune response of other organism involved in symbiotic interaction|GO:0052553,modulation by symbiont of host immune response|GO:0052552,modulation by organism of immune response of other organism involved in symbiotic interaction|GO:0048584,positive regulation of response to stimulus|…	GO:0005783,endoplasmic reticulum|GO:0005788,endoplasmic reticulum lumen|GO:0031974,membrane-enclosed lumen|GO:0043229,intracellular organelle|GO:0071944,cell periphery|GO:0043227,membrane-bounded organelle|GO:0043226,organelle|GO:0005737,cytoplasm|GO:0016020,membrane|GO:0044432,endoplasmic reticulum part|GO:0012505,endomembrane system|GO:0005886,plasma membrane|GO:0043231,intracellular membrane-b…	GO:0005515,protein binding|GO:0051082,unfolded protein binding|GO:0005488,binding	ath04141,Protein processing in endoplasmic reticulum	http://www.uniprot.org/uniprot/Q9LZK5	FALSE
Araip.10026688.1	1.28	83.83	0	Q9SZX3	At4g24830	GO:0044238,primary metabolic process|GO:0044283,small molecule biosynthetic process|GO:0019752,carboxylic acid metabolic process|GO:0009063,cellular amino acid catabolic process|GO:0034654,nucleobase-containing compound biosynthetic process|GO:0034641,cellular nitrogen compound metabolic process|GO:0009165,nucleotide biosynthetic process|GO:0009066,aspartate family amino acid metabolic process|GO…	GO:0005737,cytoplasm|GO:0009536,plastid|GO:0043231,intracellular membrane-bounded organelle|GO:0009532,plastid stroma|GO:0009570,chloroplast stroma|GO:0044464,cell part|GO:0044444,cytoplasmic part|GO:0005623,cell|GO:0005622,intracellular|GO:0044446,intracellular organelle part|GO:0043229,intracellular organelle|GO:0044435,plastid part|GO:0044434,chloroplast part|GO:0044424,intracellular part|GO:0…	GO:0004055,argininosuccinate synthase activity|GO:0035639,purine ribonucleoside triphosphate binding|GO:0005488,binding|GO:0043167,ion binding|GO:1901363,heterocyclic compound binding|GO:1901265,nucleoside phosphate binding|GO:0001882,nucleoside binding|GO:0043168,anion binding|GO:0000166,nucleotide binding|GO:0016879,ligase activity, forming carbon-nitrogen bonds|GO:0001883,purine nucleoside bin…	ath01110,Biosynthesis of secondary metabolites|ath01230,Biosynthesis of amino acids|ath01100,Metabolic pathways|ath00250,Alanine, aspartate and glutamate metabolism|ath00220,Arginine biosynthesis	http://www.uniprot.org/uniprot/Q9SZX3	FALSE
Araip.10032903.1	1.28	86.12	0	F4IW47	TKL-2	GO:0008152,metabolic process|GO:0015977,carbon fixation|GO:0015979,photosynthesis|GO:0044699,single-organism process|GO:1901576,organic substance biosynthetic process|GO:0044710,single-organism metabolic process|GO:0044711,single-organism biosynthetic process|GO:0019685,photosynthesis, dark reaction|GO:0071704,organic substance metabolic process|GO:0046686,response to cadmium ion|GO:0019253,reduc…	GO:0055035,plastid thylakoid membrane|GO:0034357,photosynthetic membrane|GO:0031976,plastid thylakoid|GO:0043229,intracellular organelle|GO:0005622,intracellular|GO:0043227,membrane-bounded organelle|GO:0043226,organelle|GO:0009535,chloroplast thylakoid membrane|GO:0009534,chloroplast thylakoid|GO:0031984,organelle subcompartment|GO:0009532,plastid stroma|GO:0009570,chloroplast stroma|GO:0016020,…	GO:0004802,transketolase activity|GO:0043169,cation binding|GO:0043167,ion binding|GO:0003824,catalytic activity|GO:0016740,transferase activity|GO:0005488,binding|GO:0016744,transferase activity, transferring aldehyde or ketonic groups|GO:0046872,metal ion binding	ath00030,Pentose phosphate pathway|ath00710,Carbon fixation in photosynthetic organisms|ath01230,Biosynthesis of amino acids|ath01200,Carbon metabolism|ath01110,Biosynthesis of secondary metabolites|ath01100,Metabolic pathways	http://www.uniprot.org/uniprot/F4IW47	FALSE
Araip.10025336.1	1.28	86.89	7e-168	Q9SH69	At1g64190	GO:0006739,NADP metabolic process|GO:0008152,metabolic process|GO:0006732,coenzyme metabolic process|GO:0006733,oxidoreduction coenzyme metabolic process|GO:0044042,glucan metabolic process|GO:0019752,carboxylic acid metabolic process|GO:0046496,nicotinamide nucleotide metabolic process|GO:0044723,single-organism carbohydrate metabolic process|GO:0034641,cellular nitrogen compound metabolic proce…	GO:0005737,cytoplasm|GO:0009536,plastid|GO:0043231,intracellular membrane-bounded organelle|GO:0009532,plastid stroma|GO:0009570,chloroplast stroma|GO:0005829,cytosol|GO:0016020,membrane|GO:0044464,cell part|GO:0044444,cytoplasmic part|GO:0005623,cell|GO:0005622,intracellular|GO:0044446,intracellular organelle part|GO:0043229,intracellular organelle|GO:0044435,plastid part|GO:0044434,chloroplast …	GO:0005488,binding|GO:0050662,coenzyme binding|GO:0050661,NADP binding|GO:0016614,oxidoreductase activity, acting on CH-OH group of donors|GO:0016616,oxidoreductase activity, acting on the CH-OH group of donors, NAD or NADP as acceptor|GO:0097159,organic cyclic compound binding|GO:0000166,nucleotide binding|GO:0036094,small molecule binding|GO:0003824,catalytic activity|GO:0048037,cofactor bindin…	ath00030,Pentose phosphate pathway|ath00480,Glutathione metabolism|ath01100,Metabolic pathways|ath01200,Carbon metabolism|ath01110,Biosynthesis of secondary metabolites	http://www.uniprot.org/uniprot/Q9SH69	FALSE
Araip.10036643.1	1.28	39.14	5e-75	Q9FK25	OMT1	GO:1901566,organonitrogen compound biosynthetic process|GO:0006598,polyamine catabolic process|GO:0009893,positive regulation of metabolic process|GO:0019222,regulation of metabolic process|GO:0009891,positive regulation of biosynthetic process|GO:0042398,cellular modified amino acid biosynthetic process|GO:0009310,amine catabolic process|GO:0006595,polyamine metabolic process|GO:0009813,flavonoi…	GO:0005737,cytoplasm|GO:0043231,intracellular membrane-bounded organelle|GO:0005634,nucleus|GO:0016020,membrane|GO:0044464,cell part|GO:0005623,cell|GO:0005622,intracellular|GO:0055044,symplast|GO:0043229,intracellular organelle|GO:0071944,cell periphery|GO:0030054,cell junction|GO:0005911,cell-cell junction|GO:0005886,plasma membrane|GO:0044424,intracellular part|GO:0043227,membrane-bounded orga…	GO:0030755,quercetin 3-O-methyltransferase activity|GO:0030744,luteolin O-methyltransferase activity|GO:0003824,catalytic activity|GO:0033799,myricetin 3'-O-methyltransferase activity|GO:0016741,transferase activity, transferring one-carbon groups|GO:0047763,caffeate O-methyltransferase activity|GO:0016740,transferase activity|GO:0008171,O-methyltransferase activity|GO:0005488,binding|GO:0005515,…	ath00940,Phenylpropanoid biosynthesis|ath01100,Metabolic pathways|ath01110,Biosynthesis of secondary metabolites	http://www.uniprot.org/uniprot/Q9FK25	FALSE
Araip.10019397.1	1.27	61.53	0	Q9LD43	CAC3	GO:0009165,nucleotide biosynthetic process|GO:0009163,nucleoside biosynthetic process|GO:0044283,small molecule biosynthetic process|GO:1901362,organic cyclic compound biosynthetic process|GO:0042451,purine nucleoside biosynthetic process|GO:1901360,organic cyclic compound metabolic process|GO:0044710,single-organism metabolic process|GO:0044711,single-organism biosynthetic process|GO:0055086,nuc…	GO:0019866,organelle inner membrane|GO:0009317,acetyl-CoA carboxylase complex|GO:0031975,envelope|GO:0043229,intracellular organelle|GO:0042170,plastid membrane|GO:0005623,cell|GO:0043227,membrane-bounded organelle|GO:0043226,organelle|GO:0005737,cytoplasm|GO:0009941,chloroplast envelope|GO:0009536,plastid|GO:0031090,organelle membrane|GO:0009532,plastid stroma|GO:0009570,chloroplast stroma|GO:00…	GO:0035639,purine ribonucleoside triphosphate binding|GO:0016885,ligase activity, forming carbon-carbon bonds|GO:0005488,binding|GO:0043167,ion binding|GO:1901363,heterocyclic compound binding|GO:1901265,nucleoside phosphate binding|GO:0001882,nucleoside binding|GO:0043168,anion binding|GO:0000166,nucleotide binding|GO:0001883,purine nucleoside binding|GO:0032549,ribonucleoside binding|GO:0017076…	ath00620,Pyruvate metabolism|ath00061,Fatty acid biosynthesis|ath01212,Fatty acid metabolism|ath00640,Propanoate metabolism|ath01200,Carbon metabolism|ath01110,Biosynthesis of secondary metabolites|ath01100,Metabolic pathways	http://www.uniprot.org/uniprot/Q9LD43	FALSE
Araip.10008554.1	1.27	75.62	4e-144	Q9M8L4	GLPK	GO:0034440,lipid oxidation|GO:0006631,fatty acid metabolic process|GO:0009628,response to abiotic stimulus|GO:0051707,response to other organism|GO:0006635,fatty acid beta-oxidation|GO:0016310,phosphorylation|GO:0006639,acylglycerol metabolic process|GO:0006638,neutral lipid metabolic process|GO:0046174,polyol catabolic process|GO:0019751,polyol metabolic process|GO:0019752,carboxylic acid metabo…	GO:0005737,cytoplasm|GO:0043231,intracellular membrane-bounded organelle|GO:0005829,cytosol|GO:0044464,cell part|GO:0044444,cytoplasmic part|GO:0005739,mitochondrion|GO:0005622,intracellular|GO:0043229,intracellular organelle|GO:0005623,cell|GO:0044424,intracellular part|GO:0043227,membrane-bounded organelle|GO:0043226,organelle	GO:0035639,purine ribonucleoside triphosphate binding|GO:0005488,binding|GO:0043167,ion binding|GO:1901363,heterocyclic compound binding|GO:1901265,nucleoside phosphate binding|GO:0001882,nucleoside binding|GO:0043168,anion binding|GO:0000166,nucleotide binding|GO:0016740,transferase activity|GO:0001883,purine nucleoside binding|GO:0032549,ribonucleoside binding|GO:0017076,purine nucleotide bindi…	ath00561,Glycerolipid metabolism|ath01100,Metabolic pathways|ath04626,Plant-pathogen interaction	http://www.uniprot.org/uniprot/Q9M8L4	FALSE
Araip.10029114.1	1.27	78.82	3e-155	Q42564	APX3	GO:0044248,cellular catabolic process|GO:0042744,hydrogen peroxide catabolic process|GO:0042743,hydrogen peroxide metabolic process|GO:0044699,single-organism process|GO:0044712,single-organism catabolic process|GO:0044710,single-organism metabolic process|GO:0009735,response to cytokinin|GO:0006979,response to oxidative stress|GO:0009719,response to endogenous stimulus|GO:0009987,cellular proces…	GO:0031975,envelope|GO:0042579,microbody|GO:0043229,intracellular organelle|GO:0009514,glyoxysome|GO:0043227,membrane-bounded organelle|GO:0043226,organelle|GO:0030054,cell junction|GO:0005737,cytoplasm|GO:0009941,chloroplast envelope|GO:0005778,peroxisomal membrane|GO:0031090,organelle membrane|GO:0005773,vacuole|GO:0016021,integral component of membrane|GO:0016020,membrane|GO:0005777,peroxisome…	GO:0043169,cation binding|GO:0046872,metal ion binding|GO:0020037,heme binding|GO:0046906,tetrapyrrole binding|GO:0097159,organic cyclic compound binding|GO:0016209,antioxidant activity|GO:0043167,ion binding|GO:1901363,heterocyclic compound binding|GO:0003824,catalytic activity|GO:0005488,binding|GO:0016688,L-ascorbate peroxidase activity|GO:0016684,oxidoreductase activity, acting on peroxide as…	ath00053,Ascorbate and aldarate metabolism|ath00480,Glutathione metabolism	http://www.uniprot.org/uniprot/Q42564	FALSE
Araip.10034912.1	1.27	77.44	1e-170	Q9FLH8	At5g51830	GO:0019321,pentose metabolic process|GO:0010038,response to metal ion|GO:0016310,phosphorylation|GO:0044249,cellular biosynthetic process|GO:0009250,glucan biosynthetic process|GO:0034645,cellular macromolecule biosynthetic process|GO:0016051,carbohydrate biosynthetic process|GO:0044699,single-organism process|GO:1901576,organic substance biosynthetic process|GO:0044710,single-organism metabolic …	GO:0005737,cytoplasm|GO:0005829,cytosol|GO:0044464,cell part|GO:0005623,cell|GO:0005622,intracellular|GO:0044444,cytoplasmic part|GO:0044424,intracellular part	GO:0019200,carbohydrate kinase activity|GO:0035639,purine ribonucleoside triphosphate binding|GO:0008865,fructokinase activity|GO:0004396,hexokinase activity|GO:0005488,binding|GO:0043167,ion binding|GO:1901363,heterocyclic compound binding|GO:0001883,purine nucleoside binding|GO:0001882,nucleoside binding|GO:0043168,anion binding|GO:0000166,nucleotide binding|GO:0016740,transferase activity|GO:1…	ath00051,Fructose and mannose metabolism|ath00500,Starch and sucrose metabolism|ath00520,Amino sugar and nucleotide sugar metabolism|ath01100,Metabolic pathways	http://www.uniprot.org/uniprot/Q9FLH8	FALSE
Araip.10002824.1	1.27	70.37	8e-79	Q9M042	At5g01300	GO:0080090,regulation of primary metabolic process|GO:0019222,regulation of metabolic process|GO:0044281,small molecule metabolic process|GO:0044283,small molecule biosynthetic process|GO:1901362,organic cyclic compound biosynthetic process|GO:1901360,organic cyclic compound metabolic process|GO:0044710,single-organism metabolic process|GO:0044711,single-organism biosynthetic process|GO:0010604,p…				http://www.uniprot.org/uniprot/Q9M042	FALSE
Araip.10012262.1	1.26	74.79	0	F4IC59	At1g12230	GO:0044238,primary metabolic process|GO:0005975,carbohydrate metabolic process|GO:0008152,metabolic process|GO:0071704,organic substance metabolic process|GO:0006739,NADP metabolic process|GO:0006732,coenzyme metabolic process|GO:0006733,oxidoreduction coenzyme metabolic process|GO:0034641,cellular nitrogen compound metabolic process|GO:0006098,pentose-phosphate shunt|GO:0046496,nicotinamide nucl…	GO:0031975,envelope|GO:0043229,intracellular organelle|GO:0043227,membrane-bounded organelle|GO:0043226,organelle|GO:0005737,cytoplasm|GO:0009941,chloroplast envelope|GO:0009536,plastid|GO:0009532,plastid stroma|GO:0009570,chloroplast stroma|GO:0044435,plastid part|GO:0044434,chloroplast part|GO:0031967,organelle envelope|GO:0009507,chloroplast|GO:0009526,plastid envelope|GO:0043231,intracellular…	GO:0003824,catalytic activity|GO:0043169,cation binding|GO:0004801,sedoheptulose-7-phosphate:D-glyceraldehyde-3-phosphate glyceronetransferase activity|GO:0046914,transition metal ion binding|GO:0043167,ion binding|GO:0016740,transferase activity|GO:0008270,zinc ion binding|GO:0016744,transferase activity, transferring aldehyde or ketonic groups|GO:0046872,metal ion binding|GO:0005488,binding	ath00030,Pentose phosphate pathway|ath01230,Biosynthesis of amino acids|ath01100,Metabolic pathways|ath01200,Carbon metabolism|ath01110,Biosynthesis of secondary metabolites	http://www.uniprot.org/uniprot/F4IC59	FALSE
Araip.10005618.1	1.26	80.37	7e-132	Q9LFP1	VAMP713	GO:0008104,protein localization|GO:0006906,vesicle fusion|GO:0061025,membrane fusion|GO:0061024,membrane organization|GO:0032940,secretion by cell|GO:0009651,response to salt stress|GO:0071840,cellular component organization or biogenesis|GO:0051649,establishment of localization in cell|GO:0006887,exocytosis|GO:0016043,cellular component organization|GO:0044699,single-organism process|GO:0071702,…	GO:0043226,organelle|GO:0043229,intracellular organelle|GO:0043227,membrane-bounded organelle|GO:0031201,SNARE complex|GO:0031224,intrinsic component of membrane|GO:0005737,cytoplasm|GO:0031090,organelle membrane|GO:0005773,vacuole|GO:0016021,integral component of membrane|GO:0016020,membrane|GO:0005774,vacuolar membrane|GO:0044437,vacuolar part|GO:0005794,Golgi apparatus|GO:0098588,bounding memb…	GO:0005484,SNAP receptor activity|GO:0000149,SNARE binding|GO:0005488,binding|GO:0005515,protein binding	ath04130,SNARE interactions in vesicular transport	http://www.uniprot.org/uniprot/Q9LFP1	FALSE
Araip.10006767.1	1.26	70.52	1e-168	Q9S757	CYSC1	GO:0022622,root system development|GO:0009746,response to hexose|GO:0008104,protein localization|GO:0009636,response to toxic substance|GO:0048468,cell development|GO:0048469,cell maturation|GO:0009167,purine ribonucleoside monophosphate metabolic process|GO:0044281,small molecule metabolic process|GO:0044283,small molecule biosynthetic process|GO:1901362,organic cyclic compound biosynthetic proc…	GO:0005737,cytoplasm|GO:0009536,plastid|GO:0043231,intracellular membrane-bounded organelle|GO:0044464,cell part|GO:0044444,cytoplasmic part|GO:0005739,mitochondrion|GO:0005622,intracellular|GO:0043229,intracellular organelle|GO:0005623,cell|GO:0044424,intracellular part|GO:0043227,membrane-bounded organelle|GO:0043226,organelle|GO:0009507,chloroplast	GO:0043168,anion binding|GO:0043169,cation binding|GO:0016846,carbon-sulfur lyase activity|GO:0046914,transition metal ion binding|GO:0046872,metal ion binding|GO:0016835,carbon-oxygen lyase activity|GO:0016829,lyase activity|GO:0004124,cysteine synthase activity|GO:0043167,ion binding|GO:0003824,catalytic activity|GO:0016740,transferase activity|GO:0048037,cofactor binding|GO:0030170,pyridoxal p…	ath00270,Cysteine and methionine metabolism|ath01100,Metabolic pathways|ath01230,Biosynthesis of amino acids|ath01200,Carbon metabolism|ath00920,Sulfur metabolism|ath01110,Biosynthesis of secondary metabolites|ath00460,Cyanoamino acid metabolism	http://www.uniprot.org/uniprot/Q9S757	FALSE
Araip.10021178.1	1.25	48.44	5e-11	Q9SU25	RAP74	GO:0032774,RNA biosynthetic process|GO:0009893,positive regulation of metabolic process|GO:0019222,regulation of metabolic process|GO:0031328,positive regulation of cellular biosynthetic process|GO:0031326,regulation of cellular biosynthetic process|GO:0031325,positive regulation of cellular metabolic process|GO:0051173,positive regulation of nitrogen compound metabolic process|GO:0031323,regulat…	GO:0043231,intracellular membrane-bounded organelle|GO:0005634,nucleus|GO:0044464,cell part|GO:0005623,cell|GO:0005622,intracellular|GO:0043229,intracellular organelle|GO:0044424,intracellular part|GO:0043227,membrane-bounded organelle|GO:0043226,organelle	GO:0008022,protein C-terminus binding|GO:0003676,nucleic acid binding|GO:0097159,organic cyclic compound binding|GO:0003824,catalytic activity|GO:0005488,binding|GO:0005515,protein binding|GO:0003677,DNA binding|GO:1901363,heterocyclic compound binding	ath03022,Basal transcription factors	http://www.uniprot.org/uniprot/Q9SU25	FALSE
Araip.10006520.1	1.24	29.17	7e-10	Q9SJT1	SAE2	GO:0061458,reproductive system development|GO:0009791,post-embryonic development|GO:0009790,embryo development|GO:0009793,embryo development ending in seed dormancy|GO:0048608,reproductive structure development|GO:0007275,multicellular organism development|GO:0044699,single-organism process|GO:0044267,cellular protein metabolic process|GO:0044260,cellular macromolecule metabolic process|GO:007170…	GO:0043229,intracellular organelle|GO:0043227,membrane-bounded organelle|GO:0043226,organelle|GO:0030054,cell junction|GO:0005737,cytoplasm|GO:0005634,nucleus|GO:0031510,SUMO activating enzyme complex|GO:1902494,catalytic complex|GO:0055044,symplast|GO:0005911,cell-cell junction|GO:0009506,plasmodesma|GO:0043234,protein complex|GO:0032991,macromolecular complex|GO:0043231,intracellular membrane-b…	GO:0035639,purine ribonucleoside triphosphate binding|GO:0005488,binding|GO:0043167,ion binding|GO:1901363,heterocyclic compound binding|GO:1901265,nucleoside phosphate binding|GO:0001882,nucleoside binding|GO:0043168,anion binding|GO:0043169,cation binding|GO:0008641,small protein activating enzyme activity|GO:0000166,nucleotide binding|GO:0001883,purine nucleoside binding|GO:0032549,ribonucleos…	ath04120,Ubiquitin mediated proteolysis	http://www.uniprot.org/uniprot/Q9SJT1	FALSE
Araip.10019691.1	1.24	41.67	2.5	Q4PSE4	CDC20-4	GO:0000280,nuclear division|GO:1903047,mitotic cell cycle process|GO:0022402,cell cycle process|GO:0051301,cell division|GO:0007067,mitotic nuclear division|GO:0044699,single-organism process|GO:0044267,cellular protein metabolic process|GO:0044260,cellular macromolecule metabolic process|GO:0071704,organic substance metabolic process|GO:0070647,protein modification by small protein conjugation o…	GO:0005737,cytoplasm|GO:0043231,intracellular membrane-bounded organelle|GO:0005634,nucleus|GO:0044464,cell part|GO:0005623,cell|GO:0005622,intracellular|GO:0043229,intracellular organelle|GO:0044424,intracellular part|GO:0043227,membrane-bounded organelle|GO:0043226,organelle	GO:0030234,enzyme regulator activity|GO:0097027,ubiquitin-protein transferase activator activity|GO:0044877,macromolecular complex binding|GO:0005488,binding|GO:0005515,protein binding|GO:0032403,protein complex binding|GO:0010997,anaphase-promoting complex binding|GO:0098772,molecular function regulator|GO:0055103,ligase regulator activity|GO:0055106,ubiquitin-protein transferase regulator activ…	ath04120,Ubiquitin mediated proteolysis	http://www.uniprot.org/uniprot/Q4PSE4	FALSE
Araip.10021686.1	1.24	52.68	3e-99	Q9LYF0	T22P22_200		GO:0005737,cytoplasm|GO:0005829,cytosol|GO:0044464,cell part|GO:0005623,cell|GO:0005622,intracellular|GO:0044444,cytoplasmic part|GO:0044424,intracellular part			http://www.uniprot.org/uniprot/Q9LYF0	FALSE
Araip.10004109.1	1.23	58.78	2e-163	Q8GYI4	At2g43180	GO:0008152,metabolic process	GO:0005737,cytoplasm|GO:0009536,plastid|GO:0043231,intracellular membrane-bounded organelle|GO:0044464,cell part|GO:0044444,cytoplasmic part|GO:0005623,cell|GO:0005622,intracellular|GO:0043229,intracellular organelle|GO:0044424,intracellular part|GO:0043227,membrane-bounded organelle|GO:0043226,organelle|GO:0009507,chloroplast	GO:0003824,catalytic activity		http://www.uniprot.org/uniprot/Q8GYI4	FALSE
Araip.10022600.1	1.23	73.91	8e-85	Q9CAF2	NUDT26	GO:0019752,carboxylic acid metabolic process|GO:0044248,cellular catabolic process|GO:0034641,cellular nitrogen compound metabolic process|GO:0006807,nitrogen compound metabolic process|GO:0044281,small molecule metabolic process|GO:0044282,small molecule catabolic process|GO:0009438,methylglyoxal metabolic process|GO:0044699,single-organism process|GO:0044712,single-organism catabolic process|GO…	GO:0005737,cytoplasm|GO:0009536,plastid|GO:0043231,intracellular membrane-bounded organelle|GO:0044464,cell part|GO:0044444,cytoplasmic part|GO:0005623,cell|GO:0005622,intracellular|GO:0043229,intracellular organelle|GO:0044424,intracellular part|GO:0043227,membrane-bounded organelle|GO:0043226,organelle|GO:0009507,chloroplast	GO:0005488,binding|GO:0016794,diphosphoric monoester hydrolase activity|GO:0016818,hydrolase activity, acting on acid anhydrides, in phosphorus-containing anhydrides|GO:0016787,hydrolase activity|GO:0003824,catalytic activity|GO:0043169,cation binding|GO:0008796,bis(5'-nucleosyl)-tetraphosphatase activity|GO:0016817,hydrolase activity, acting on acid anhydrides|GO:0016788,hydrolase activity, acti…		http://www.uniprot.org/uniprot/Q9CAF2	FALSE
Araip.10039167.1	1.23	93.93	0	P38420	NRPB2	GO:0032774,RNA biosynthetic process|GO:0090304,nucleic acid metabolic process|GO:0044249,cellular biosynthetic process|GO:0034641,cellular nitrogen compound metabolic process|GO:0006807,nitrogen compound metabolic process|GO:0034645,cellular macromolecule biosynthetic process|GO:1901576,organic substance biosynthetic process|GO:1901362,organic cyclic compound biosynthetic process|GO:0097659,nucle…	GO:0030880,RNA polymerase complex|GO:0044464,cell part|GO:1990234,transferase complex|GO:0031974,membrane-enclosed lumen|GO:0043229,intracellular organelle|GO:0016591,DNA-directed RNA polymerase II, holoenzyme|GO:0043227,membrane-bounded organelle|GO:0043226,organelle|GO:0030054,cell junction|GO:0005737,cytoplasm|GO:0031981,nuclear lumen|GO:0005634,nucleus|GO:0061695,transferase complex, transfer…	GO:0043169,cation binding|GO:0016779,nucleotidyltransferase activity|GO:0043167,ion binding|GO:0097367,carbohydrate derivative binding|GO:0016772,transferase activity, transferring phosphorus-containing groups|GO:0003677,DNA binding|GO:0097159,organic cyclic compound binding|GO:0034062,5'-3' RNA polymerase activity|GO:0032549,ribonucleoside binding|GO:0036094,small molecule binding|GO:0003824,cat…	ath03020,RNA polymerase|ath00240,Pyrimidine metabolism|ath00230,Purine metabolism|ath01100,Metabolic pathways	http://www.uniprot.org/uniprot/P38420	FALSE
Araip.10037192.1	1.23	81.88	2e-66	O23029	At1g04560		GO:0044425,membrane part|GO:0016021,integral component of membrane|GO:0016020,membrane|GO:0031224,intrinsic component of membrane			http://www.uniprot.org/uniprot/O23029	FALSE
Araip.10032969.1	1.23	51.46	3e-71	Q9ZVQ3	GSTZ1	GO:0034440,lipid oxidation|GO:0044281,small molecule metabolic process|GO:0044282,small molecule catabolic process|GO:1901360,organic cyclic compound metabolic process|GO:1901361,organic cyclic compound catabolic process|GO:0044712,single-organism catabolic process|GO:0044710,single-organism metabolic process|GO:0009072,aromatic amino acid family metabolic process|GO:0019336,phenol-containing com…	GO:0005737,cytoplasm|GO:0005829,cytosol|GO:0044464,cell part|GO:0005623,cell|GO:0005622,intracellular|GO:0044444,cytoplasmic part|GO:0044424,intracellular part	GO:0004364,glutathione transferase activity|GO:0016853,isomerase activity|GO:0003824,catalytic activity|GO:0016209,antioxidant activity|GO:0016859,cis-trans isomerase activity|GO:0016034,maleylacetoacetate isomerase activity|GO:0016765,transferase activity, transferring alkyl or aryl (other than methyl) groups|GO:0016740,transferase activity|GO:0016684,oxidoreductase activity, acting on peroxide …	ath00350,Tyrosine metabolism|ath01100,Metabolic pathways	http://www.uniprot.org/uniprot/Q9ZVQ3	FALSE
Araip.10018495.1	1.22	87.33	0	Q9LIK0	PKP1	GO:0009167,purine ribonucleoside monophosphate metabolic process|GO:0044281,small molecule metabolic process|GO:0009161,ribonucleoside monophosphate metabolic process|GO:1901362,organic cyclic compound biosynthetic process|GO:0071840,cellular component organization or biogenesis|GO:0044712,single-organism catabolic process|GO:0044710,single-organism metabolic process|GO:0044711,single-organism bi…	GO:0005737,cytoplasm|GO:0009536,plastid|GO:0043231,intracellular membrane-bounded organelle|GO:0009532,plastid stroma|GO:0009570,chloroplast stroma|GO:0005829,cytosol|GO:0044464,cell part|GO:0044444,cytoplasmic part|GO:0005623,cell|GO:0005622,intracellular|GO:0044446,intracellular organelle part|GO:0043229,intracellular organelle|GO:0044435,plastid part|GO:0044434,chloroplast part|GO:0044424,intr…	GO:0035639,purine ribonucleoside triphosphate binding|GO:0005488,binding|GO:0043167,ion binding|GO:1901363,heterocyclic compound binding|GO:1901265,nucleoside phosphate binding|GO:0001882,nucleoside binding|GO:0043168,anion binding|GO:0043169,cation binding|GO:0030955,potassium ion binding|GO:0000287,magnesium ion binding|GO:0000166,nucleotide binding|GO:0016740,transferase activity|GO:0001883,pu…	ath00620,Pyruvate metabolism|ath00230,Purine metabolism|ath00010,Glycolysis / Gluconeogenesis|ath01230,Biosynthesis of amino acids|ath01200,Carbon metabolism|ath01110,Biosynthesis of secondary metabolites|ath01100,Metabolic pathways	http://www.uniprot.org/uniprot/Q9LIK0	FALSE
Araip.10012420.1	1.22	90.16	0	Q9SGE0	AXS2	GO:0009987,cellular process|GO:0016043,cellular component organization|GO:0071554,cell wall organization or biogenesis|GO:0071555,cell wall organization|GO:0045229,external encapsulating structure organization|GO:0008152,metabolic process|GO:0071840,cellular component organization or biogenesis	GO:0005737,cytoplasm|GO:0005829,cytosol|GO:0044464,cell part|GO:0005623,cell|GO:0005622,intracellular|GO:0048046,apoplast|GO:0044444,cytoplasmic part|GO:0005576,extracellular region|GO:0044424,intracellular part	GO:0003824,catalytic activity|GO:0048037,cofactor binding|GO:0005488,binding|GO:0050662,coenzyme binding	ath00520,Amino sugar and nucleotide sugar metabolism|ath01100,Metabolic pathways	http://www.uniprot.org/uniprot/Q9SGE0	FALSE
Araip.10002018.1	1.22	74.06	2e-110	Q94KK7	SYP52	GO:0008104,protein localization|GO:0006906,vesicle fusion|GO:0072666,establishment of protein localization to vacuole|GO:0072665,protein localization to vacuole|GO:0061025,membrane fusion|GO:0061024,membrane organization|GO:0051641,cellular localization|GO:0044802,single-organism membrane organization|GO:0071840,cellular component organization or biogenesis|GO:0051234,establishment of localizatio…	GO:0016020,membrane|GO:0043229,intracellular organelle|GO:0043227,membrane-bounded organelle|GO:0043226,organelle|GO:0031224,intrinsic component of membrane|GO:0010008,endosome membrane|GO:0005737,cytoplasm|GO:0031090,organelle membrane|GO:0005773,vacuole|GO:0016021,integral component of membrane|GO:0005770,late endosome|GO:0031201,SNARE complex|GO:0031902,late endosome membrane|GO:0005794,Golgi …	GO:0005484,SNAP receptor activity|GO:0005488,binding|GO:0005515,protein binding|GO:0000149,SNARE binding	ath04130,SNARE interactions in vesicular transport	http://www.uniprot.org/uniprot/Q94KK7	FALSE
Araip.10016907.1	1.22	67.98	3e-153	Q9M0N1	PUX10	GO:0031365,N-terminal protein amino acid modification|GO:0044249,cellular biosynthetic process|GO:0006499,N-terminal protein myristoylation|GO:0034645,cellular macromolecule biosynthetic process|GO:1901576,organic substance biosynthetic process|GO:0042158,lipoprotein biosynthetic process|GO:0043170,macromolecule metabolic process|GO:0043543,protein acylation|GO:0044260,cellular macromolecule meta…	GO:0016020,membrane|GO:0044464,cell part|GO:0005623,cell|GO:0071944,cell periphery|GO:0005886,plasma membrane			http://www.uniprot.org/uniprot/Q9M0N1	FALSE
Araip.10018305.1	1.22	34.62	2.7	Q94F87	CMT2	GO:0009628,response to abiotic stimulus|GO:0080090,regulation of primary metabolic process|GO:0019222,regulation of metabolic process|GO:0032776,DNA methylation on cytosine|GO:0043933,macromolecular complex subunit organization|GO:0031326,regulation of cellular biosynthetic process|GO:0034605,cellular response to heat|GO:0009266,response to temperature stimulus|GO:0031323,regulation of cellular m…	GO:0043231,intracellular membrane-bounded organelle|GO:0005634,nucleus|GO:0044464,cell part|GO:0005623,cell|GO:0005622,intracellular|GO:0043229,intracellular organelle|GO:0044424,intracellular part|GO:0043227,membrane-bounded organelle|GO:0043226,organelle	GO:0003824,catalytic activity|GO:0008757,S-adenosylmethionine-dependent methyltransferase activity|GO:0097159,organic cyclic compound binding|GO:1901363,heterocyclic compound binding|GO:0003886,DNA (cytosine-5-)-methyltransferase activity|GO:0016740,transferase activity|GO:0016741,transferase activity, transferring one-carbon groups|GO:0044877,macromolecular complex binding|GO:0005488,binding|GO:…	ath00270,Cysteine and methionine metabolism|ath01100,Metabolic pathways	http://www.uniprot.org/uniprot/Q94F87	FALSE
Araip.10008752.1	1.21	81.87	0	O49447	AAC3	GO:0015931,nucleobase-containing compound transport|GO:0006862,nucleotide transport|GO:0015858,nucleoside transport|GO:0006820,anion transport|GO:0044699,single-organism process|GO:1901264,carbohydrate derivative transport|GO:0051716,cellular response to stimulus|GO:0043207,response to external biotic stimulus|GO:0051503,adenine nucleotide transport|GO:0051179,localization|GO:0071705,nitrogen com…	GO:0044464,cell part|GO:0031975,envelope|GO:0043229,intracellular organelle|GO:0043227,membrane-bounded organelle|GO:0043226,organelle|GO:0031224,intrinsic component of membrane|GO:0005737,cytoplasm|GO:0009941,chloroplast envelope|GO:0009536,plastid|GO:0031090,organelle membrane|GO:0016021,integral component of membrane|GO:0016020,membrane|GO:0044444,cytoplasmic part|GO:0005739,mitochondrion|GO:0…	GO:0005346,purine ribonucleotide transmembrane transporter activity|GO:0005347,ATP transmembrane transporter activity|GO:0015932,nucleobase-containing compound transmembrane transporter activity|GO:0015605,organophosphate ester transmembrane transporter activity|GO:0015291,secondary active transmembrane transporter activity|GO:0015215,nucleotide transmembrane transporter activity|GO:0015217,ADP t…		http://www.uniprot.org/uniprot/O49447	FALSE
Araip.10024689.1	1.2	75.44	0	Q9SRU2	BIG	GO:0022622,root system development|GO:0048589,developmental growth|GO:0007165,signal transduction|GO:0071840,cellular component organization or biogenesis|GO:0009755,hormone-mediated signaling pathway|GO:0010311,lateral root formation|GO:0043207,response to external biotic stimulus|GO:0048869,cellular developmental process|GO:0060918,auxin transport|GO:0048513,animal organ development|GO:0003006,…	GO:0005737,cytoplasm|GO:0016021,integral component of membrane|GO:0016020,membrane|GO:0044464,cell part|GO:0044444,cytoplasmic part|GO:0005623,cell|GO:0005622,intracellular|GO:0055044,symplast|GO:0031224,intrinsic component of membrane|GO:0009506,plasmodesma|GO:0005911,cell-cell junction|GO:0044424,intracellular part|GO:0044425,membrane part|GO:0005829,cytosol|GO:0030054,cell junction	GO:0043169,cation binding|GO:0046914,transition metal ion binding|GO:0043167,ion binding|GO:0005488,binding|GO:0046872,metal ion binding|GO:0008270,zinc ion binding		http://www.uniprot.org/uniprot/Q9SRU2	FALSE
Araip.10036777.1	1.2	78.75	5e-158	Q93VH5	MAJ23.90	GO:0006732,coenzyme metabolic process|GO:0006733,oxidoreduction coenzyme metabolic process|GO:0044249,cellular biosynthetic process|GO:0009108,coenzyme biosynthetic process|GO:0044281,small molecule metabolic process|GO:0044283,small molecule biosynthetic process|GO:0044699,single-organism process|GO:1901576,organic substance biosynthetic process|GO:0044710,single-organism metabolic process|GO:00…	GO:0016020,membrane|GO:0044464,cell part|GO:0005623,cell|GO:0071944,cell periphery|GO:0005886,plasma membrane	GO:0003824,catalytic activity|GO:0016491,oxidoreductase activity|GO:0003954,NADH dehydrogenase activity|GO:0016651,oxidoreductase activity, acting on NAD(P)H		http://www.uniprot.org/uniprot/Q93VH5	FALSE
Araip.10025428.1	1.19	85.33	0	Q8GWG0	GPAT9	GO:0006655,phosphatidylglycerol biosynthetic process|GO:0006651,diacylglycerol biosynthetic process|GO:0006650,glycerophospholipid metabolic process|GO:0006639,acylglycerol metabolic process|GO:0006638,neutral lipid metabolic process|GO:0006139,nucleobase-containing compound metabolic process|GO:0090304,nucleic acid metabolic process|GO:0044249,cellular biosynthetic process|GO:0034641,cellular ni…	GO:0005737,cytoplasm|GO:0005783,endoplasmic reticulum|GO:0016020,membrane|GO:0044464,cell part|GO:0044444,cytoplasmic part|GO:0005623,cell|GO:0005622,intracellular|GO:0043229,intracellular organelle|GO:0071944,cell periphery|GO:0012505,endomembrane system|GO:0005886,plasma membrane|GO:0044424,intracellular part|GO:0043227,membrane-bounded organelle|GO:0043226,organelle|GO:0043231,intracellular me…	GO:0004366,glycerol-3-phosphate O-acyltransferase activity|GO:0003824,catalytic activity|GO:0016740,transferase activity|GO:0016746,transferase activity, transferring acyl groups|GO:0016747,transferase activity, transferring acyl groups other than amino-acyl groups|GO:0008374,O-acyltransferase activity	ath00561,Glycerolipid metabolism|ath01110,Biosynthesis of secondary metabolites|ath00564,Glycerophospholipid metabolism|ath01100,Metabolic pathways	http://www.uniprot.org/uniprot/Q8GWG0	FALSE
Araip.10032617.1	1.18	84.08	0	Q9C9K3	PFP-ALPHA2	GO:0009185,ribonucleoside diphosphate metabolic process|GO:0006732,coenzyme metabolic process|GO:0009141,nucleoside triphosphate metabolic process|GO:0009144,purine nucleoside triphosphate metabolic process|GO:0019752,carboxylic acid metabolic process|GO:0044723,single-organism carbohydrate metabolic process|GO:0034641,cellular nitrogen compound metabolic process|GO:0006807,nitrogen compound meta…	GO:0005737,cytoplasm|GO:0005829,cytosol|GO:0044464,cell part|GO:0005623,cell|GO:0005622,intracellular|GO:0044444,cytoplasmic part|GO:0044424,intracellular part	GO:0019200,carbohydrate kinase activity|GO:0035639,purine ribonucleoside triphosphate binding|GO:0005488,binding|GO:0003872,6-phosphofructokinase activity|GO:0043167,ion binding|GO:1901363,heterocyclic compound binding|GO:1901265,nucleoside phosphate binding|GO:0001882,nucleoside binding|GO:0043168,anion binding|GO:0043169,cation binding|GO:0008443,phosphofructokinase activity|GO:0000166,nucleoti…	ath00051,Fructose and mannose metabolism|ath00030,Pentose phosphate pathway|ath00010,Glycolysis / Gluconeogenesis	http://www.uniprot.org/uniprot/Q9C9K3	FALSE
Araip.10030013.1	1.18	88.37	0	Q5E924	GAPCP2	GO:0022622,root system development|GO:0009167,purine ribonucleoside monophosphate metabolic process|GO:0044281,small molecule metabolic process|GO:0009161,ribonucleoside monophosphate metabolic process|GO:1901360,organic cyclic compound metabolic process|GO:0044712,single-organism catabolic process|GO:0044710,single-organism metabolic process|GO:0009199,ribonucleoside triphosphate metabolic proce…	GO:0005737,cytoplasm|GO:0009536,plastid|GO:0043231,intracellular membrane-bounded organelle|GO:0009532,plastid stroma|GO:0009570,chloroplast stroma|GO:0044464,cell part|GO:0044444,cytoplasmic part|GO:0005623,cell|GO:0005622,intracellular|GO:0044446,intracellular organelle part|GO:0043229,intracellular organelle|GO:0044435,plastid part|GO:0044434,chloroplast part|GO:0044424,intracellular part|GO:0…	GO:0050662,coenzyme binding|GO:0004365,glyceraldehyde-3-phosphate dehydrogenase (NAD+) (phosphorylating) activity|GO:0051287,NAD binding|GO:1901363,heterocyclic compound binding|GO:0043891,glyceraldehyde-3-phosphate dehydrogenase (NAD(P)+) (phosphorylating) activity|GO:0016620,oxidoreductase activity, acting on the aldehyde or oxo group of donors, NAD or NADP as acceptor|GO:0036094,small molecule…	ath00710,Carbon fixation in photosynthetic organisms|ath00010,Glycolysis / Gluconeogenesis|ath01230,Biosynthesis of amino acids|ath01200,Carbon metabolism|ath01110,Biosynthesis of secondary metabolites|ath01100,Metabolic pathways	http://www.uniprot.org/uniprot/Q5E924	FALSE
Araip.10022000.1	1.18	84.83	4e-88	Q9XJ27	RPS9	GO:0044249,cellular biosynthetic process|GO:0034641,cellular nitrogen compound metabolic process|GO:0006807,nitrogen compound metabolic process|GO:0034645,cellular macromolecule biosynthetic process|GO:1901576,organic substance biosynthetic process|GO:0044267,cellular protein metabolic process|GO:0044260,cellular macromolecule metabolic process|GO:0043043,peptide biosynthetic process|GO:0071704,o…	GO:0015935,small ribosomal subunit|GO:0031975,envelope|GO:0043229,intracellular organelle|GO:0043228,non-membrane-bounded organelle|GO:0043227,membrane-bounded organelle|GO:0043226,organelle|GO:0005737,cytoplasm|GO:0009941,chloroplast envelope|GO:0009536,plastid|GO:0009532,plastid stroma|GO:0009570,chloroplast stroma|GO:0016020,membrane|GO:0030529,intracellular ribonucleoprotein complex|GO:004443…	GO:0097159,organic cyclic compound binding|GO:0019843,rRNA binding|GO:0003735,structural constituent of ribosome|GO:0003723,RNA binding|GO:0003676,nucleic acid binding|GO:0005198,structural molecule activity|GO:1901363,heterocyclic compound binding|GO:0005488,binding	ath03010,Ribosome	http://www.uniprot.org/uniprot/Q9XJ27	FALSE
Araip.10031491.1	1.17	65.71	1e-05	O23144	PPI1	GO:0008104,protein localization|GO:0051049,regulation of transport|GO:0048583,regulation of response to stimulus|GO:0061025,membrane fusion|GO:0061024,membrane organization|GO:0006820,anion transport|GO:0071840,cellular component organization or biogenesis|GO:0051716,cellular response to stimulus|GO:0070727,cellular macromolecule localization|GO:0002682,regulation of immune system process|GO:0033…	GO:0005783,endoplasmic reticulum|GO:0005789,endoplasmic reticulum membrane|GO:0042175,nuclear outer membrane-endoplasmic reticulum membrane network|GO:0043229,intracellular organelle|GO:0071944,cell periphery|GO:0043227,membrane-bounded organelle|GO:0043226,organelle|GO:0031224,intrinsic component of membrane|GO:0005737,cytoplasm|GO:0031090,organelle membrane|GO:0016021,integral component of memb…	GO:0005488,binding|GO:0005515,protein binding|GO:0003676,nucleic acid binding|GO:0097159,organic cyclic compound binding|GO:0003723,RNA binding|GO:1901363,heterocyclic compound binding|GO:0003729,mRNA binding		http://www.uniprot.org/uniprot/O23144	FALSE
Araip.10039882.1	1.17	57.76	1e-131	Q8L9C4	KCR1	GO:0006633,fatty acid biosynthetic process|GO:0030148,sphingolipid biosynthetic process|GO:0006631,fatty acid metabolic process|GO:0044707,single-multicellular organism process|GO:0061458,reproductive system development|GO:0019752,carboxylic acid metabolic process|GO:0009791,post-embryonic development|GO:0009790,embryo development|GO:0009793,embryo development ending in seed dormancy|GO:0032501,m…	GO:0005783,endoplasmic reticulum|GO:0005789,endoplasmic reticulum membrane|GO:0042175,nuclear outer membrane-endoplasmic reticulum membrane network|GO:0043229,intracellular organelle|GO:0043227,membrane-bounded organelle|GO:0043226,organelle|GO:0031224,intrinsic component of membrane|GO:0005737,cytoplasm|GO:0031090,organelle membrane|GO:0016021,integral component of membrane|GO:0016020,membrane|G…	GO:0016614,oxidoreductase activity, acting on CH-OH group of donors|GO:0016616,oxidoreductase activity, acting on the CH-OH group of donors, NAD or NADP as acceptor|GO:0003824,catalytic activity|GO:0018454,acetoacetyl-CoA reductase activity|GO:0045703,ketoreductase activity|GO:0016491,oxidoreductase activity|GO:0102340,3-oxo-behenoyl-CoA reductase activity|GO:0102341,3-oxo-lignoceroyl-CoA reducta…	ath01040,Biosynthesis of unsaturated fatty acids|ath01110,Biosynthesis of secondary metabolites|ath00062,Fatty acid elongation|ath01100,Metabolic pathways|ath01212,Fatty acid metabolism	http://www.uniprot.org/uniprot/Q8L9C4	FALSE
Araip.10015064.1	1.17	85.99	0	Q9LHA8	MED37C	GO:0009607,response to biotic stimulus|GO:0009628,response to abiotic stimulus|GO:0006457,protein folding|GO:0080090,regulation of primary metabolic process|GO:0019222,regulation of metabolic process|GO:0006950,response to stress|GO:0031326,regulation of cellular biosynthetic process|GO:0009266,response to temperature stimulus|GO:0031323,regulation of cellular metabolic process|GO:0000302,respons…	GO:0048046,apoplast|GO:0043229,intracellular organelle|GO:0071944,cell periphery|GO:0043227,membrane-bounded organelle|GO:0043226,organelle|GO:0005737,cytoplasm|GO:0031090,organelle membrane|GO:0005773,vacuole|GO:0005634,nucleus|GO:0016020,membrane|GO:0005739,mitochondrion|GO:0005774,vacuolar membrane|GO:0044437,vacuolar part|GO:0005794,Golgi apparatus|GO:0098588,bounding membrane of organelle|GO…	GO:0044389,ubiquitin-like protein ligase binding|GO:0035639,purine ribonucleoside triphosphate binding|GO:0019899,enzyme binding|GO:0005488,binding|GO:0043167,ion binding|GO:1901363,heterocyclic compound binding|GO:1901265,nucleoside phosphate binding|GO:0001882,nucleoside binding|GO:0043168,anion binding|GO:0000166,nucleotide binding|GO:0001883,purine nucleoside binding|GO:0032549,ribonucleoside…	ath04144,Endocytosis|ath03040,Spliceosome|ath04141,Protein processing in endoplasmic reticulum	http://www.uniprot.org/uniprot/Q9LHA8	FALSE
Araip.10023906.1	1.17	79.42	4e-162	Q9SIR5	At2g25280	GO:0007017,microtubule-based process|GO:0009987,cellular process|GO:0050794,regulation of cellular process|GO:0065007,biological regulation|GO:0032886,regulation of microtubule-based process|GO:0050789,regulation of biological process	GO:0005737,cytoplasm|GO:0043231,intracellular membrane-bounded organelle|GO:0005634,nucleus|GO:0044464,cell part|GO:0005623,cell|GO:0005622,intracellular|GO:0043229,intracellular organelle|GO:0044424,intracellular part|GO:0043227,membrane-bounded organelle|GO:0043226,organelle			http://www.uniprot.org/uniprot/Q9SIR5	FALSE
Araip.10020351.1	1.17	52.69	6e-49	Q75W54	EBM	GO:0044238,primary metabolic process|GO:0005975,carbohydrate metabolic process|GO:0008152,metabolic process|GO:0071704,organic substance metabolic process	GO:0005737,cytoplasm|GO:0043231,intracellular membrane-bounded organelle|GO:0005773,vacuole|GO:0005829,cytosol|GO:0044464,cell part|GO:0044444,cytoplasmic part|GO:0005623,cell|GO:0005622,intracellular|GO:0043229,intracellular organelle|GO:0044424,intracellular part|GO:0043227,membrane-bounded organelle|GO:0043226,organelle	GO:0016787,hydrolase activity|GO:0015923,mannosidase activity|GO:0033947,mannosylglycoprotein endo-beta-mannosidase activity|GO:0016798,hydrolase activity, acting on glycosyl bonds|GO:0003824,catalytic activity|GO:0004567,beta-mannosidase activity|GO:0004553,hydrolase activity, hydrolyzing O-glycosyl compounds		http://www.uniprot.org/uniprot/Q75W54	FALSE
Araip.10010598.1	1.16	53.97	0	F4IXH9	At3g15180	GO:0022607,cellular component assembly|GO:0071822,protein complex subunit organization|GO:0070271,protein complex biogenesis|GO:0043933,macromolecular complex subunit organization|GO:0006461,protein complex assembly|GO:0016043,cellular component organization|GO:0065003,macromolecular complex assembly|GO:0044085,cellular component biogenesis|GO:0043248,proteasome assembly|GO:0034622,cellular macro…	GO:0022624,proteasome accessory complex|GO:0043229,intracellular organelle|GO:0043227,membrane-bounded organelle|GO:0043226,organelle|GO:0030054,cell junction|GO:0008540,proteasome regulatory particle, base subcomplex|GO:0005737,cytoplasm|GO:0005838,proteasome regulatory particle|GO:0031090,organelle membrane|GO:0005773,vacuole|GO:0098805,whole membrane|GO:0016020,membrane|GO:0005774,vacuolar mem…			http://www.uniprot.org/uniprot/F4IXH9	FALSE
Araip.10029025.1	1.16	85.76	0	Q9SJV2	At2g21250	GO:0044710,single-organism metabolic process|GO:0010038,response to metal ion|GO:0050896,response to stimulus|GO:0055114,oxidation-reduction process|GO:0008152,metabolic process|GO:0046686,response to cadmium ion|GO:0042221,response to chemical|GO:0010035,response to inorganic substance|GO:0044699,single-organism process	GO:0005737,cytoplasm|GO:0005829,cytosol|GO:0044464,cell part|GO:0005623,cell|GO:0005622,intracellular|GO:0044444,cytoplasmic part|GO:0044424,intracellular part	GO:0003824,catalytic activity|GO:0016491,oxidoreductase activity		http://www.uniprot.org/uniprot/Q9SJV2	FALSE
Araip.10034920.1	1.16	82.69	0	Q9FJ95	SDH	GO:0008152,metabolic process|GO:0044710,single-organism metabolic process|GO:0044699,single-organism process|GO:0055114,oxidation-reduction process	GO:0031975,envelope|GO:0043229,intracellular organelle|GO:0071944,cell periphery|GO:0043227,membrane-bounded organelle|GO:0043226,organelle|GO:0030054,cell junction|GO:0005737,cytoplasm|GO:0031090,organelle membrane|GO:0016020,membrane|GO:0005740,mitochondrial envelope|GO:0005739,mitochondrion|GO:0031967,organelle envelope|GO:0031966,mitochondrial membrane|GO:0055044,symplast|GO:0005911,cell-cell…	GO:0005488,binding|GO:0043169,cation binding|GO:0016614,oxidoreductase activity, acting on CH-OH group of donors|GO:0003939,L-iditol 2-dehydrogenase activity|GO:0016616,oxidoreductase activity, acting on the CH-OH group of donors, NAD or NADP as acceptor|GO:0043167,ion binding|GO:0046914,transition metal ion binding|GO:0003824,catalytic activity|GO:0008270,zinc ion binding|GO:0046872,metal ion bi…	ath00051,Fructose and mannose metabolism|ath00040,Pentose and glucuronate interconversions|ath01100,Metabolic pathways	http://www.uniprot.org/uniprot/Q9FJ95	FALSE
Araip.10033907.1	1.15	85.98	1e-137	Q9SMN1	GAMMACAL2	GO:0071840,cellular component organization or biogenesis|GO:0044710,single-organism metabolic process|GO:0044711,single-organism biosynthetic process|GO:0006073,cellular glucan metabolic process|GO:0003006,developmental process involved in reproduction|GO:0030163,protein catabolic process|GO:0010033,response to organic substance|GO:0044248,cellular catabolic process|GO:0044707,single-multicellula…	GO:0044464,cell part|GO:1990204,oxidoreductase complex|GO:0043229,intracellular organelle|GO:0005774,vacuolar membrane|GO:0043227,membrane-bounded organelle|GO:0043226,organelle|GO:0005737,cytoplasm|GO:0009536,plastid|GO:0031090,organelle membrane|GO:0098796,membrane protein complex|GO:0005773,vacuole|GO:0098805,whole membrane|GO:0016020,membrane|GO:0098803,respiratory chain complex|GO:0044444,cy…	GO:0043169,cation binding|GO:0043167,ion binding|GO:0005488,binding|GO:0005515,protein binding|GO:0046872,metal ion binding		http://www.uniprot.org/uniprot/Q9SMN1	FALSE
Araip.10027381.1	1.15	43.96	6e-22	Q9SW04	At4g25790	GO:0022622,root system development|GO:0030154,cell differentiation|GO:0090558,plant epidermis development|GO:0009653,anatomical structure morphogenesis|GO:0007275,multicellular organism development|GO:0044699,single-organism process|GO:0090627,plant epidermal cell differentiation|GO:0048869,cellular developmental process|GO:0048513,animal organ development|GO:0032502,developmental process|GO:0032…	GO:0005576,extracellular region			http://www.uniprot.org/uniprot/Q9SW04	FALSE
Araip.10002461.1	1.15	68.18	0.033	Q94EH8	ALY3	GO:0015931,nucleobase-containing compound transport|GO:0050658,RNA transport|GO:0006403,RNA localization|GO:0033036,macromolecule localization|GO:0006810,transport|GO:0050657,nucleic acid transport|GO:0071705,nitrogen compound transport|GO:0071702,organic substance transport|GO:0051236,establishment of RNA localization|GO:0051028,mRNA transport|GO:0051234,establishment of localization|GO:0051179,…	GO:0044446,intracellular organelle part|GO:0043231,intracellular membrane-bounded organelle|GO:0031981,nuclear lumen|GO:0043233,organelle lumen|GO:0005634,nucleus|GO:0005730,nucleolus|GO:0044464,cell part|GO:0043232,intracellular non-membrane-bounded organelle|GO:0031974,membrane-enclosed lumen|GO:0005622,intracellular|GO:0005654,nucleoplasm|GO:0070013,intracellular organelle lumen|GO:0043229,int…	GO:0097159,organic cyclic compound binding|GO:0000166,nucleotide binding|GO:0036094,small molecule binding|GO:0003723,RNA binding|GO:0003676,nucleic acid binding|GO:1901363,heterocyclic compound binding|GO:1901265,nucleoside phosphate binding|GO:0005488,binding|GO:0003729,mRNA binding	ath03015,mRNA surveillance pathway|ath03040,Spliceosome|ath03013,RNA transport	http://www.uniprot.org/uniprot/Q94EH8	FALSE
Araip.10021737.1	1.14	66.04	2e-53	O82762	At2g25970	GO:0034504,protein localization to nucleus|GO:0051169,nuclear transport|GO:0008104,protein localization|GO:0051641,cellular localization|GO:0044699,single-organism process|GO:0070727,cellular macromolecule localization|GO:0006886,intracellular protein transport|GO:0071702,organic substance transport|GO:0033036,macromolecule localization|GO:0034613,cellular protein localization|GO:0017038,protein …	GO:0005737,cytoplasm|GO:0005829,cytosol|GO:0044464,cell part|GO:0005623,cell|GO:0005622,intracellular|GO:0044444,cytoplasmic part|GO:0044424,intracellular part	GO:0097159,organic cyclic compound binding|GO:0005488,binding|GO:0003676,nucleic acid binding|GO:1901363,heterocyclic compound binding|GO:0003723,RNA binding|GO:0003729,mRNA binding		http://www.uniprot.org/uniprot/O82762	FALSE
Araip.10033782.1	1.14	87.19	0	P27323	HSP90-1	GO:0006457,protein folding|GO:0042742,defense response to bacterium|GO:0044267,cellular protein metabolic process|GO:0043207,response to external biotic stimulus|GO:0009617,response to bacterium|GO:0071704,organic substance metabolic process|GO:0045087,innate immune response|GO:0009987,cellular process|GO:0006952,defense response|GO:0006950,response to stress|GO:0098542,defense response to other …	GO:0005737,cytoplasm|GO:0044464,cell part|GO:0005623,cell|GO:0005622,intracellular|GO:0044424,intracellular part	GO:0035639,purine ribonucleoside triphosphate binding|GO:0005488,binding|GO:0043167,ion binding|GO:1901363,heterocyclic compound binding|GO:1901265,nucleoside phosphate binding|GO:0001882,nucleoside binding|GO:0043168,anion binding|GO:0051082,unfolded protein binding|GO:0000166,nucleotide binding|GO:0001883,purine nucleoside binding|GO:0032549,ribonucleoside binding|GO:0017076,purine nucleotide b…	ath04626,Plant-pathogen interaction|ath04141,Protein processing in endoplasmic reticulum	http://www.uniprot.org/uniprot/P27323	FALSE
Araip.10032367.1	1.14	69.49	3e-124	O82487	T12H20.10	GO:0008152,metabolic process|GO:0044238,primary metabolic process|GO:0005975,carbohydrate metabolic process|GO:0071704,organic substance metabolic process	GO:0005737,cytoplasm|GO:0009536,plastid|GO:0043231,intracellular membrane-bounded organelle|GO:0044464,cell part|GO:0044444,cytoplasmic part|GO:0005739,mitochondrion|GO:0005622,intracellular|GO:0043229,intracellular organelle|GO:0005623,cell|GO:0044424,intracellular part|GO:0043227,membrane-bounded organelle|GO:0043226,organelle|GO:0009507,chloroplast	GO:0003824,catalytic activity|GO:0016829,lyase activity|GO:0016830,carbon-carbon lyase activity|GO:0016832,aldehyde-lyase activity		http://www.uniprot.org/uniprot/O82487	FALSE
Araip.10004536.1	1.13	84.26	0	P57751	UGP1	GO:0042221,response to chemical|GO:0050896,response to stimulus|GO:0009628,response to abiotic stimulus|GO:0010038,response to metal ion|GO:0044237,cellular metabolic process|GO:0046173,polyol biosynthetic process|GO:0019751,polyol metabolic process|GO:0034641,cellular nitrogen compound metabolic process|GO:0032501,multicellular organismal process|GO:0045229,external encapsulating structure organ…	GO:0005737,cytoplasm|GO:0005829,cytosol|GO:0016020,membrane|GO:0044464,cell part|GO:0005623,cell|GO:0005622,intracellular|GO:0044444,cytoplasmic part|GO:0071944,cell periphery|GO:0005886,plasma membrane|GO:0044424,intracellular part	GO:0016779,nucleotidyltransferase activity|GO:0016772,transferase activity, transferring phosphorus-containing groups|GO:0003824,catalytic activity|GO:0016740,transferase activity|GO:0051748,UTP-monosaccharide-1-phosphate uridylyltransferase activity|GO:0003983,UTP:glucose-1-phosphate uridylyltransferase activity|GO:0070569,uridylyltransferase activity	ath00052,Galactose metabolism|ath00040,Pentose and glucuronate interconversions|ath00520,Amino sugar and nucleotide sugar metabolism|ath00500,Starch and sucrose metabolism|ath01100,Metabolic pathways	http://www.uniprot.org/uniprot/P57751	FALSE
Araip.10029722.1	1.13	73.28	0	Q9STX2	VEP1	GO:0032502,developmental process|GO:0007389,pattern specification process|GO:0044710,single-organism metabolic process|GO:0032501,multicellular organismal process|GO:0010051,xylem and phloem pattern formation|GO:0044707,single-multicellular organism process|GO:0044238,primary metabolic process|GO:0044699,single-organism process|GO:1901360,organic cyclic compound metabolic process|GO:0055114,oxida…	GO:0005737,cytoplasm|GO:0005829,cytosol|GO:0044464,cell part|GO:0005623,cell|GO:0005622,intracellular|GO:0044444,cytoplasmic part|GO:0044424,intracellular part	GO:0016628,oxidoreductase activity, acting on the CH-CH group of donors, NAD or NADP as acceptor|GO:0016627,oxidoreductase activity, acting on the CH-CH group of donors|GO:0003824,catalytic activity|GO:0047787,delta4-3-oxosteroid 5beta-reductase activity|GO:0035671,enone reductase activity|GO:0016491,oxidoreductase activity		http://www.uniprot.org/uniprot/Q9STX2	FALSE
Araip.10030528.1	1.13	82.21	9e-174	Q43316	HEMC	GO:0080090,regulation of primary metabolic process|GO:0019222,regulation of metabolic process|GO:0019682,glyceraldehyde-3-phosphate metabolic process|GO:0006778,porphyrin-containing compound metabolic process|GO:0006779,porphyrin-containing compound biosynthetic process|GO:0009696,salicylic acid metabolic process|GO:0009697,salicylic acid biosynthetic process|GO:0044281,small molecule metabolic p…	GO:0031975,envelope|GO:0048046,apoplast|GO:0043229,intracellular organelle|GO:0043227,membrane-bounded organelle|GO:0043226,organelle|GO:0005737,cytoplasm|GO:0009941,chloroplast envelope|GO:0009536,plastid|GO:0009532,plastid stroma|GO:0009570,chloroplast stroma|GO:0044435,plastid part|GO:0044434,chloroplast part|GO:0031967,organelle envelope|GO:0009507,chloroplast|GO:0009526,plastid envelope|GO:0…	GO:0016765,transferase activity, transferring alkyl or aryl (other than methyl) groups|GO:0016740,transferase activity|GO:0004418,hydroxymethylbilane synthase activity|GO:0003824,catalytic activity	ath00860,Porphyrin and chlorophyll metabolism|ath01110,Biosynthesis of secondary metabolites|ath01100,Metabolic pathways	http://www.uniprot.org/uniprot/Q43316	FALSE
Araip.10008420.1	1.13	44.79	2e-18	F4K9G7	At5g01670	GO:0061458,reproductive system development|GO:0009314,response to radiation|GO:0009648,photoperiodism|GO:0009791,post-embryonic development|GO:0010048,vernalization response|GO:0009416,response to light stimulus|GO:0007275,multicellular organism development|GO:0044699,single-organism process|GO:0044710,single-organism metabolic process|GO:0009266,response to temperature stimulus|GO:0032502,develo…		GO:0003824,catalytic activity|GO:0016491,oxidoreductase activity		http://www.uniprot.org/uniprot/F4K9G7	FALSE
Araip.10020750.1	1.12	81.42	0	P40941	AAC2	GO:0008104,protein localization|GO:0051049,regulation of transport|GO:0048583,regulation of response to stimulus|GO:0061025,membrane fusion|GO:0061024,membrane organization|GO:0006820,anion transport|GO:1901576,organic substance biosynthetic process|GO:0071840,cellular component organization or biogenesis|GO:0051716,cellular response to stimulus|GO:0044711,single-organism biosynthetic process|GO:…	GO:0044464,cell part|GO:0031975,envelope|GO:0043229,intracellular organelle|GO:0043227,membrane-bounded organelle|GO:0043226,organelle|GO:0031224,intrinsic component of membrane|GO:0005737,cytoplasm|GO:0009941,chloroplast envelope|GO:0009536,plastid|GO:0031090,organelle membrane|GO:0005773,vacuole|GO:0016021,integral component of membrane|GO:0016020,membrane|GO:0044444,cytoplasmic part|GO:0005739…	GO:0005346,purine ribonucleotide transmembrane transporter activity|GO:0005347,ATP transmembrane transporter activity|GO:0015932,nucleobase-containing compound transmembrane transporter activity|GO:0015605,organophosphate ester transmembrane transporter activity|GO:0046872,metal ion binding|GO:0005488,binding|GO:0015291,secondary active transmembrane transporter activity|GO:0043169,cation binding…		http://www.uniprot.org/uniprot/P40941	FALSE
Araip.10029192.1	1.12	83.87	0	Q39085	DIM	GO:0022622,root system development|GO:0048466,androecium development|GO:0009628,response to abiotic stimulus|GO:0048589,developmental growth|GO:0048588,developmental cell growth|GO:0048468,cell development|GO:0048469,cell maturation|GO:0035266,meristem growth|GO:0044281,small molecule metabolic process|GO:0044283,small molecule biosynthetic process|GO:0009698,phenylpropanoid metabolic process|GO:…	GO:0005783,endoplasmic reticulum|GO:0043229,intracellular organelle|GO:0071944,cell periphery|GO:0043227,membrane-bounded organelle|GO:0043226,organelle|GO:0031224,intrinsic component of membrane|GO:0005737,cytoplasm|GO:0031090,organelle membrane|GO:0005773,vacuole|GO:0016021,integral component of membrane|GO:0016020,membrane|GO:0005774,vacuolar membrane|GO:0044437,vacuolar part|GO:0098588,boundi…	GO:0008762,UDP-N-acetylmuramate dehydrogenase activity|GO:0005488,binding|GO:0000166,nucleotide binding|GO:1901363,heterocyclic compound binding|GO:1901265,nucleoside phosphate binding|GO:0016491,oxidoreductase activity|GO:0043168,anion binding|GO:0050662,coenzyme binding|GO:0050660,flavin adenine dinucleotide binding|GO:0016628,oxidoreductase activity, acting on the CH-CH group of donors, NAD or…	ath01110,Biosynthesis of secondary metabolites|ath01100,Metabolic pathways|ath00100,Steroid biosynthesis	http://www.uniprot.org/uniprot/Q39085	FALSE
Araip.10022632.1	1.12	70.41	0	Q8GTR4	PU1	GO:0006778,porphyrin-containing compound metabolic process|GO:0009451,RNA modification|GO:0044281,small molecule metabolic process|GO:0071840,cellular component organization or biogenesis|GO:1901361,organic cyclic compound catabolic process|GO:0044712,single-organism catabolic process|GO:0044710,single-organism metabolic process|GO:0044711,single-organism biosynthetic process|GO:0042440,pigment m…	GO:0005737,cytoplasm|GO:0009536,plastid|GO:0043231,intracellular membrane-bounded organelle|GO:0009532,plastid stroma|GO:0009570,chloroplast stroma|GO:0044464,cell part|GO:0044444,cytoplasmic part|GO:0005623,cell|GO:0005622,intracellular|GO:0044446,intracellular organelle part|GO:0043229,intracellular organelle|GO:0044435,plastid part|GO:0044434,chloroplast part|GO:0044424,intracellular part|GO:0…	GO:0016787,hydrolase activity|GO:0043169,cation binding|GO:0016798,hydrolase activity, acting on glycosyl bonds|GO:0051060,pullulanase activity|GO:0010303,limit dextrinase activity|GO:0003824,catalytic activity|GO:0005488,binding|GO:0004553,hydrolase activity, hydrolyzing O-glycosyl compounds|GO:0043167,ion binding		http://www.uniprot.org/uniprot/Q8GTR4	FALSE
Araip.10020268.1	1.12	71.92	0	P32826	SCPL49	GO:0044238,primary metabolic process|GO:0019538,protein metabolic process|GO:0043170,macromolecule metabolic process|GO:0071704,organic substance metabolic process|GO:0008152,metabolic process|GO:0006508,proteolysis|GO:0044248,cellular catabolic process|GO:0006807,nitrogen compound metabolic process|GO:0044267,cellular protein metabolic process|GO:1901575,organic substance catabolic process|GO:00…	GO:0005737,cytoplasm|GO:0043231,intracellular membrane-bounded organelle|GO:0005773,vacuole|GO:0005829,cytosol|GO:0044464,cell part|GO:0044444,cytoplasmic part|GO:0005623,cell|GO:0005622,intracellular|GO:0043229,intracellular organelle|GO:0005576,extracellular region|GO:0044424,intracellular part|GO:0043227,membrane-bounded organelle|GO:0043226,organelle	GO:0016787,hydrolase activity|GO:0017171,serine hydrolase activity|GO:0003824,catalytic activity|GO:0004180,carboxypeptidase activity|GO:0004185,serine-type carboxypeptidase activity|GO:0008238,exopeptidase activity|GO:0070011,peptidase activity, acting on L-amino acid peptides|GO:0070008,serine-type exopeptidase activity|GO:0008233,peptidase activity|GO:0008236,serine-type peptidase activity		http://www.uniprot.org/uniprot/P32826	FALSE
Araip.10039551.1	1.12	75.23	0	Q9FMF7	DIT2-1	GO:0089711,L-glutamate transmembrane transport|GO:0015729,oxaloacetate transport|GO:0019676,ammonia assimilation cycle|GO:0015813,L-glutamate transport|GO:0006865,amino acid transport|GO:1902356,oxaloacetate(2-) transmembrane transport|GO:0019752,carboxylic acid metabolic process|GO:0009624,response to nematode|GO:1903825,organic acid transmembrane transport|GO:0006807,nitrogen compound metabolic…	GO:0019866,organelle inner membrane|GO:0031976,plastid thylakoid|GO:0031975,envelope|GO:0043229,intracellular organelle|GO:0042170,plastid membrane|GO:0005623,cell|GO:0043227,membrane-bounded organelle|GO:0043226,organelle|GO:0031224,intrinsic component of membrane|GO:0009579,thylakoid|GO:0009534,chloroplast thylakoid|GO:0031984,organelle subcompartment|GO:0031090,organelle membrane|GO:0016021,in…	GO:0022891,substrate-specific transmembrane transporter activity|GO:0022892,substrate-specific transporter activity|GO:0005342,organic acid transmembrane transporter activity|GO:0015556,C4-dicarboxylate transmembrane transporter activity|GO:0015131,oxaloacetate transmembrane transporter activity|GO:0005313,L-glutamate transmembrane transporter activity|GO:0005215,transporter activity|GO:0015075,i…		http://www.uniprot.org/uniprot/Q9FMF7	FALSE
Araip.10027325.1	1.11	71.2	0	Q9FJZ7	At5g66420	GO:0008152,metabolic process		GO:0003824,catalytic activity		http://www.uniprot.org/uniprot/Q9FJZ7	FALSE
Araip.10022676.1	1.11	82.12	0	Q9SJT9	At2g21390	GO:0042221,response to chemical|GO:0010033,response to organic substance|GO:0022607,cellular component assembly|GO:0070271,protein complex biogenesis|GO:0043933,macromolecular complex subunit organization|GO:1903047,mitotic cell cycle process|GO:0044248,cellular catabolic process|GO:0044249,cellular biosynthetic process|GO:0008104,protein localization|GO:0000226,microtubule cytoskeleton organizat…	GO:0043229,intracellular organelle|GO:0030117,membrane coat|GO:0005622,intracellular|GO:0030135,coated vesicle|GO:0043226,organelle|GO:0030137,COPI-coated vesicle|GO:0005737,cytoplasm|GO:0030660,Golgi-associated vesicle membrane|GO:0030663,COPI-coated vesicle membrane|GO:0030662,coated vesicle membrane|GO:0016023,cytoplasmic, membrane-bounded vesicle|GO:0031410,cytoplasmic vesicle|GO:0098805,whol…	GO:0005198,structural molecule activity		http://www.uniprot.org/uniprot/Q9SJT9	FALSE
Araip.10029993.1	1.11	88.4	0	P50318	At1g56190	GO:0006520,cellular amino acid metabolic process|GO:0009167,purine ribonucleoside monophosphate metabolic process|GO:0015977,carbon fixation|GO:0044281,small molecule metabolic process|GO:0009161,ribonucleoside monophosphate metabolic process|GO:0015979,photosynthesis|GO:1901360,organic cyclic compound metabolic process|GO:0044712,single-organism catabolic process|GO:0044710,single-organism metab…	GO:0043229,intracellular organelle|GO:0043227,membrane-bounded organelle|GO:0043226,organelle|GO:0009579,thylakoid|GO:0009536,plastid|GO:0009532,plastid stroma|GO:0009570,chloroplast stroma|GO:0016020,membrane|GO:0005739,mitochondrion|GO:0044435,plastid part|GO:0044434,chloroplast part|GO:0005737,cytoplasm|GO:0009507,chloroplast|GO:0043231,intracellular membrane-bounded organelle|GO:0005829,cytos…	GO:0035639,purine ribonucleoside triphosphate binding|GO:0005488,binding|GO:0000166,nucleotide binding|GO:1901363,heterocyclic compound binding|GO:1901265,nucleoside phosphate binding|GO:0001882,nucleoside binding|GO:0043168,anion binding|GO:0043167,ion binding|GO:0016740,transferase activity|GO:0001883,purine nucleoside binding|GO:0032549,ribonucleoside binding|GO:0017076,purine nucleotide bindi…	ath00710,Carbon fixation in photosynthetic organisms|ath00010,Glycolysis / Gluconeogenesis|ath01230,Biosynthesis of amino acids|ath01200,Carbon metabolism|ath01110,Biosynthesis of secondary metabolites|ath01100,Metabolic pathways	http://www.uniprot.org/uniprot/P50318	FALSE
Araip.10017976.1	1.11	86.34	0	Q8VYI4	At1g14810	GO:0044238,primary metabolic process|GO:0006139,nucleobase-containing compound metabolic process|GO:0019752,carboxylic acid metabolic process|GO:0016053,organic acid biosynthetic process|GO:0034654,nucleobase-containing compound biosynthetic process|GO:0034641,cellular nitrogen compound metabolic process|GO:0009165,nucleotide biosynthetic process|GO:0009067,aspartate family amino acid biosyntheti…	GO:0005737,cytoplasm|GO:0009536,plastid|GO:0043231,intracellular membrane-bounded organelle|GO:0009532,plastid stroma|GO:0009570,chloroplast stroma|GO:0044464,cell part|GO:0044444,cytoplasmic part|GO:0005739,mitochondrion|GO:0005622,intracellular|GO:0044446,intracellular organelle part|GO:0043229,intracellular organelle|GO:0005623,cell|GO:0044435,plastid part|GO:0044434,chloroplast part|GO:004442…	GO:0050662,coenzyme binding|GO:0050661,NADP binding|GO:0051287,NAD binding|GO:0016620,oxidoreductase activity, acting on the aldehyde or oxo group of donors, NAD or NADP as acceptor|GO:0000166,nucleotide binding|GO:0036094,small molecule binding|GO:0003824,catalytic activity|GO:0016903,oxidoreductase activity, acting on the aldehyde or oxo group of donors|GO:0048037,cofactor binding|GO:0005488,bi…	ath00300,Lysine biosynthesis|ath00270,Cysteine and methionine metabolism|ath01210,2-Oxocarboxylic acid metabolism|ath00261,Monobactam biosynthesis|ath00260,Glycine, serine and threonine metabolism|ath01230,Biosynthesis of amino acids|ath01110,Biosynthesis of secondary metabolites|ath01100,Metabolic pathways	http://www.uniprot.org/uniprot/Q8VYI4	FALSE
Araip.10036760.1	1.11	81	1e-56	Q9SK39	MP3		GO:0005737,cytoplasm|GO:0005829,cytosol|GO:0043231,intracellular membrane-bounded organelle|GO:0005634,nucleus|GO:0016020,membrane|GO:0044464,cell part|GO:0044444,cytoplasmic part|GO:0005623,cell|GO:0005622,intracellular|GO:0043229,intracellular organelle|GO:0012505,endomembrane system|GO:0044424,intracellular part|GO:0043227,membrane-bounded organelle|GO:0043226,organelle	GO:0020037,heme binding|GO:0046906,tetrapyrrole binding|GO:0097159,organic cyclic compound binding|GO:0008289,lipid binding|GO:0005488,binding|GO:0005496,steroid binding|GO:1901363,heterocyclic compound binding		http://www.uniprot.org/uniprot/Q9SK39	FALSE
Araip.10031296.1	1.1	80	0	P10896	RCA	GO:0009595,detection of biotic stimulus|GO:0008104,protein localization|GO:0019222,regulation of metabolic process|GO:0051049,regulation of transport|GO:0048585,negative regulation of response to stimulus|GO:0048583,regulation of response to stimulus|GO:0031348,negative regulation of defense response|GO:0009696,salicylic acid metabolic process|GO:0009697,salicylic acid biosynthetic process|GO:000…	GO:0055035,plastid thylakoid membrane|GO:0034357,photosynthetic membrane|GO:0031976,plastid thylakoid|GO:0031975,envelope|GO:0048046,apoplast|GO:0043229,intracellular organelle|GO:0071944,cell periphery|GO:0005622,intracellular|GO:0043227,membrane-bounded organelle|GO:0043226,organelle|GO:0009535,chloroplast thylakoid membrane|GO:0009534,chloroplast thylakoid|GO:0031984,organelle subcompartment|G…	GO:0035639,purine ribonucleoside triphosphate binding|GO:0008047,enzyme activator activity|GO:0000166,nucleotide binding|GO:1901363,heterocyclic compound binding|GO:0001883,purine nucleoside binding|GO:0001882,nucleoside binding|GO:0043168,anion binding|GO:0098772,molecular function regulator|GO:0043167,ion binding|GO:1901265,nucleoside phosphate binding|GO:0032549,ribonucleoside binding|GO:00170…		http://www.uniprot.org/uniprot/P10896	FALSE
Araip.10036809.1	1.1	60.62	0	O64843	CID7			GO:0005488,binding|GO:0005515,protein binding|GO:0003676,nucleic acid binding|GO:0097159,organic cyclic compound binding|GO:0003723,RNA binding|GO:1901363,heterocyclic compound binding|GO:0003729,mRNA binding		http://www.uniprot.org/uniprot/O64843	FALSE
Araip.10006017.1	1.09	59.43	0	B3H5Q1	BGLU11	GO:0044238,primary metabolic process|GO:0005975,carbohydrate metabolic process|GO:0008152,metabolic process|GO:0071704,organic substance metabolic process|GO:0044710,single-organism metabolic process|GO:1901135,carbohydrate derivative metabolic process|GO:1901657,glycosyl compound metabolic process|GO:0044699,single-organism process		GO:0015926,glucosidase activity|GO:0016787,hydrolase activity|GO:0016798,hydrolase activity, acting on glycosyl bonds|GO:0008422,beta-glucosidase activity|GO:0003824,catalytic activity|GO:0004553,hydrolase activity, hydrolyzing O-glycosyl compounds|GO:0102483,scopolin beta-glucosidase activity	ath01110,Biosynthesis of secondary metabolites|ath00500,Starch and sucrose metabolism|ath00940,Phenylpropanoid biosynthesis|ath00460,Cyanoamino acid metabolism|ath01100,Metabolic pathways	http://www.uniprot.org/uniprot/B3H5Q1	FALSE
Araip.10018117.1	1.09	49.63	3e-97	Q9SAD7	EIF4B2	GO:0044249,cellular biosynthetic process|GO:0034641,cellular nitrogen compound metabolic process|GO:0006807,nitrogen compound metabolic process|GO:0034645,cellular macromolecule biosynthetic process|GO:1901576,organic substance biosynthetic process|GO:0044267,cellular protein metabolic process|GO:0044260,cellular macromolecule metabolic process|GO:0043043,peptide biosynthetic process|GO:0071704,o…	GO:0043231,intracellular membrane-bounded organelle|GO:0005634,nucleus|GO:0044464,cell part|GO:0005623,cell|GO:0005622,intracellular|GO:0043229,intracellular organelle|GO:0044424,intracellular part|GO:0043227,membrane-bounded organelle|GO:0043226,organelle	GO:0005488,binding|GO:0097159,organic cyclic compound binding|GO:0008135,translation factor activity, RNA binding|GO:0003723,RNA binding|GO:0003676,nucleic acid binding|GO:1901363,heterocyclic compound binding|GO:0003743,translation initiation factor activity|GO:0005515,protein binding|GO:0042803,protein homodimerization activity|GO:0046983,protein dimerization activity|GO:0042802,identical prote…		http://www.uniprot.org/uniprot/Q9SAD7	FALSE
Araip.10024123.1	1.09	77.49	6e-111	Q9FI61	UBC27	GO:0071704,organic substance metabolic process|GO:0044267,cellular protein metabolic process|GO:0044238,primary metabolic process|GO:0044260,cellular macromolecule metabolic process|GO:0032446,protein modification by small protein conjugation|GO:0019538,protein metabolic process|GO:0009987,cellular process|GO:0070647,protein modification by small protein conjugation or removal|GO:0006464,cellular…	GO:0043231,intracellular membrane-bounded organelle|GO:0005634,nucleus|GO:0044464,cell part|GO:0005623,cell|GO:0005622,intracellular|GO:0043229,intracellular organelle|GO:0044424,intracellular part|GO:0043227,membrane-bounded organelle|GO:0043226,organelle	GO:0035639,purine ribonucleoside triphosphate binding|GO:0005488,binding|GO:0043167,ion binding|GO:1901363,heterocyclic compound binding|GO:1901265,nucleoside phosphate binding|GO:0001882,nucleoside binding|GO:0043168,anion binding|GO:0000166,nucleotide binding|GO:0001883,purine nucleoside binding|GO:0032549,ribonucleoside binding|GO:0017076,purine nucleotide binding|GO:0005524,ATP binding|GO:003…	ath04120,Ubiquitin mediated proteolysis	http://www.uniprot.org/uniprot/Q9FI61	FALSE
Araip.10034519.1	1.08	84.79	0	O04983	CAC2	GO:0009165,nucleotide biosynthetic process|GO:0009163,nucleoside biosynthetic process|GO:0044283,small molecule biosynthetic process|GO:1901362,organic cyclic compound biosynthetic process|GO:0042451,purine nucleoside biosynthetic process|GO:1901360,organic cyclic compound metabolic process|GO:0044710,single-organism metabolic process|GO:0044711,single-organism biosynthetic process|GO:0055086,nuc…	GO:0005737,cytoplasm|GO:0009536,plastid|GO:0043231,intracellular membrane-bounded organelle|GO:0044464,cell part|GO:0044444,cytoplasmic part|GO:0005623,cell|GO:0005622,intracellular|GO:0043229,intracellular organelle|GO:0044424,intracellular part|GO:0043227,membrane-bounded organelle|GO:0043226,organelle|GO:0009507,chloroplast	GO:0035639,purine ribonucleoside triphosphate binding|GO:0016885,ligase activity, forming carbon-carbon bonds|GO:0005488,binding|GO:0043167,ion binding|GO:1901363,heterocyclic compound binding|GO:1901265,nucleoside phosphate binding|GO:0001882,nucleoside binding|GO:0043168,anion binding|GO:0043169,cation binding|GO:0000166,nucleotide binding|GO:0016879,ligase activity, forming carbon-nitrogen bon…	ath00620,Pyruvate metabolism|ath00061,Fatty acid biosynthesis|ath01212,Fatty acid metabolism|ath00640,Propanoate metabolism|ath01200,Carbon metabolism|ath01110,Biosynthesis of secondary metabolites|ath01100,Metabolic pathways	http://www.uniprot.org/uniprot/O04983	FALSE
Araip.10018902.1	1.08	86.96	1e-151	O04331	PHB3	GO:0022622,root system development|GO:0008104,protein localization|GO:0072655,establishment of protein localization to mitochondrion|GO:0009451,RNA modification|GO:1901360,organic cyclic compound metabolic process|GO:0051716,cellular response to stimulus|GO:0070727,cellular macromolecule localization|GO:0071840,cellular component organization or biogenesis|GO:0048513,animal organ development|GO:0…	GO:0098796,membrane protein complex|GO:0044464,cell part|GO:0031974,membrane-enclosed lumen|GO:1990204,oxidoreductase complex|GO:0043229,intracellular organelle|GO:0043228,non-membrane-bounded organelle|GO:0098800,inner mitochondrial membrane protein complex|GO:0043227,membrane-bounded organelle|GO:0043226,organelle|GO:0031224,intrinsic component of membrane|GO:0005737,cytoplasm|GO:0031090,organe…			http://www.uniprot.org/uniprot/O04331	FALSE
Araip.10000300.1	1.07	71.22	0	P93026	VSR1	GO:0044238,primary metabolic process|GO:0072666,establishment of protein localization to vacuole|GO:0072665,protein localization to vacuole|GO:0044249,cellular biosynthetic process|GO:0008104,protein localization|GO:0034645,cellular macromolecule biosynthetic process|GO:1901576,organic substance biosynthetic process|GO:0009100,glycoprotein metabolic process|GO:0009101,glycoprotein biosynthetic pr…	GO:0016020,membrane|GO:0005783,endoplasmic reticulum|GO:0043229,intracellular organelle|GO:0071944,cell periphery|GO:0005622,intracellular|GO:0030135,coated vesicle|GO:0043226,organelle|GO:0031224,intrinsic component of membrane|GO:0010008,endosome membrane|GO:0030665,clathrin-coated vesicle membrane|GO:0031984,organelle subcompartment|GO:0031982,vesicle|GO:0030662,coated vesicle membrane|GO:0016…	GO:0009940,amino-terminal vacuolar sorting propeptide binding|GO:0043169,cation binding|GO:0042277,peptide binding|GO:0005048,signal sequence binding|GO:0033218,amide binding|GO:0010209,vacuolar sorting signal binding|GO:0043167,ion binding|GO:0005509,calcium ion binding|GO:0005515,protein binding|GO:0046872,metal ion binding|GO:0005488,binding		http://www.uniprot.org/uniprot/P93026	FALSE
Araip.10038839.1	1.07	90.45	5e-120	P51418	RPL18AB	GO:0044238,primary metabolic process|GO:0044249,cellular biosynthetic process|GO:0034641,cellular nitrogen compound metabolic process|GO:0006807,nitrogen compound metabolic process|GO:0045229,external encapsulating structure organization|GO:0034645,cellular macromolecule biosynthetic process|GO:1901576,organic substance biosynthetic process|GO:0071840,cellular component organization or biogenesis…	GO:0015934,large ribosomal subunit|GO:0022625,cytosolic large ribosomal subunit|GO:0043229,intracellular organelle|GO:0043228,non-membrane-bounded organelle|GO:0022626,cytosolic ribosome|GO:0005774,vacuolar membrane|GO:0043227,membrane-bounded organelle|GO:0043226,organelle|GO:0005737,cytoplasm|GO:0031090,organelle membrane|GO:0005773,vacuole|GO:0098805,whole membrane|GO:0016020,membrane|GO:00305…	GO:0003735,structural constituent of ribosome|GO:0005198,structural molecule activity|GO:0005488,binding|GO:0097159,organic cyclic compound binding|GO:0003723,RNA binding|GO:0003676,nucleic acid binding|GO:1901363,heterocyclic compound binding|GO:0003729,mRNA binding	ath03010,Ribosome	http://www.uniprot.org/uniprot/P51418	FALSE
Araip.10037909.1	1.07	90.77	0	Q38950	PP2AA2	GO:0044238,primary metabolic process|GO:0019220,regulation of phosphate metabolic process|GO:0080090,regulation of primary metabolic process|GO:0019222,regulation of metabolic process|GO:0016311,dephosphorylation|GO:0010921,regulation of phosphatase activity|GO:0031323,regulation of cellular metabolic process|GO:0034047,regulation of protein phosphatase type 2A activity|GO:0051179,localization|GO…	GO:0005737,cytoplasm|GO:0005829,cytosol|GO:0016020,membrane|GO:0044464,cell part|GO:0005623,cell|GO:0005622,intracellular|GO:0044444,cytoplasmic part|GO:0071944,cell periphery|GO:0005886,plasma membrane|GO:0044424,intracellular part|GO:0043231,intracellular membrane-bounded organelle|GO:0005634,nucleus|GO:0005777,peroxisome|GO:0042579,microbody|GO:0043229,intracellular organelle|GO:0043227,membra…	GO:0019888,protein phosphatase regulator activity|GO:0019208,phosphatase regulator activity|GO:0008601,protein phosphatase type 2A regulator activity|GO:0098772,molecular function regulator|GO:0030234,enzyme regulator activity	ath03015,mRNA surveillance pathway	http://www.uniprot.org/uniprot/Q38950	FALSE
Araip.10037876.1	1.07	86.97	2e-142	Q9M376	VAMP727	GO:0008104,protein localization|GO:0006906,vesicle fusion|GO:0072666,establishment of protein localization to vacuole|GO:0072665,protein localization to vacuole|GO:0061025,membrane fusion|GO:0061024,membrane organization|GO:0032940,secretion by cell|GO:0051641,cellular localization|GO:0044699,single-organism process|GO:0051234,establishment of localization|GO:0051649,establishment of localization…	GO:0005737,cytoplasm|GO:0043231,intracellular membrane-bounded organelle|GO:0005768,endosome|GO:0016021,integral component of membrane|GO:0016020,membrane|GO:0044464,cell part|GO:0044444,cytoplasmic part|GO:0005623,cell|GO:0005622,intracellular|GO:0043229,intracellular organelle|GO:0012505,endomembrane system|GO:0044424,intracellular part|GO:0044425,membrane part|GO:0043227,membrane-bounded organ…	GO:0005484,SNAP receptor activity|GO:0000149,SNARE binding|GO:0005488,binding|GO:0005515,protein binding		http://www.uniprot.org/uniprot/Q9M376	FALSE
Araip.10020628.1	1.06	50	7.4	Q5XUX8	MMI9.7	GO:0000280,nuclear division|GO:0090224,regulation of spindle organization|GO:0019220,regulation of phosphate metabolic process|GO:0009893,positive regulation of metabolic process|GO:0019222,regulation of metabolic process|GO:0033674,positive regulation of kinase activity|GO:0051493,regulation of cytoskeleton organization|GO:0031325,positive regulation of cellular metabolic process|GO:0031323,regu…	GO:0005856,cytoskeleton|GO:0005819,spindle|GO:0099512,supramolecular fiber|GO:0099513,polymeric cytoskeletal fiber|GO:0043232,intracellular non-membrane-bounded organelle|GO:0044464,cell part|GO:0005623,cell|GO:0005622,intracellular|GO:0044446,intracellular organelle part|GO:0043229,intracellular organelle|GO:0044430,cytoskeletal part|GO:0044422,organelle part|GO:0044424,intracellular part|GO:004…			http://www.uniprot.org/uniprot/Q5XUX8	FALSE
Araip.10033499.1	1.06	76.98	0	F4ILR7	At2g35920	GO:0031365,N-terminal protein amino acid modification|GO:0044249,cellular biosynthetic process|GO:0006499,N-terminal protein myristoylation|GO:0034645,cellular macromolecule biosynthetic process|GO:1901576,organic substance biosynthetic process|GO:0042158,lipoprotein biosynthetic process|GO:0043170,macromolecule metabolic process|GO:0043543,protein acylation|GO:0044260,cellular macromolecule meta…	GO:0005737,cytoplasm|GO:0043231,intracellular membrane-bounded organelle|GO:0044464,cell part|GO:0043229,intracellular organelle|GO:0005739,mitochondrion|GO:0005622,intracellular|GO:0044444,cytoplasmic part|GO:0005623,cell|GO:0044424,intracellular part|GO:0043227,membrane-bounded organelle|GO:0043226,organelle	GO:0016887,ATPase activity|GO:0008026,ATP-dependent helicase activity|GO:0035639,purine ribonucleoside triphosphate binding|GO:0005488,binding|GO:0003676,nucleic acid binding|GO:0043167,ion binding|GO:1901363,heterocyclic compound binding|GO:0001883,purine nucleoside binding|GO:0001882,nucleoside binding|GO:0043168,anion binding|GO:0042623,ATPase activity, coupled|GO:0000166,nucleotide binding|GO…	ath03018,RNA degradation	http://www.uniprot.org/uniprot/F4ILR7	FALSE
Araip.10030535.1	1.05	70.34	4e-145	Q9T0G0	HSD5	GO:0044249,cellular biosynthetic process|GO:1901362,organic cyclic compound biosynthetic process|GO:1901360,organic cyclic compound metabolic process|GO:1901576,organic substance biosynthetic process|GO:0044710,single-organism metabolic process|GO:0044711,single-organism biosynthetic process|GO:0055114,oxidation-reduction process|GO:0071704,organic substance metabolic process|GO:0044699,single-or…	GO:0044425,membrane part|GO:0016021,integral component of membrane|GO:0016020,membrane|GO:0031224,intrinsic component of membrane	GO:0003824,catalytic activity|GO:0016491,oxidoreductase activity		http://www.uniprot.org/uniprot/Q9T0G0	FALSE
Araip.10014788.1	1.05	69.26	4e-141	Q9SZE7	PER51	GO:0044712,single-organism catabolic process|GO:0009628,response to abiotic stimulus|GO:0044710,single-organism metabolic process|GO:0006970,response to osmotic stress|GO:0044237,cellular metabolic process|GO:0050896,response to stimulus|GO:0009987,cellular process|GO:0072593,reactive oxygen species metabolic process|GO:0044248,cellular catabolic process|GO:0006950,response to stress|GO:0042744,h…	GO:0005576,extracellular region	GO:0043169,cation binding|GO:0046872,metal ion binding|GO:0020037,heme binding|GO:0046906,tetrapyrrole binding|GO:0097159,organic cyclic compound binding|GO:0016209,antioxidant activity|GO:0043167,ion binding|GO:1901363,heterocyclic compound binding|GO:0003824,catalytic activity|GO:0005488,binding|GO:0005515,protein binding|GO:0016684,oxidoreductase activity, acting on peroxide as acceptor|GO:000…	ath00940,Phenylpropanoid biosynthesis|ath01100,Metabolic pathways|ath01110,Biosynthesis of secondary metabolites	http://www.uniprot.org/uniprot/Q9SZE7	FALSE
Araip.10037328.1	1.05	72.7	0	F4KH14	At5g17530	GO:0044238,primary metabolic process|GO:0005975,carbohydrate metabolic process|GO:0008152,metabolic process|GO:0071704,organic substance metabolic process	GO:0005737,cytoplasm|GO:0009536,plastid|GO:0043231,intracellular membrane-bounded organelle|GO:0009532,plastid stroma|GO:0009570,chloroplast stroma|GO:0044464,cell part|GO:0044444,cytoplasmic part|GO:0005623,cell|GO:0005622,intracellular|GO:0044446,intracellular organelle part|GO:0043229,intracellular organelle|GO:0044435,plastid part|GO:0044434,chloroplast part|GO:0044424,intracellular part|GO:0…	GO:0016866,intramolecular transferase activity|GO:0003824,catalytic activity|GO:0016853,isomerase activity|GO:0016868,intramolecular transferase activity, phosphotransferases		http://www.uniprot.org/uniprot/F4KH14	FALSE
Araip.10024490.1	1.05	59.07	0	Q0WNX3	At5g15270			GO:0097159,organic cyclic compound binding|GO:0005488,binding|GO:0003676,nucleic acid binding|GO:1901363,heterocyclic compound binding|GO:0003723,RNA binding|GO:0003729,mRNA binding		http://www.uniprot.org/uniprot/Q0WNX3	FALSE
Araip.10024195.1	1.04	92.19	0	Q9FX54	GAPC2	GO:0051049,regulation of transport|GO:0009167,purine ribonucleoside monophosphate metabolic process|GO:0044281,small molecule metabolic process|GO:0009161,ribonucleoside monophosphate metabolic process|GO:0071840,cellular component organization or biogenesis|GO:0044712,single-organism catabolic process|GO:0044710,single-organism metabolic process|GO:0009132,nucleoside diphosphate metabolic proces…	GO:0031974,membrane-enclosed lumen|GO:0042579,microbody|GO:0043229,intracellular organelle|GO:0043228,non-membrane-bounded organelle|GO:0043227,membrane-bounded organelle|GO:0043226,organelle|GO:0030054,cell junction|GO:0005737,cytoplasm|GO:0009536,plastid|GO:0031981,nuclear lumen|GO:0005730,nucleolus|GO:0005618,cell wall|GO:0005634,nucleus|GO:0016020,membrane|GO:0005777,peroxisome|GO:0005739,mit…	GO:0051287,NAD binding|GO:0016620,oxidoreductase activity, acting on the aldehyde or oxo group of donors, NAD or NADP as acceptor|GO:0008270,zinc ion binding|GO:0003676,nucleic acid binding|GO:0003677,DNA binding|GO:0000166,nucleotide binding|GO:1901363,heterocyclic compound binding|GO:1901265,nucleoside phosphate binding|GO:0016491,oxidoreductase activity|GO:0043169,cation binding|GO:0004365,gly…	ath00710,Carbon fixation in photosynthetic organisms|ath00010,Glycolysis / Gluconeogenesis|ath01230,Biosynthesis of amino acids|ath01200,Carbon metabolism|ath01110,Biosynthesis of secondary metabolites|ath01100,Metabolic pathways	http://www.uniprot.org/uniprot/Q9FX54	FALSE
Araip.10015158.1	1.04	60.65	2e-117	Q9FKM2	VDAC4	GO:0051049,regulation of transport|GO:0006820,anion transport|GO:0034765,regulation of ion transmembrane transport|GO:0044070,regulation of anion transport|GO:0050789,regulation of biological process|GO:0044699,single-organism process|GO:0051234,establishment of localization|GO:0040007,growth|GO:0043207,response to external biotic stimulus|GO:0040008,regulation of growth|GO:0009617,response to ba…	GO:0031975,envelope|GO:0043229,intracellular organelle|GO:0071944,cell periphery|GO:0043227,membrane-bounded organelle|GO:0043226,organelle|GO:0031224,intrinsic component of membrane|GO:0005737,cytoplasm|GO:0046930,pore complex|GO:0031090,organelle membrane|GO:0016021,integral component of membrane|GO:0016020,membrane|GO:0044444,cytoplasmic part|GO:0005739,mitochondrion|GO:0031968,organelle outer…	GO:0022891,substrate-specific transmembrane transporter activity|GO:0005244,voltage-gated ion channel activity|GO:0022836,gated channel activity|GO:0005215,transporter activity|GO:0008509,anion transmembrane transporter activity|GO:0015288,porin activity|GO:0008308,voltage-gated anion channel activity|GO:0015075,ion transmembrane transporter activity|GO:0022832,voltage-gated channel activity|GO:0…		http://www.uniprot.org/uniprot/Q9FKM2	FALSE
Araip.10033920.1	1.04	53.92	3e-106	Q9LUE4	HSD6	GO:0044238,primary metabolic process|GO:0044710,single-organism metabolic process|GO:0044711,single-organism biosynthetic process|GO:0006629,lipid metabolic process|GO:1901576,organic substance biosynthetic process|GO:0044699,single-organism process|GO:1901360,organic cyclic compound metabolic process|GO:0055114,oxidation-reduction process|GO:0071704,organic substance metabolic process|GO:0009058…	GO:0044425,membrane part|GO:0016021,integral component of membrane|GO:0016020,membrane|GO:0031224,intrinsic component of membrane	GO:0003824,catalytic activity|GO:0016491,oxidoreductase activity		http://www.uniprot.org/uniprot/Q9LUE4	FALSE
Araip.10019786.1	1.03	31.34	0.18	P15457	AT2S1			GO:0045735,nutrient reservoir activity		http://www.uniprot.org/uniprot/P15457	FALSE
Araip.10012764.1	1.03	33.49	2.8	Q9ZPW6	At2g18340		GO:0005737,cytoplasm|GO:0005783,endoplasmic reticulum|GO:0005773,vacuole|GO:0044464,cell part|GO:0044444,cytoplasmic part|GO:0005623,cell|GO:0005622,intracellular|GO:0043229,intracellular organelle|GO:0012505,endomembrane system|GO:0044424,intracellular part|GO:0043227,membrane-bounded organelle|GO:0043226,organelle|GO:0043231,intracellular membrane-bounded organelle			http://www.uniprot.org/uniprot/Q9ZPW6	FALSE
Araip.10005278.1	1.03	67.96	1e-156	O04420	At2g26230	GO:0034440,lipid oxidation|GO:0006631,fatty acid metabolic process|GO:0006635,fatty acid beta-oxidation|GO:0019752,carboxylic acid metabolic process|GO:0044248,cellular catabolic process|GO:0009062,fatty acid catabolic process|GO:0034641,cellular nitrogen compound metabolic process|GO:0006807,nitrogen compound metabolic process|GO:1901360,organic cyclic compound metabolic process|GO:0044281,small…	GO:0005737,cytoplasm|GO:0043231,intracellular membrane-bounded organelle|GO:0044464,cell part|GO:0005777,peroxisome|GO:0044444,cytoplasmic part|GO:0005623,cell|GO:0005622,intracellular|GO:0042579,microbody|GO:0043229,intracellular organelle|GO:0044424,intracellular part|GO:0043227,membrane-bounded organelle|GO:0043226,organelle	GO:0016661,oxidoreductase activity, acting on other nitrogenous compounds as donors|GO:0003824,catalytic activity|GO:0016663,oxidoreductase activity, acting on other nitrogenous compounds as donors, oxygen as acceptor|GO:0004846,urate oxidase activity|GO:0016491,oxidoreductase activity	ath00230,Purine metabolism|ath01100,Metabolic pathways|ath00232,Caffeine metabolism	http://www.uniprot.org/uniprot/O04420	FALSE
Araip.10021045.1	1.03	48.15	1	P56802	rps11	GO:0044249,cellular biosynthetic process|GO:0034641,cellular nitrogen compound metabolic process|GO:0006807,nitrogen compound metabolic process|GO:0034645,cellular macromolecule biosynthetic process|GO:1901576,organic substance biosynthetic process|GO:0044267,cellular protein metabolic process|GO:0044260,cellular macromolecule metabolic process|GO:0043043,peptide biosynthetic process|GO:0071704,o…	GO:0005737,cytoplasm|GO:0009536,plastid|GO:0032991,macromolecular complex|GO:0005840,ribosome|GO:0043232,intracellular non-membrane-bounded organelle|GO:0044464,cell part|GO:0044444,cytoplasmic part|GO:0005623,cell|GO:0030529,intracellular ribonucleoprotein complex|GO:0043229,intracellular organelle|GO:0043228,non-membrane-bounded organelle|GO:0044424,intracellular part|GO:0009507,chloroplast|GO:…	GO:0097159,organic cyclic compound binding|GO:0019843,rRNA binding|GO:0003735,structural constituent of ribosome|GO:0003723,RNA binding|GO:0003676,nucleic acid binding|GO:0005198,structural molecule activity|GO:1901363,heterocyclic compound binding|GO:0005488,binding|GO:0070181,small ribosomal subunit rRNA binding|GO:0048027,mRNA 5'-UTR binding|GO:0003729,mRNA binding	ath03010,Ribosome	http://www.uniprot.org/uniprot/P56802	FALSE
Araip.10008573.1	1.03	84.44	0	F4JY76	At5g25754	GO:0022607,cellular component assembly|GO:0080090,regulation of primary metabolic process|GO:0019222,regulation of metabolic process|GO:0043933,macromolecular complex subunit organization|GO:2000112,regulation of cellular macromolecule biosynthetic process|GO:0031323,regulation of cellular metabolic process|GO:0044249,cellular biosynthetic process|GO:0034641,cellular nitrogen compound metabolic p…	GO:0071944,cell periphery|GO:0030054,cell junction|GO:0005737,cytoplasm|GO:0005852,eukaryotic translation initiation factor 3 complex|GO:0016282,eukaryotic 43S preinitiation complex|GO:0016020,membrane|GO:0070993,translation preinitiation complex|GO:0030529,intracellular ribonucleoprotein complex|GO:0055044,symplast|GO:0005911,cell-cell junction|GO:0005886,plasma membrane|GO:0033290,eukaryotic 48…	GO:0005488,binding|GO:0097159,organic cyclic compound binding|GO:0008135,translation factor activity, RNA binding|GO:0003723,RNA binding|GO:0003676,nucleic acid binding|GO:1901363,heterocyclic compound binding|GO:0003743,translation initiation factor activity|GO:0003729,mRNA binding		http://www.uniprot.org/uniprot/F4JY76	FALSE
Araip.10037819.1	1.03	56.66	2e-136	O81816	MO2	GO:0009407,toxin catabolic process|GO:0044248,cellular catabolic process|GO:0044699,single-organism process|GO:0044712,single-organism catabolic process|GO:0010583,response to cyclopentenone|GO:0044710,single-organism metabolic process|GO:0043207,response to external biotic stimulus|GO:0009056,catabolic process|GO:0014070,response to organic cyclic compound|GO:0019748,secondary metabolic process|…		GO:0003824,catalytic activity|GO:0004497,monooxygenase activity|GO:0016491,oxidoreductase activity|GO:0043168,anion binding|GO:0050662,coenzyme binding|GO:0050660,flavin adenine dinucleotide binding|GO:0097159,organic cyclic compound binding|GO:0000166,nucleotide binding|GO:0036094,small molecule binding|GO:0048037,cofactor binding|GO:1901265,nucleoside phosphate binding|GO:0005488,binding|GO:004…		http://www.uniprot.org/uniprot/O81816	FALSE
Araip.10005853.1	1.02	56.97	0	Q38802	GA1	GO:0042221,response to chemical|GO:0051716,cellular response to stimulus|GO:0019752,carboxylic acid metabolic process|GO:0071229,cellular response to acid chemical|GO:0044249,cellular biosynthetic process|GO:0023052,signaling|GO:0007165,signal transduction|GO:0070887,cellular response to chemical stimulus|GO:0044283,small molecule biosynthetic process|GO:0050789,regulation of biological process|G…	GO:0005737,cytoplasm|GO:0009536,plastid|GO:0043231,intracellular membrane-bounded organelle|GO:0044464,cell part|GO:0044444,cytoplasmic part|GO:0005623,cell|GO:0005622,intracellular|GO:0043229,intracellular organelle|GO:0044424,intracellular part|GO:0043227,membrane-bounded organelle|GO:0043226,organelle|GO:0009507,chloroplast	GO:0043169,cation binding|GO:0016838,carbon-oxygen lyase activity, acting on phosphates|GO:0016853,isomerase activity|GO:0003824,catalytic activity|GO:0016835,carbon-oxygen lyase activity|GO:0010333,terpene synthase activity|GO:0000287,magnesium ion binding|GO:0043167,ion binding|GO:0009905,ent-copalyl diphosphate synthase activity|GO:0005488,binding|GO:0016872,intramolecular lyase activity|GO:00…	ath00904,Diterpenoid biosynthesis|ath01100,Metabolic pathways|ath01110,Biosynthesis of secondary metabolites	http://www.uniprot.org/uniprot/Q38802	FALSE
Araip.10032622.1	1.02	48.13	6e-122	Q9SSA7	GLIP5	GO:0015824,proline transport|GO:0006865,amino acid transport|GO:1901575,organic substance catabolic process|GO:0006820,anion transport|GO:0044699,single-organism process|GO:0044712,single-organism catabolic process|GO:0044710,single-organism metabolic process|GO:0016042,lipid catabolic process|GO:0071705,nitrogen compound transport|GO:0071704,organic substance metabolic process|GO:0006812,cation …	GO:0005576,extracellular region	GO:0016787,hydrolase activity|GO:0016298,lipase activity|GO:0016788,hydrolase activity, acting on ester bonds|GO:0003824,catalytic activity		http://www.uniprot.org/uniprot/Q9SSA7	FALSE
Araip.10025148.1	1.02	65.43	4e-63	Q0WMZ5	OEP162	GO:0006865,amino acid transport|GO:0006820,anion transport|GO:0044699,single-organism process|GO:0055085,transmembrane transport|GO:0071705,nitrogen compound transport|GO:0071702,organic substance transport|GO:0006810,transport|GO:0015849,organic acid transport|GO:0006811,ion transport|GO:0009987,cellular process|GO:0015711,organic anion transport|GO:0034220,ion transmembrane transport|GO:0044765…	GO:0019867,outer membrane|GO:0043229,intracellular organelle|GO:0042170,plastid membrane|GO:0031300,intrinsic component of organelle membrane|GO:0043227,membrane-bounded organelle|GO:0043226,organelle|GO:0031224,intrinsic component of membrane|GO:0005737,cytoplasm|GO:0009941,chloroplast envelope|GO:0009536,plastid|GO:0046930,pore complex|GO:0031090,organelle membrane|GO:0031975,envelope|GO:001602…	GO:0022891,substrate-specific transmembrane transporter activity|GO:0022892,substrate-specific transporter activity|GO:0005342,organic acid transmembrane transporter activity|GO:0005488,binding|GO:0042802,identical protein binding|GO:0008514,organic anion transmembrane transporter activity|GO:0005215,transporter activity|GO:0008509,anion transmembrane transporter activity|GO:0015288,porin activit…		http://www.uniprot.org/uniprot/Q0WMZ5	FALSE
Araip.10000102.1	1.02	75	1e-60	P93303	YMF19	GO:0009167,purine ribonucleoside monophosphate metabolic process|GO:0009165,nucleotide biosynthetic process|GO:0009163,nucleoside biosynthetic process|GO:0009161,ribonucleoside monophosphate metabolic process|GO:1901362,organic cyclic compound biosynthetic process|GO:0042451,purine nucleoside biosynthetic process|GO:0009168,purine ribonucleoside monophosphate biosynthetic process|GO:0044710,singl…	GO:0031975,envelope|GO:0043229,intracellular organelle|GO:0043227,membrane-bounded organelle|GO:0043226,organelle|GO:0031224,intrinsic component of membrane|GO:0005737,cytoplasm|GO:0045263,proton-transporting ATP synthase complex, coupling factor F(o)|GO:0031090,organelle membrane|GO:0005773,vacuole|GO:0016021,integral component of membrane|GO:0016020,membrane|GO:0044444,cytoplasmic part|GO:00057…	GO:0035639,purine ribonucleoside triphosphate binding|GO:0005488,binding|GO:0043167,ion binding|GO:1901363,heterocyclic compound binding|GO:1901265,nucleoside phosphate binding|GO:0001882,nucleoside binding|GO:0043168,anion binding|GO:0043169,cation binding|GO:0016820,hydrolase activity, acting on acid anhydrides, catalyzing transmembrane movement of substances|GO:0046914,transition metal ion bin…	ath00190,Oxidative phosphorylation|ath00195,Photosynthesis|ath01100,Metabolic pathways	http://www.uniprot.org/uniprot/P93303	FALSE
Araip.10010025.1	1.01	80.5	0	Q96250	ATPC	GO:0009167,purine ribonucleoside monophosphate metabolic process|GO:0009165,nucleotide biosynthetic process|GO:0009163,nucleoside biosynthetic process|GO:0044282,small molecule catabolic process|GO:0009161,ribonucleoside monophosphate metabolic process|GO:1901362,organic cyclic compound biosynthetic process|GO:0042451,purine nucleoside biosynthetic process|GO:0009168,purine ribonucleoside monopho…	GO:0098796,membrane protein complex|GO:0044464,cell part|GO:0031974,membrane-enclosed lumen|GO:0031975,envelope|GO:0043229,intracellular organelle|GO:0043228,non-membrane-bounded organelle|GO:0005622,intracellular|GO:0043227,membrane-bounded organelle|GO:0043226,organelle|GO:0045261,proton-transporting ATP synthase complex, catalytic core F(1)|GO:0033178,proton-transporting two-sector ATPase comp…	GO:0036442,hydrogen-exporting ATPase activity|GO:0008270,zinc ion binding|GO:0016887,ATPase activity|GO:0042625,ATPase coupled ion transmembrane transporter activity|GO:0042626,ATPase activity, coupled to transmembrane movement of substances|GO:0016820,hydrolase activity, acting on acid anhydrides, catalyzing transmembrane movement of substances|GO:0046914,transition metal ion binding|GO:0046933,…	ath00190,Oxidative phosphorylation|ath01100,Metabolic pathways	http://www.uniprot.org/uniprot/Q96250	FALSE
Araip.10033409.1	1.01	81.32	0	Q9ZQR4	CBSDUF3		GO:0044425,membrane part|GO:0016021,integral component of membrane|GO:0016020,membrane|GO:0031224,intrinsic component of membrane			http://www.uniprot.org/uniprot/Q9ZQR4	FALSE
Araip.10006447.1	1.01	72.64	0	Q93VC7	RPS1	GO:0006778,porphyrin-containing compound metabolic process|GO:0006779,porphyrin-containing compound biosynthetic process|GO:0061024,membrane organization|GO:0044281,small molecule metabolic process|GO:0051656,establishment of organelle localization|GO:1901362,organic cyclic compound biosynthetic process|GO:0015979,photosynthesis|GO:0071840,cellular component organization or biogenesis|GO:0044710,…	GO:0043229,intracellular organelle|GO:0043228,non-membrane-bounded organelle|GO:0043227,membrane-bounded organelle|GO:0043226,organelle|GO:0009579,thylakoid|GO:0009536,plastid|GO:0009532,plastid stroma|GO:0009570,chloroplast stroma|GO:0016020,membrane|GO:0030529,intracellular ribonucleoprotein complex|GO:0044435,plastid part|GO:0044434,chloroplast part|GO:0009507,chloroplast|GO:0005737,cytoplasm|…	GO:0097159,organic cyclic compound binding|GO:1901363,heterocyclic compound binding|GO:0003676,nucleic acid binding|GO:0005488,binding|GO:0003729,mRNA binding|GO:0003723,RNA binding	ath03010,Ribosome	http://www.uniprot.org/uniprot/Q93VC7	FALSE
Araip.10019481.1	1.01	65.43	1e-138	Q147P9	At5g10050	GO:0008152,metabolic process|GO:0044710,single-organism metabolic process|GO:0044699,single-organism process|GO:0055114,oxidation-reduction process		GO:0003824,catalytic activity|GO:0016491,oxidoreductase activity		http://www.uniprot.org/uniprot/Q147P9	FALSE
Araip.10021913.1	1.01	82.93	2e-44	Q9FMN0	SCP2	GO:0034440,lipid oxidation|GO:0007165,signal transduction|GO:0044282,small molecule catabolic process|GO:0044283,small molecule biosynthetic process|GO:0071840,cellular component organization or biogenesis|GO:0009755,hormone-mediated signaling pathway|GO:0044710,single-organism metabolic process|GO:0044711,single-organism biosynthetic process|GO:0009845,seed germination|GO:0016101,diterpenoid met…	GO:0005737,cytoplasm|GO:0043231,intracellular membrane-bounded organelle|GO:0044464,cell part|GO:0005777,peroxisome|GO:0044444,cytoplasmic part|GO:0005623,cell|GO:0005622,intracellular|GO:0042579,microbody|GO:0043229,intracellular organelle|GO:0044424,intracellular part|GO:0043227,membrane-bounded organelle|GO:0043226,organelle			http://www.uniprot.org/uniprot/Q9FMN0	FALSE
Araip.10024251.1	1	47.46	6e-137	Q9SYK9	UGT74E2	GO:0009628,response to abiotic stimulus|GO:0009407,toxin catabolic process|GO:0044281,small molecule metabolic process|GO:1901360,organic cyclic compound metabolic process|GO:0044712,single-organism catabolic process|GO:0042445,hormone metabolic process|GO:0044710,single-organism metabolic process|GO:0042538,hyperosmotic salinity response|GO:0080167,response to karrikin|GO:0032787,monocarboxylic …	GO:0043231,intracellular membrane-bounded organelle|GO:0044464,cell part|GO:0005623,cell|GO:0005622,intracellular|GO:0043229,intracellular organelle|GO:0044424,intracellular part|GO:0043227,membrane-bounded organelle|GO:0043226,organelle	GO:0016757,transferase activity, transferring glycosyl groups|GO:0003824,catalytic activity|GO:0035251,UDP-glucosyltransferase activity|GO:0052638,indole-3-butyrate beta-glucosyltransferase activity|GO:0046527,glucosyltransferase activity|GO:0080043,quercetin 3-O-glucosyltransferase activity|GO:0016740,transferase activity|GO:0080044,quercetin 7-O-glucosyltransferase activity|GO:0016758,transfera…		http://www.uniprot.org/uniprot/Q9SYK9	FALSE
Araip.10017768.1	-1	79.55	0	P52901	E1 ALPHA	GO:0009185,ribonucleoside diphosphate metabolic process|GO:0010035,response to inorganic substance|GO:0010038,response to metal ion|GO:0006732,coenzyme metabolic process|GO:0009141,nucleoside triphosphate metabolic process|GO:0009144,purine nucleoside triphosphate metabolic process|GO:0019752,carboxylic acid metabolic process|GO:0044723,single-organism carbohydrate metabolic process|GO:0034641,ce…	GO:0005737,cytoplasm|GO:0005829,cytosol|GO:0043231,intracellular membrane-bounded organelle|GO:0043233,organelle lumen|GO:0005634,nucleus|GO:0044464,cell part|GO:0044444,cytoplasmic part|GO:0031974,membrane-enclosed lumen|GO:0005622,intracellular|GO:0044446,intracellular organelle part|GO:0070013,intracellular organelle lumen|GO:0043229,intracellular organelle|GO:0005739,mitochondrion|GO:0044429,…	GO:0004738,pyruvate dehydrogenase activity|GO:0004739,pyruvate dehydrogenase (acetyl-transferring) activity|GO:0016624,oxidoreductase activity, acting on the aldehyde or oxo group of donors, disulfide as acceptor|GO:0003824,catalytic activity|GO:0016903,oxidoreductase activity, acting on the aldehyde or oxo group of donors|GO:0016491,oxidoreductase activity	ath00620,Pyruvate metabolism|ath00020,Citrate cycle (TCA cycle)|ath00010,Glycolysis / Gluconeogenesis|ath01200,Carbon metabolism|ath01110,Biosynthesis of secondary metabolites|ath01100,Metabolic pathways	http://www.uniprot.org/uniprot/P52901	FALSE
Araip.10023664.1	-1.01	40	8e-39	Q949W6	KAKU4	GO:0006996,organelle organization|GO:0006997,nucleus organization|GO:0044699,single-organism process|GO:0009987,cellular process|GO:0010256,endomembrane system organization|GO:0006998,nuclear envelope organization|GO:0071763,nuclear membrane organization|GO:0061024,membrane organization|GO:0044802,single-organism membrane organization|GO:0016043,cellular component organization|GO:0044763,single-o…	GO:0005635,nuclear envelope|GO:0044464,cell part|GO:0031975,envelope|GO:0043229,intracellular organelle|GO:0043227,membrane-bounded organelle|GO:0043226,organelle|GO:0044446,intracellular organelle part|GO:0031090,organelle membrane|GO:0005637,nuclear inner membrane|GO:0005634,nucleus|GO:0016020,membrane|GO:0031965,nuclear membrane|GO:0031967,organelle envelope|GO:0012505,endomembrane system|GO:0…	GO:0005488,binding|GO:0005515,protein binding		http://www.uniprot.org/uniprot/Q949W6	FALSE
Araip.10005880.1	-1.01	46.51	1e-22	Q9ZVS2	At1g03210	GO:0009058,biosynthetic process|GO:0008152,metabolic process		GO:0003824,catalytic activity		http://www.uniprot.org/uniprot/Q9ZVS2	FALSE
Araip.10006485.1	-1.01	30.67	0.35	Q9SD62	At3g47110	GO:0044267,cellular protein metabolic process|GO:0006468,protein phosphorylation|GO:0044260,cellular macromolecule metabolic process|GO:0044238,primary metabolic process|GO:0019538,protein metabolic process|GO:0016310,phosphorylation|GO:0009987,cellular process|GO:0043412,macromolecule modification|GO:0006464,cellular protein modification process|GO:0043170,macromolecule metabolic process|GO:0071…	GO:0016021,integral component of membrane|GO:0016020,membrane|GO:0044464,cell part|GO:0005623,cell|GO:0071944,cell periphery|GO:0005886,plasma membrane|GO:0044425,membrane part|GO:0031224,intrinsic component of membrane	GO:0035639,purine ribonucleoside triphosphate binding|GO:0004672,protein kinase activity|GO:0043167,ion binding|GO:1901363,heterocyclic compound binding|GO:0001883,purine nucleoside binding|GO:0001882,nucleoside binding|GO:0043168,anion binding|GO:0000166,nucleotide binding|GO:0004674,protein serine/threonine kinase activity|GO:0016740,transferase activity|GO:1901265,nucleoside phosphate binding|…		http://www.uniprot.org/uniprot/Q9SD62	FALSE
Araip.10020178.1	-1.01	36.67	6.2	Q9SZR3	SMXL4	GO:0044238,primary metabolic process|GO:0019538,protein metabolic process|GO:0043170,macromolecule metabolic process|GO:0071704,organic substance metabolic process|GO:0008152,metabolic process|GO:0080090,regulation of primary metabolic process|GO:0019222,regulation of metabolic process|GO:0031326,regulation of cellular biosynthetic process|GO:0031323,regulation of cellular metabolic process|GO:00…	GO:0005737,cytoplasm|GO:0009536,plastid|GO:0043231,intracellular membrane-bounded organelle|GO:0044464,cell part|GO:0044444,cytoplasmic part|GO:0005623,cell|GO:0005622,intracellular|GO:0043229,intracellular organelle|GO:0044424,intracellular part|GO:0043227,membrane-bounded organelle|GO:0043226,organelle|GO:0009507,chloroplast|GO:0005634,nucleus	GO:0016787,hydrolase activity|GO:0003824,catalytic activity		http://www.uniprot.org/uniprot/Q9SZR3	FALSE
Araip.10039536.1	-1.02	77.87	0	Q9FIZ7	OXP1	GO:1901575,organic substance catabolic process|GO:1901564,organonitrogen compound metabolic process|GO:0044273,sulfur compound catabolic process|GO:0043603,cellular amide metabolic process|GO:0009987,cellular process|GO:0042219,cellular modified amino acid catabolic process|GO:0043171,peptide catabolic process|GO:0006807,nitrogen compound metabolic process|GO:0044248,cellular catabolic process|GO…	GO:0005737,cytoplasm|GO:0005829,cytosol|GO:0044464,cell part|GO:0005623,cell|GO:0005622,intracellular|GO:0055044,symplast|GO:0044444,cytoplasmic part|GO:0009506,plasmodesma|GO:0005911,cell-cell junction|GO:0044424,intracellular part|GO:0030054,cell junction	GO:0035639,purine ribonucleoside triphosphate binding|GO:0017168,5-oxoprolinase (ATP-hydrolyzing) activity|GO:0005488,binding|GO:0043167,ion binding|GO:1901363,heterocyclic compound binding|GO:1901265,nucleoside phosphate binding|GO:0001882,nucleoside binding|GO:0043168,anion binding|GO:0000166,nucleotide binding|GO:0001883,purine nucleoside binding|GO:0032549,ribonucleoside binding|GO:0017076,pu…	ath00480,Glutathione metabolism	http://www.uniprot.org/uniprot/Q9FIZ7	FALSE
Araip.10037345.1	-1.02	77.42	7e-61	P57720	EMB1144	GO:0044238,primary metabolic process|GO:0034645,cellular macromolecule biosynthetic process|GO:0006950,response to stress|GO:0044237,cellular metabolic process|GO:0006865,amino acid transport|GO:0019752,carboxylic acid metabolic process|GO:0009611,response to wounding|GO:0044249,cellular biosynthetic process|GO:0006820,anion transport|GO:0006807,nitrogen compound metabolic process|GO:1901360,orga…	GO:0031974,membrane-enclosed lumen|GO:0043229,intracellular organelle|GO:0043228,non-membrane-bounded organelle|GO:0043227,membrane-bounded organelle|GO:0043226,organelle|GO:0005737,cytoplasm|GO:0009536,plastid|GO:0031981,nuclear lumen|GO:0005730,nucleolus|GO:0009570,chloroplast stroma|GO:0005634,nucleus|GO:0044435,plastid part|GO:0044434,chloroplast part|GO:0009507,chloroplast|GO:0043231,intrace…	GO:0016838,carbon-oxygen lyase activity, acting on phosphates|GO:0016835,carbon-oxygen lyase activity|GO:0016829,lyase activity|GO:0003824,catalytic activity|GO:0004107,chorismate synthase activity|GO:0043168,anion binding|GO:0097367,carbohydrate derivative binding|GO:0097159,organic cyclic compound binding|GO:0000166,nucleotide binding|GO:0036094,small molecule binding|GO:0048037,cofactor bindin…	ath01110,Biosynthesis of secondary metabolites|ath00400,Phenylalanine, tyrosine and tryptophan biosynthesis|ath01100,Metabolic pathways|ath01230,Biosynthesis of amino acids	http://www.uniprot.org/uniprot/P57720	FALSE
Araip.10010377.1	-1.02	34.19	9e-19	Q9M2T2	T22E16.130	GO:0008104,protein localization|GO:0009893,positive regulation of metabolic process|GO:0019222,regulation of metabolic process|GO:0009891,positive regulation of biosynthetic process|GO:0006950,response to stress|GO:0050896,response to stimulus|GO:0006612,protein targeting to membrane|GO:0048583,regulation of response to stimulus|GO:0008152,metabolic process|GO:0061024,membrane organization|GO:000…	GO:0044464,cell part|GO:0005623,cell|GO:0005622,intracellular			http://www.uniprot.org/uniprot/Q9M2T2	FALSE
Araip.10006625.1	-1.02	79.38	0	Q9SSQ9	PLDALPHA2	GO:0046486,glycerolipid metabolic process|GO:0044238,primary metabolic process|GO:0006650,glycerophospholipid metabolic process|GO:0044237,cellular metabolic process|GO:0071229,cellular response to acid chemical|GO:0034641,cellular nitrogen compound metabolic process|GO:0006807,nitrogen compound metabolic process|GO:0023052,signaling|GO:0044281,small molecule metabolic process|GO:0070887,cellular…	GO:0030135,coated vesicle|GO:0031975,envelope|GO:0043229,intracellular organelle|GO:0043227,membrane-bounded organelle|GO:0043226,organelle|GO:0030136,clathrin-coated vesicle|GO:0005737,cytoplasm|GO:0009941,chloroplast envelope|GO:0009536,plastid|GO:0031982,vesicle|GO:0016023,cytoplasmic, membrane-bounded vesicle|GO:0031410,cytoplasmic vesicle|GO:0016020,membrane|GO:0031988,membrane-bounded vesic…	GO:0016787,hydrolase activity|GO:0008081,phosphoric diester hydrolase activity|GO:0043169,cation binding|GO:0016788,hydrolase activity, acting on ester bonds|GO:0043167,ion binding|GO:0042578,phosphoric ester hydrolase activity|GO:0003824,catalytic activity|GO:0070290,N-acylphosphatidylethanolamine-specific phospholipase D activity|GO:0005509,calcium ion binding|GO:0004630,phospholipase D activit…	ath01110,Biosynthesis of secondary metabolites|ath04144,Endocytosis|ath00564,Glycerophospholipid metabolism|ath00565,Ether lipid metabolism|ath01100,Metabolic pathways	http://www.uniprot.org/uniprot/Q9SSQ9	FALSE
Araip.10021412.1	-1.02	67.39	0	F4I6B2	At1g30470		GO:0005737,cytoplasm|GO:0005829,cytosol|GO:0043231,intracellular membrane-bounded organelle|GO:0005773,vacuole|GO:0098588,bounding membrane of organelle|GO:0016020,membrane|GO:0044464,cell part|GO:0044444,cytoplasmic part|GO:0005623,cell|GO:0005774,vacuolar membrane|GO:0044446,intracellular organelle part|GO:0043229,intracellular organelle|GO:0044437,vacuolar part|GO:0044424,intracellular part|GO…			http://www.uniprot.org/uniprot/F4I6B2	FALSE
Araip.10014347.1	-1.02	73.52	0	Q8VZQ4	B''GAMMA		GO:0005737,cytoplasm|GO:0043231,intracellular membrane-bounded organelle|GO:0005829,cytosol|GO:0044464,cell part|GO:0044444,cytoplasmic part|GO:0005623,cell|GO:0043226,organelle|GO:0043229,intracellular organelle|GO:0044424,intracellular part|GO:0005622,intracellular|GO:0043227,membrane-bounded organelle|GO:0005634,nucleus	GO:0043169,cation binding|GO:0043167,ion binding|GO:0005488,binding|GO:0046872,metal ion binding|GO:0005509,calcium ion binding	ath03015,mRNA surveillance pathway	http://www.uniprot.org/uniprot/Q8VZQ4	FALSE
Araip.10034685.1	-1.03	90.11	4e-152	Q8LAD2	At5g23250	GO:0008104,protein localization|GO:0009218,pyrimidine ribonucleotide metabolic process|GO:0043436,oxoacid metabolic process|GO:0009165,nucleotide biosynthetic process|GO:0044281,small molecule metabolic process|GO:0072350,tricarboxylic acid metabolic process|GO:1901362,organic cyclic compound biosynthetic process|GO:1901360,organic cyclic compound metabolic process|GO:0044710,single-organism meta…	GO:0005737,cytoplasm|GO:0043231,intracellular membrane-bounded organelle|GO:0044464,cell part|GO:0043229,intracellular organelle|GO:0005739,mitochondrion|GO:0005622,intracellular|GO:0044444,cytoplasmic part|GO:0005623,cell|GO:0044424,intracellular part|GO:0043227,membrane-bounded organelle|GO:0043226,organelle|GO:0043233,organelle lumen|GO:0031974,membrane-enclosed lumen|GO:0044446,intracellular …	GO:0035639,purine ribonucleoside triphosphate binding|GO:0005488,binding|GO:0043167,ion binding|GO:1901363,heterocyclic compound binding|GO:1901265,nucleoside phosphate binding|GO:0001882,nucleoside binding|GO:0043168,anion binding|GO:0043169,cation binding|GO:0046914,transition metal ion binding|GO:0000166,nucleotide binding|GO:0001883,purine nucleoside binding|GO:0032549,ribonucleoside binding|…	ath01100,Metabolic pathways|ath01110,Biosynthesis of secondary metabolites|ath00020,Citrate cycle (TCA cycle)|ath01200,Carbon metabolism|ath00640,Propanoate metabolism	http://www.uniprot.org/uniprot/Q8LAD2	FALSE
Araip.10021083.1	-1.03	82.48	0	Q38868	CPK9	GO:0008104,protein localization|GO:0048585,negative regulation of response to stimulus|GO:0048583,regulation of response to stimulus|GO:0031348,negative regulation of defense response|GO:0007165,signal transduction|GO:0031347,regulation of defense response|GO:0009755,hormone-mediated signaling pathway|GO:0044710,single-organism metabolic process|GO:0006986,response to unfolded protein|GO:0009751,…	GO:0005737,cytoplasm|GO:0016020,membrane|GO:0044464,cell part|GO:0005623,cell|GO:0005622,intracellular|GO:0071944,cell periphery|GO:0005886,plasma membrane|GO:0044424,intracellular part|GO:0043231,intracellular membrane-bounded organelle|GO:0005634,nucleus|GO:0043229,intracellular organelle|GO:0043227,membrane-bounded organelle|GO:0043226,organelle	GO:0035639,purine ribonucleoside triphosphate binding|GO:0004672,protein kinase activity|GO:0043167,ion binding|GO:1901363,heterocyclic compound binding|GO:0001883,purine nucleoside binding|GO:0001882,nucleoside binding|GO:0043168,anion binding|GO:0043169,cation binding|GO:0000166,nucleotide binding|GO:0004674,protein serine/threonine kinase activity|GO:0016740,transferase activity|GO:1901265,nuc…	ath04626,Plant-pathogen interaction	http://www.uniprot.org/uniprot/Q38868	FALSE
Araip.10002518.1	-1.03	67.48	4e-94	Q9SUR3	RTNLB1	GO:0006996,organelle organization|GO:0007029,endoplasmic reticulum organization|GO:0009987,cellular process|GO:0010256,endomembrane system organization|GO:0016043,cellular component organization|GO:0071786,endoplasmic reticulum tubular network organization|GO:0071840,cellular component organization or biogenesis	GO:0005783,endoplasmic reticulum|GO:0005789,endoplasmic reticulum membrane|GO:0042175,nuclear outer membrane-endoplasmic reticulum membrane network|GO:0043229,intracellular organelle|GO:0030176,integral component of endoplasmic reticulum membrane|GO:0031301,integral component of organelle membrane|GO:0031300,intrinsic component of organelle membrane|GO:0098552,side of membrane|GO:0043227,membrane…			http://www.uniprot.org/uniprot/Q9SUR3	FALSE
Araip.10025733.1	-1.04	87.99	0	Q9SJQ9	FBA6	GO:0042221,response to chemical|GO:0009185,ribonucleoside diphosphate metabolic process|GO:0010035,response to inorganic substance|GO:0010038,response to metal ion|GO:0006732,coenzyme metabolic process|GO:0009141,nucleoside triphosphate metabolic process|GO:0009144,purine nucleoside triphosphate metabolic process|GO:0019752,carboxylic acid metabolic process|GO:0044723,single-organism carbohydrate…	GO:0005737,cytoplasm|GO:0043231,intracellular membrane-bounded organelle|GO:0005829,cytosol|GO:0016020,membrane|GO:0044464,cell part|GO:0044444,cytoplasmic part|GO:0005739,mitochondrion|GO:0005622,intracellular|GO:0055044,symplast|GO:0043229,intracellular organelle|GO:0071944,cell periphery|GO:0030054,cell junction|GO:0005911,cell-cell junction|GO:0005886,plasma membrane|GO:0044424,intracellular …	GO:0043169,cation binding|GO:0046872,metal ion binding|GO:0046914,transition metal ion binding|GO:0016829,lyase activity|GO:0016830,carbon-carbon lyase activity|GO:0016832,aldehyde-lyase activity|GO:0043167,ion binding|GO:0003824,catalytic activity|GO:0005488,binding|GO:0004332,fructose-bisphosphate aldolase activity|GO:0005507,copper ion binding|GO:0005515,protein binding	ath00030,Pentose phosphate pathway|ath00710,Carbon fixation in photosynthetic organisms|ath00010,Glycolysis / Gluconeogenesis|ath00051,Fructose and mannose metabolism|ath01230,Biosynthesis of amino acids|ath01200,Carbon metabolism|ath01110,Biosynthesis of secondary metabolites|ath01100,Metabolic pathways	http://www.uniprot.org/uniprot/Q9SJQ9	FALSE
Araip.10003526.1	-1.04	85.71	0	Q9M9K1	At3g08590	GO:0009167,purine ribonucleoside monophosphate metabolic process|GO:0044281,small molecule metabolic process|GO:0009161,ribonucleoside monophosphate metabolic process|GO:1901360,organic cyclic compound metabolic process|GO:0044712,single-organism catabolic process|GO:0044710,single-organism metabolic process|GO:0010035,response to inorganic substance|GO:0009199,ribonucleoside triphosphate metabol…	GO:0005737,cytoplasm|GO:0048046,apoplast|GO:0005829,cytosol|GO:0044464,cell part|GO:0005623,cell|GO:0005622,intracellular|GO:0055044,symplast|GO:0044444,cytoplasmic part|GO:0005576,extracellular region|GO:0009506,plasmodesma|GO:0005911,cell-cell junction|GO:0044424,intracellular part|GO:0030054,cell junction	GO:0043169,cation binding|GO:0016853,isomerase activity|GO:0046914,transition metal ion binding|GO:0046537,2,3-bisphosphoglycerate-independent phosphoglycerate mutase activity|GO:0030145,manganese ion binding|GO:0043167,ion binding|GO:0003824,catalytic activity|GO:0005488,binding|GO:0016868,intramolecular transferase activity, phosphotransferases|GO:0016866,intramolecular transferase activity|GO:…	ath00260,Glycine, serine and threonine metabolism|ath00010,Glycolysis / Gluconeogenesis|ath01230,Biosynthesis of amino acids|ath01200,Carbon metabolism|ath01110,Biosynthesis of secondary metabolites|ath01100,Metabolic pathways	http://www.uniprot.org/uniprot/Q9M9K1	FALSE
Araip.10000513.1	-1.04	82.44	0	Q38882	PLDALPHA1	GO:0022622,root system development|GO:0009628,response to abiotic stimulus|GO:0051234,establishment of localization|GO:0048589,developmental growth|GO:0048588,developmental cell growth|GO:0048584,positive regulation of response to stimulus|GO:0048583,regulation of response to stimulus|GO:0048469,cell maturation|GO:0009167,purine ribonucleoside monophosphate metabolic process|GO:0044281,small mole…	GO:0030135,coated vesicle|GO:0043229,intracellular organelle|GO:0071944,cell periphery|GO:0043227,membrane-bounded organelle|GO:0043226,organelle|GO:0030054,cell junction|GO:0030136,clathrin-coated vesicle|GO:0005737,cytoplasm|GO:0009536,plastid|GO:0031982,vesicle|GO:0016023,cytoplasmic, membrane-bounded vesicle|GO:0031410,cytoplasmic vesicle|GO:0005634,nucleus|GO:0016020,membrane|GO:0005739,mito…	GO:0042578,phosphoric ester hydrolase activity|GO:0005488,binding|GO:0043168,anion binding|GO:0043169,cation binding|GO:0008081,phosphoric diester hydrolase activity|GO:0005543,phospholipid binding|GO:0005546,phosphatidylinositol-4,5-bisphosphate binding|GO:0043167,ion binding|GO:1902936,phosphatidylinositol bisphosphate binding|GO:0005509,calcium ion binding|GO:0004630,phospholipase D activity|G…	ath01110,Biosynthesis of secondary metabolites|ath04144,Endocytosis|ath00564,Glycerophospholipid metabolism|ath00565,Ether lipid metabolism|ath01100,Metabolic pathways	http://www.uniprot.org/uniprot/Q38882	FALSE
Araip.10012410.1	-1.04	53.7	2e-170	Q9FFC2	MRN17.9	GO:0044238,primary metabolic process|GO:0019538,protein metabolic process|GO:0043170,macromolecule metabolic process|GO:0071704,organic substance metabolic process|GO:0008152,metabolic process|GO:0006508,proteolysis|GO:1901564,organonitrogen compound metabolic process|GO:0006807,nitrogen compound metabolic process		GO:0016787,hydrolase activity|GO:0017171,serine hydrolase activity|GO:0003824,catalytic activity|GO:0004180,carboxypeptidase activity|GO:0008238,exopeptidase activity|GO:0070011,peptidase activity, acting on L-amino acid peptides|GO:0008233,peptidase activity|GO:0008236,serine-type peptidase activity|GO:0004177,aminopeptidase activity|GO:0008239,dipeptidyl-peptidase activity		http://www.uniprot.org/uniprot/Q9FFC2	FALSE
Araip.10025109.1	-1.04	77.91	0	P14713	PHYB	GO:0009582,detection of abiotic stimulus|GO:0009628,response to abiotic stimulus|GO:0080090,regulation of primary metabolic process|GO:0019222,regulation of metabolic process|GO:0051049,regulation of transport|GO:0048583,regulation of response to stimulus|GO:0048580,regulation of post-embryonic development|GO:0009409,response to cold|GO:0007165,signal transduction|GO:1902644,tertiary alcohol meta…	GO:0031974,membrane-enclosed lumen|GO:0043229,intracellular organelle|GO:0043227,membrane-bounded organelle|GO:0043226,organelle|GO:0016607,nuclear speck|GO:0016604,nuclear body|GO:0031981,nuclear lumen|GO:0005634,nucleus|GO:0016020,membrane|GO:0005654,nucleoplasm|GO:0044451,nucleoplasm part|GO:0005737,cytoplasm|GO:0043231,intracellular membrane-bounded organelle|GO:0043233,organelle lumen|GO:000…	GO:0038023,signaling receptor activity|GO:0060089,molecular transducer activity|GO:0004872,receptor activity|GO:0004871,signal transducer activity|GO:0005057,signal transducer activity, downstream of receptor|GO:0031516,far-red light photoreceptor activity|GO:0031517,red light photoreceptor activity|GO:0016740,transferase activity|GO:0004673,protein histidine kinase activity|GO:0004672,protein ki…	ath04712,Circadian rhythm - plant	http://www.uniprot.org/uniprot/P14713	FALSE
Araip.10027328.1	-1.04	60.76	0	Q9LR03	At1g75620	GO:0044036,cell wall macromolecule metabolic process|GO:0034645,cellular macromolecule biosynthetic process|GO:0070592,cell wall polysaccharide biosynthetic process|GO:0033692,cellular polysaccharide biosynthetic process|GO:0071840,cellular component organization or biogenesis|GO:0044038,cell wall macromolecule biosynthetic process|GO:1901576,organic substance biosynthetic process|GO:0044710,sing…				http://www.uniprot.org/uniprot/Q9LR03	FALSE
Araip.10003126.1	-1.04	68.89	0	O22898	LACS1	GO:0006631,fatty acid metabolic process|GO:0051716,cellular response to stimulus|GO:0008152,metabolic process|GO:0010166,wax metabolic process|GO:0009627,systemic acquired resistance|GO:0019752,carboxylic acid metabolic process|GO:0009791,post-embryonic development|GO:0001676,long-chain fatty acid metabolic process|GO:0032501,multicellular organismal process|GO:0044281,small molecule metabolic pr…	GO:0005737,cytoplasm|GO:0005783,endoplasmic reticulum|GO:0044464,cell part|GO:0043229,intracellular organelle|GO:0005623,cell|GO:0005622,intracellular|GO:0044444,cytoplasmic part|GO:0012505,endomembrane system|GO:0044424,intracellular part|GO:0043227,membrane-bounded organelle|GO:0043226,organelle|GO:0043231,intracellular membrane-bounded organelle	GO:0015645,fatty acid ligase activity|GO:0035639,purine ribonucleoside triphosphate binding|GO:0031957,very long-chain fatty acid-CoA ligase activity|GO:0005488,binding|GO:0000166,nucleotide binding|GO:1901363,heterocyclic compound binding|GO:1901265,nucleoside phosphate binding|GO:0001882,nucleoside binding|GO:0043168,anion binding|GO:0043167,ion binding|GO:0004467,long-chain fatty acid-CoA liga…	ath00061,Fatty acid biosynthesis|ath04146,Peroxisome|ath01212,Fatty acid metabolism|ath01100,Metabolic pathways|ath00071,Fatty acid degradation	http://www.uniprot.org/uniprot/O22898	FALSE
Araip.10026218.1	-1.05	49.89	3e-112	Q94K88	AP22.13	GO:0006479,protein methylation|GO:0080090,regulation of primary metabolic process|GO:0019222,regulation of metabolic process|GO:2000241,regulation of reproductive process|GO:0048580,regulation of post-embryonic development|GO:0043933,macromolecular complex subunit organization|GO:0051567,histone H3-K9 methylation|GO:1901362,organic cyclic compound biosynthetic process|GO:0071840,cellular componen…				http://www.uniprot.org/uniprot/Q94K88	FALSE
Araip.10030492.1	-1.05	67.42	0	Q9T0A0	LACS4	GO:0006633,fatty acid biosynthetic process|GO:0006631,fatty acid metabolic process|GO:0006950,response to stress|GO:0019752,carboxylic acid metabolic process|GO:0001676,long-chain fatty acid metabolic process|GO:0044281,small molecule metabolic process|GO:0044283,small molecule biosynthetic process|GO:0009698,phenylpropanoid metabolic process|GO:0009699,phenylpropanoid biosynthetic process|GO:004…	GO:0005737,cytoplasm|GO:0005794,Golgi apparatus|GO:0043231,intracellular membrane-bounded organelle|GO:0005829,cytosol|GO:0016020,membrane|GO:0044464,cell part|GO:0044444,cytoplasmic part|GO:0005623,cell|GO:0005622,intracellular|GO:0043229,intracellular organelle|GO:0071944,cell periphery|GO:0012505,endomembrane system|GO:0005886,plasma membrane|GO:0044424,intracellular part|GO:0043227,membrane-b…	GO:0015645,fatty acid ligase activity|GO:0035639,purine ribonucleoside triphosphate binding|GO:0005488,binding|GO:0000166,nucleotide binding|GO:1901363,heterocyclic compound binding|GO:1901265,nucleoside phosphate binding|GO:0001882,nucleoside binding|GO:0043168,anion binding|GO:0043167,ion binding|GO:0004467,long-chain fatty acid-CoA ligase activity|GO:0001883,purine nucleoside binding|GO:003254…	ath00061,Fatty acid biosynthesis|ath04146,Peroxisome|ath01212,Fatty acid metabolism|ath01100,Metabolic pathways|ath00071,Fatty acid degradation	http://www.uniprot.org/uniprot/Q9T0A0	FALSE
Araip.10001229.1	-1.05	61.98	2e-96	Q9C5U8	HISN8	GO:0044238,primary metabolic process|GO:0009314,response to radiation|GO:0006596,polyamine biosynthetic process|GO:0019752,carboxylic acid metabolic process|GO:0006595,polyamine metabolic process|GO:0042401,cellular biogenic amine biosynthetic process|GO:0034641,cellular nitrogen compound metabolic process|GO:0006807,nitrogen compound metabolic process|GO:0009416,response to light stimulus|GO:004…	GO:0005737,cytoplasm|GO:0009536,plastid|GO:0043231,intracellular membrane-bounded organelle|GO:0009532,plastid stroma|GO:0009570,chloroplast stroma|GO:0044464,cell part|GO:0044444,cytoplasmic part|GO:0005623,cell|GO:0005622,intracellular|GO:0044446,intracellular organelle part|GO:0043229,intracellular organelle|GO:0044435,plastid part|GO:0044434,chloroplast part|GO:0044424,intracellular part|GO:0…	GO:0005488,binding|GO:0043169,cation binding|GO:0004399,histidinol dehydrogenase activity|GO:0016614,oxidoreductase activity, acting on CH-OH group of donors|GO:0046914,transition metal ion binding|GO:0016616,oxidoreductase activity, acting on the CH-OH group of donors, NAD or NADP as acceptor|GO:0043167,ion binding|GO:0051287,NAD binding|GO:0036094,small molecule binding|GO:0000166,nucleotide bi…	ath00340,Histidine metabolism|ath01110,Biosynthesis of secondary metabolites|ath01230,Biosynthesis of amino acids|ath01100,Metabolic pathways	http://www.uniprot.org/uniprot/Q9C5U8	FALSE
Araip.10000713.1	-1.06	72.54	0	Q9FF55	PDIL1-4	GO:0006457,protein folding|GO:0034645,cellular macromolecule biosynthetic process|GO:0006498,N-terminal protein lipidation|GO:0030243,cellulose metabolic process|GO:0006810,transport|GO:0051649,establishment of localization in cell|GO:0044042,glucan metabolic process|GO:0030244,cellulose biosynthetic process|GO:0042592,homeostatic process|GO:0044249,cellular biosynthetic process|GO:0009250,glucan…	GO:0005618,cell wall|GO:0005783,endoplasmic reticulum|GO:0031974,membrane-enclosed lumen|GO:0043229,intracellular organelle|GO:0071944,cell periphery|GO:0043227,membrane-bounded organelle|GO:0043226,organelle|GO:0005737,cytoplasm|GO:0009536,plastid|GO:0031090,organelle membrane|GO:0005773,vacuole|GO:0005634,nucleus|GO:0016020,membrane|GO:0005739,mitochondrion|GO:0005774,vacuolar membrane|GO:00444…	GO:0016853,isomerase activity|GO:0003824,catalytic activity|GO:0003756,protein disulfide isomerase activity|GO:0016864,intramolecular oxidoreductase activity, transposing S-S bonds|GO:0016860,intramolecular oxidoreductase activity	ath04141,Protein processing in endoplasmic reticulum	http://www.uniprot.org/uniprot/Q9FF55	FALSE
Araip.10008065.1	-1.06	26.47	3e-06	Q9LPC5	BIG3	GO:0048856,anatomical structure development|GO:0051234,establishment of localization|GO:0009893,positive regulation of metabolic process|GO:0019222,regulation of metabolic process|GO:0006810,transport|GO:0048583,regulation of response to stimulus|GO:0008104,protein localization|GO:0023052,signaling|GO:0007165,signal transduction|GO:0023051,regulation of signaling|GO:0035556,intracellular signal t…	GO:0043229,intracellular organelle|GO:0043227,membrane-bounded organelle|GO:0043226,organelle|GO:0005737,cytoplasm|GO:0031984,organelle subcompartment|GO:0005634,nucleus|GO:0016020,membrane|GO:0044431,Golgi apparatus part|GO:0005794,Golgi apparatus|GO:0012505,endomembrane system|GO:0043231,intracellular membrane-bounded organelle|GO:0005829,cytosol|GO:0005802,trans-Golgi network|GO:0044464,cell p…	GO:0098772,molecular function regulator|GO:0005085,guanyl-nucleotide exchange factor activity|GO:0005086,ARF guanyl-nucleotide exchange factor activity	ath04144,Endocytosis	http://www.uniprot.org/uniprot/Q9LPC5	FALSE
Araip.10019379.1	-1.06	73.58	5e-87	Q9M328	F5K20_290	GO:0009628,response to abiotic stimulus|GO:0050896,response to stimulus|GO:0006950,response to stress|GO:0008152,metabolic process|GO:0009266,response to temperature stimulus|GO:0009409,response to cold|GO:0006457,protein folding|GO:0009987,cellular process|GO:0006979,response to oxidative stress|GO:0009408,response to heat|GO:0061077,chaperone-mediated protein folding	GO:0016020,membrane|GO:0044464,cell part|GO:0005623,cell|GO:0055044,symplast|GO:0071944,cell periphery|GO:0009506,plasmodesma|GO:0005911,cell-cell junction|GO:0005886,plasma membrane|GO:0030054,cell junction	GO:0016787,hydrolase activity|GO:0003824,catalytic activity		http://www.uniprot.org/uniprot/Q9M328	FALSE
Araip.10011460.1	-1.06	64.09	6e-143	O65355	GGH2	GO:0006575,cellular modified amino acid metabolic process|GO:0010035,response to inorganic substance|GO:0009628,response to abiotic stimulus|GO:0010038,response to metal ion|GO:0006732,coenzyme metabolic process|GO:0019752,carboxylic acid metabolic process|GO:0044249,cellular biosynthetic process|GO:0034641,cellular nitrogen compound metabolic process|GO:0006807,nitrogen compound metabolic proces…	GO:0005737,cytoplasm|GO:0044421,extracellular region part|GO:0043231,intracellular membrane-bounded organelle|GO:0005773,vacuole|GO:0044464,cell part|GO:0043229,intracellular organelle|GO:0005623,cell|GO:0030312,external encapsulating structure|GO:0005618,cell wall|GO:0044444,cytoplasmic part|GO:0071944,cell periphery|GO:0044424,intracellular part|GO:0005576,extracellular region|GO:0005622,intrac…	GO:0016787,hydrolase activity|GO:0003824,catalytic activity|GO:0034722,gamma-glutamyl-peptidase activity|GO:0008238,exopeptidase activity|GO:0070011,peptidase activity, acting on L-amino acid peptides|GO:0008233,peptidase activity|GO:0008242,omega peptidase activity	ath00790,Folate biosynthesis	http://www.uniprot.org/uniprot/O65355	FALSE
Araip.10038274.1	-1.06	70.4	8e-120	Q9LIL3	At3g22850	GO:0006598,polyamine catabolic process|GO:0042398,cellular modified amino acid biosynthetic process|GO:0009310,amine catabolic process|GO:0006595,polyamine metabolic process|GO:0042402,cellular biogenic amine catabolic process|GO:0006807,nitrogen compound metabolic process|GO:0009698,phenylpropanoid metabolic process|GO:1901566,organonitrogen compound biosynthetic process|GO:1901360,organic cycli…	GO:0005737,cytoplasm|GO:0005829,cytosol|GO:0043231,intracellular membrane-bounded organelle|GO:0005634,nucleus|GO:0016020,membrane|GO:0044464,cell part|GO:0044444,cytoplasmic part|GO:0005623,cell|GO:0005622,intracellular|GO:0043229,intracellular organelle|GO:0071944,cell periphery|GO:0005886,plasma membrane|GO:0044424,intracellular part|GO:0043227,membrane-bounded organelle|GO:0043226,organelle	GO:0005488,binding|GO:0003824,catalytic activity|GO:0016879,ligase activity, forming carbon-nitrogen bonds|GO:0042802,identical protein binding|GO:0016884,carbon-nitrogen ligase activity, with glutamine as amido-N-donor|GO:0005515,protein binding|GO:0046983,protein dimerization activity|GO:0016874,ligase activity|GO:0004066,asparagine synthase (glutamine-hydrolyzing) activity|GO:0042803,protein h…		http://www.uniprot.org/uniprot/Q9LIL3	FALSE
Araip.10012387.1	-1.07	70.47	0	Q56WF8	SCPL48	GO:0044238,primary metabolic process|GO:0019538,protein metabolic process|GO:0043170,macromolecule metabolic process|GO:0071704,organic substance metabolic process|GO:0008152,metabolic process|GO:0006508,proteolysis|GO:0044248,cellular catabolic process|GO:0006807,nitrogen compound metabolic process|GO:0044267,cellular protein metabolic process|GO:1901575,organic substance catabolic process|GO:00…	GO:0005576,extracellular region|GO:0005737,cytoplasm|GO:0043231,intracellular membrane-bounded organelle|GO:0005773,vacuole|GO:0044464,cell part|GO:0043229,intracellular organelle|GO:0005623,cell|GO:0005622,intracellular|GO:0044444,cytoplasmic part|GO:0044424,intracellular part|GO:0043227,membrane-bounded organelle|GO:0043226,organelle	GO:0016787,hydrolase activity|GO:0017171,serine hydrolase activity|GO:0003824,catalytic activity|GO:0004180,carboxypeptidase activity|GO:0004185,serine-type carboxypeptidase activity|GO:0008238,exopeptidase activity|GO:0070011,peptidase activity, acting on L-amino acid peptides|GO:0070008,serine-type exopeptidase activity|GO:0008233,peptidase activity|GO:0008236,serine-type peptidase activity		http://www.uniprot.org/uniprot/Q56WF8	FALSE
Araip.10001304.1	-1.07	83.77	0	Q9SIU0	NAD-ME1	GO:0009167,purine ribonucleoside monophosphate metabolic process|GO:0044281,small molecule metabolic process|GO:0009161,ribonucleoside monophosphate metabolic process|GO:1901360,organic cyclic compound metabolic process|GO:0044712,single-organism catabolic process|GO:0044710,single-organism metabolic process|GO:0010035,response to inorganic substance|GO:0010256,endomembrane system organization|GO…	GO:0005737,cytoplasm|GO:0009536,plastid|GO:0043231,intracellular membrane-bounded organelle|GO:0044464,cell part|GO:0044444,cytoplasmic part|GO:0005739,mitochondrion|GO:0005622,intracellular|GO:0043229,intracellular organelle|GO:0005623,cell|GO:0044424,intracellular part|GO:0043227,membrane-bounded organelle|GO:0043226,organelle|GO:0009507,chloroplast	GO:0050897,cobalt ion binding|GO:0035639,purine ribonucleoside triphosphate binding|GO:0051287,NAD binding|GO:0008948,oxaloacetate decarboxylase activity|GO:0008270,zinc ion binding|GO:0043167,ion binding|GO:1901363,heterocyclic compound binding|GO:0001883,purine nucleoside binding|GO:0001882,nucleoside binding|GO:0043168,anion binding|GO:0043169,cation binding|GO:0046914,transition metal ion bin…	ath00620,Pyruvate metabolism|ath00710,Carbon fixation in photosynthetic organisms|ath01100,Metabolic pathways|ath01200,Carbon metabolism	http://www.uniprot.org/uniprot/Q9SIU0	FALSE
Araip.10034405.1	-1.07	77.06	0	Q9XGZ0	NADP-ME3	GO:0048589,developmental growth|GO:0048588,developmental cell growth|GO:0048468,cell development|GO:0044281,small molecule metabolic process|GO:0071840,cellular component organization or biogenesis|GO:0044710,single-organism metabolic process|GO:0044711,single-organism biosynthetic process|GO:0071555,cell wall organization|GO:0048868,pollen tube development|GO:0048869,cellular developmental proce…	GO:0005737,cytoplasm|GO:0005829,cytosol|GO:0044464,cell part|GO:0005623,cell|GO:0005622,intracellular|GO:0044444,cytoplasmic part|GO:0044424,intracellular part|GO:0009536,plastid|GO:0043231,intracellular membrane-bounded organelle|GO:0043229,intracellular organelle|GO:0043227,membrane-bounded organelle|GO:0043226,organelle|GO:0009507,chloroplast	GO:0051287,NAD binding|GO:0008948,oxaloacetate decarboxylase activity|GO:0005488,binding|GO:0000166,nucleotide binding|GO:1901363,heterocyclic compound binding|GO:1901265,nucleoside phosphate binding|GO:0016491,oxidoreductase activity|GO:0043169,cation binding|GO:0016829,lyase activity|GO:0043167,ion binding|GO:0046872,metal ion binding|GO:0050662,coenzyme binding|GO:0036094,small molecule bindin…	ath00620,Pyruvate metabolism|ath00710,Carbon fixation in photosynthetic organisms|ath01100,Metabolic pathways|ath01200,Carbon metabolism	http://www.uniprot.org/uniprot/Q9XGZ0	FALSE
Araip.10033246.1	-1.07	67.47	6e-74	O82240	At2g47710	GO:0009607,response to biotic stimulus|GO:0009605,response to external stimulus|GO:0043207,response to external biotic stimulus|GO:0009620,response to fungus|GO:0050896,response to stimulus|GO:0006950,response to stress|GO:0008152,metabolic process|GO:0042221,response to chemical|GO:0002238,response to molecule of fungal origin|GO:0051707,response to other organism|GO:0010033,response to organic …	GO:0005737,cytoplasm|GO:0005794,Golgi apparatus|GO:0043231,intracellular membrane-bounded organelle|GO:0005773,vacuole|GO:0016020,membrane|GO:0044464,cell part|GO:0044444,cytoplasmic part|GO:0005623,cell|GO:0005622,intracellular|GO:0043229,intracellular organelle|GO:0071944,cell periphery|GO:0012505,endomembrane system|GO:0005886,plasma membrane|GO:0044424,intracellular part|GO:0043227,membrane-b…	GO:0016787,hydrolase activity|GO:0003824,catalytic activity		http://www.uniprot.org/uniprot/O82240	FALSE
Araip.10037336.1	-1.08	65.56	0	Q9SCV5	BGAL7	GO:0044238,primary metabolic process|GO:0005975,carbohydrate metabolic process|GO:0008152,metabolic process|GO:0071704,organic substance metabolic process	GO:0005618,cell wall|GO:0044464,cell part|GO:0005623,cell|GO:0030312,external encapsulating structure|GO:0048046,apoplast|GO:0071944,cell periphery|GO:0005576,extracellular region|GO:0005737,cytoplasm|GO:0043231,intracellular membrane-bounded organelle|GO:0005773,vacuole|GO:0043229,intracellular organelle|GO:0044444,cytoplasmic part|GO:0044424,intracellular part|GO:0005622,intracellular|GO:004322…	GO:0016787,hydrolase activity|GO:0015925,galactosidase activity|GO:0016798,hydrolase activity, acting on glycosyl bonds|GO:0030246,carbohydrate binding|GO:0003824,catalytic activity|GO:0004565,beta-galactosidase activity|GO:0005488,binding|GO:0004553,hydrolase activity, hydrolyzing O-glycosyl compounds		http://www.uniprot.org/uniprot/Q9SCV5	FALSE
Araip.10013572.1	-1.08	78.57	0	Q9FVC8	DHDPS2	GO:0044238,primary metabolic process|GO:0019752,carboxylic acid metabolic process|GO:0006553,lysine metabolic process|GO:0044249,cellular biosynthetic process|GO:0006807,nitrogen compound metabolic process|GO:0009067,aspartate family amino acid biosynthetic process|GO:0009066,aspartate family amino acid metabolic process|GO:0044283,small molecule biosynthetic process|GO:0044699,single-organism pr…	GO:0005737,cytoplasm|GO:0009536,plastid|GO:0043231,intracellular membrane-bounded organelle|GO:0044464,cell part|GO:0044444,cytoplasmic part|GO:0005623,cell|GO:0005622,intracellular|GO:0043229,intracellular organelle|GO:0044424,intracellular part|GO:0043227,membrane-bounded organelle|GO:0043226,organelle|GO:0009507,chloroplast	GO:0016835,carbon-oxygen lyase activity|GO:0008840,4-hydroxy-tetrahydrodipicolinate synthase|GO:0003824,catalytic activity|GO:0016836,hydro-lyase activity|GO:0016829,lyase activity	ath00261,Monobactam biosynthesis|ath01230,Biosynthesis of amino acids|ath00300,Lysine biosynthesis|ath01100,Metabolic pathways|ath01110,Biosynthesis of secondary metabolites	http://www.uniprot.org/uniprot/Q9FVC8	FALSE
Araip.10015240.1	-1.08	79.78	0	O22607	MSI4	GO:0080090,regulation of primary metabolic process|GO:0019222,regulation of metabolic process|GO:1901362,organic cyclic compound biosynthetic process|GO:1901360,organic cyclic compound metabolic process|GO:0044710,single-organism metabolic process|GO:0048869,cellular developmental process|GO:0006281,DNA repair|GO:0060255,regulation of macromolecule metabolic process|GO:0003006,developmental proce…	GO:0031974,membrane-enclosed lumen|GO:0043229,intracellular organelle|GO:0043228,non-membrane-bounded organelle|GO:0043227,membrane-bounded organelle|GO:0043226,organelle|GO:0005737,cytoplasm|GO:0031981,nuclear lumen|GO:0005730,nucleolus|GO:0005634,nucleus|GO:0080008,Cul4-RING E3 ubiquitin ligase complex|GO:1902494,catalytic complex|GO:1990234,transferase complex|GO:0031461,cullin-RING ubiquitin …	GO:0043169,cation binding|GO:0043167,ion binding|GO:0005488,binding|GO:0005515,protein binding|GO:0046872,metal ion binding		http://www.uniprot.org/uniprot/O22607	FALSE
Araip.10017735.1	-1.08	80.6	0	O81416	At4g02290	GO:0030243,cellulose metabolic process|GO:0044042,glucan metabolic process|GO:0030245,cellulose catabolic process|GO:0044248,cellular catabolic process|GO:0044036,cell wall macromolecule metabolic process|GO:0045229,external encapsulating structure organization|GO:0009251,glucan catabolic process|GO:0071840,cellular component organization or biogenesis|GO:0044247,cellular polysaccharide catabolic…	GO:0005576,extracellular region	GO:0016787,hydrolase activity|GO:0008810,cellulase activity|GO:0016798,hydrolase activity, acting on glycosyl bonds|GO:0003824,catalytic activity|GO:0004553,hydrolase activity, hydrolyzing O-glycosyl compounds		http://www.uniprot.org/uniprot/O81416	FALSE
Araip.10010843.1	-1.09	67.73	3e-128	Q9CA90	HPR2	GO:0043094,cellular metabolic compound salvage|GO:0044710,single-organism metabolic process|GO:0008152,metabolic process|GO:0044249,cellular biosynthetic process|GO:0009987,cellular process|GO:0044237,cellular metabolic process|GO:0009853,photorespiration|GO:0009058,biosynthetic process|GO:0055114,oxidation-reduction process|GO:0009854,oxidative photosynthetic carbon pathway|GO:0044699,single-org…	GO:0005737,cytoplasm|GO:0005829,cytosol|GO:0044464,cell part|GO:0005623,cell|GO:0005622,intracellular|GO:0044444,cytoplasmic part|GO:0044424,intracellular part	GO:0050662,coenzyme binding|GO:0016614,oxidoreductase activity, acting on CH-OH group of donors|GO:0016616,oxidoreductase activity, acting on the CH-OH group of donors, NAD or NADP as acceptor|GO:0016618,hydroxypyruvate reductase activity|GO:0051287,NAD binding|GO:0000166,nucleotide binding|GO:0036094,small molecule binding|GO:0003824,catalytic activity|GO:0048037,cofactor binding|GO:0005488,bind…	ath00630,Glyoxylate and dicarboxylate metabolism|ath01110,Biosynthesis of secondary metabolites|ath00260,Glycine, serine and threonine metabolism|ath01100,Metabolic pathways|ath01200,Carbon metabolism	http://www.uniprot.org/uniprot/Q9CA90	FALSE
Araip.10011025.1	-1.09	67.7	0	O04373	ILL4	GO:0050896,response to stimulus|GO:0006950,response to stress|GO:0009611,response to wounding|GO:0008152,metabolic process	GO:0005783,endoplasmic reticulum|GO:0005788,endoplasmic reticulum lumen|GO:0031974,membrane-enclosed lumen|GO:0043229,intracellular organelle|GO:0071944,cell periphery|GO:0043227,membrane-bounded organelle|GO:0043226,organelle|GO:0005737,cytoplasm|GO:0016020,membrane|GO:0044432,endoplasmic reticulum part|GO:0012505,endomembrane system|GO:0005886,plasma membrane|GO:0043231,intracellular membrane-b…	GO:0016787,hydrolase activity|GO:0016810,hydrolase activity, acting on carbon-nitrogen (but not peptide) bonds|GO:0003824,catalytic activity|GO:0010179,IAA-Ala conjugate hydrolase activity|GO:0010178,IAA-amino acid conjugate hydrolase activity|GO:0043169,cation binding|GO:0043167,ion binding|GO:0005488,binding|GO:0046872,metal ion binding		http://www.uniprot.org/uniprot/O04373	FALSE
Araip.10037330.1	-1.09	62.01	0	Q0WVZ7	At5g20655	GO:0044238,primary metabolic process|GO:0019538,protein metabolic process|GO:0043170,macromolecule metabolic process|GO:0071704,organic substance metabolic process|GO:0008152,metabolic process|GO:0006508,proteolysis	GO:0005737,cytoplasm|GO:0005783,endoplasmic reticulum|GO:0044464,cell part|GO:0043229,intracellular organelle|GO:0005623,cell|GO:0005622,intracellular|GO:0044444,cytoplasmic part|GO:0012505,endomembrane system|GO:0044424,intracellular part|GO:0043227,membrane-bounded organelle|GO:0043226,organelle|GO:0043231,intracellular membrane-bounded organelle|GO:0016021,integral component of membrane|GO:001…	GO:0016787,hydrolase activity|GO:0003824,catalytic activity|GO:0070011,peptidase activity, acting on L-amino acid peptides|GO:0008233,peptidase activity|GO:0008237,metallopeptidase activity		http://www.uniprot.org/uniprot/Q0WVZ7	FALSE
Araip.10018182.1	-1.09	75.94	5e-85	Q9FE06	EXL2	GO:0042221,response to chemical|GO:0050896,response to stimulus|GO:0046685,response to arsenic-containing substance	GO:0048046,apoplast|GO:0043229,intracellular organelle|GO:0071944,cell periphery|GO:0043227,membrane-bounded organelle|GO:0043226,organelle|GO:0030054,cell junction|GO:0005737,cytoplasm|GO:0005615,extracellular space|GO:0005618,cell wall|GO:0005794,Golgi apparatus|GO:0030312,external encapsulating structure|GO:0055044,symplast|GO:0012505,endomembrane system|GO:0005911,cell-cell junction|GO:000950…			http://www.uniprot.org/uniprot/Q9FE06	FALSE
Araip.10000492.1	-1.09	80.41	3e-172	O80358	FPG1	GO:0048856,anatomical structure development|GO:0030154,cell differentiation|GO:0019953,sexual reproduction|GO:0007292,female gamete generation|GO:0034641,cellular nitrogen compound metabolic process|GO:0006807,nitrogen compound metabolic process|GO:1901360,organic cyclic compound metabolic process|GO:0007275,multicellular organism development|GO:0044699,single-organism process|GO:0048229,gametoph…	GO:0043231,intracellular membrane-bounded organelle|GO:0005634,nucleus|GO:0044464,cell part|GO:0005623,cell|GO:0005622,intracellular|GO:0043229,intracellular organelle|GO:0044424,intracellular part|GO:0043227,membrane-bounded organelle|GO:0043226,organelle	GO:0016799,hydrolase activity, hydrolyzing N-glycosyl compounds|GO:0016798,hydrolase activity, acting on glycosyl bonds|GO:0008270,zinc ion binding|GO:0003676,nucleic acid binding|GO:0003677,DNA binding|GO:1901363,heterocyclic compound binding|GO:0043169,cation binding|GO:0046914,transition metal ion binding|GO:0016829,lyase activity|GO:0000702,oxidized base lesion DNA N-glycosylase activity|GO:0…	ath03410,Base excision repair	http://www.uniprot.org/uniprot/O80358	FALSE
Araip.10000185.1	-1.09	59.31	3e-132	O22707	At1g60690	GO:0008152,metabolic process|GO:0044710,single-organism metabolic process|GO:0044699,single-organism process|GO:0055114,oxidation-reduction process	GO:0031975,envelope|GO:0043229,intracellular organelle|GO:0071944,cell periphery|GO:0043227,membrane-bounded organelle|GO:0043226,organelle|GO:0005737,cytoplasm|GO:0009941,chloroplast envelope|GO:0009536,plastid|GO:0016020,membrane|GO:0044435,plastid part|GO:0044434,chloroplast part|GO:0031967,organelle envelope|GO:0005886,plasma membrane|GO:0009507,chloroplast|GO:0009526,plastid envelope|GO:0043…	GO:0003824,catalytic activity|GO:0016491,oxidoreductase activity		http://www.uniprot.org/uniprot/O22707	FALSE
Araip.10017256.1	-1.1	66.32	2e-164	P46086	At5g27450	GO:0006637,acyl-CoA metabolic process|GO:0006732,coenzyme metabolic process|GO:0016310,phosphorylation|GO:0035383,thioester metabolic process|GO:0044249,cellular biosynthetic process|GO:0046490,isopentenyl diphosphate metabolic process|GO:0044281,small molecule metabolic process|GO:0044283,small molecule biosynthetic process|GO:0007000,nucleolus organization|GO:1901362,organic cyclic compound bio…	GO:0005737,cytoplasm|GO:0005829,cytosol|GO:0044464,cell part|GO:0005623,cell|GO:0005622,intracellular|GO:0044444,cytoplasmic part|GO:0044424,intracellular part	GO:0004496,mevalonate kinase activity|GO:0035639,purine ribonucleoside triphosphate binding|GO:0005488,binding|GO:0043167,ion binding|GO:1901363,heterocyclic compound binding|GO:1901265,nucleoside phosphate binding|GO:0001882,nucleoside binding|GO:0043168,anion binding|GO:0000166,nucleotide binding|GO:0016740,transferase activity|GO:0001883,purine nucleoside binding|GO:0032549,ribonucleoside bind…	ath04146,Peroxisome|ath01110,Biosynthesis of secondary metabolites|ath01100,Metabolic pathways|ath00900,Terpenoid backbone biosynthesis	http://www.uniprot.org/uniprot/P46086	FALSE
Araip.10033583.1	-1.1	60.18	3e-156	Q9C915	At1g74300	GO:0008152,metabolic process	GO:0044425,membrane part|GO:0016021,integral component of membrane|GO:0016020,membrane|GO:0031224,intrinsic component of membrane	GO:0016787,hydrolase activity|GO:0003824,catalytic activity		http://www.uniprot.org/uniprot/Q9C915	FALSE
Araip.10007537.1	-1.1	61.96	4e-142	F4J1H2	At3g16230		GO:0005737,cytoplasm|GO:0043231,intracellular membrane-bounded organelle|GO:0044464,cell part|GO:0043229,intracellular organelle|GO:0005739,mitochondrion|GO:0005622,intracellular|GO:0044444,cytoplasmic part|GO:0005623,cell|GO:0044424,intracellular part|GO:0043227,membrane-bounded organelle|GO:0043226,organelle	GO:0097159,organic cyclic compound binding|GO:0005488,binding|GO:0003676,nucleic acid binding|GO:1901363,heterocyclic compound binding|GO:0003723,RNA binding		http://www.uniprot.org/uniprot/F4J1H2	FALSE
Araip.10015073.1	-1.11	64.95	0	Q949Q7	SCPL29	GO:0044700,single organism signaling|GO:0051716,cellular response to stimulus|GO:0008152,metabolic process|GO:0044238,primary metabolic process|GO:0019538,protein metabolic process|GO:0050896,response to stimulus|GO:0009987,cellular process|GO:0044763,single-organism cellular process|GO:0050794,regulation of cellular process|GO:0071704,organic substance metabolic process|GO:0065007,biological reg…	GO:0005737,cytoplasm|GO:0043231,intracellular membrane-bounded organelle|GO:0005773,vacuole|GO:0044464,cell part|GO:0043229,intracellular organelle|GO:0005623,cell|GO:0005622,intracellular|GO:0044444,cytoplasmic part|GO:0005576,extracellular region|GO:0044424,intracellular part|GO:0043227,membrane-bounded organelle|GO:0043226,organelle	GO:0016787,hydrolase activity|GO:0017171,serine hydrolase activity|GO:0003824,catalytic activity|GO:0004180,carboxypeptidase activity|GO:0004185,serine-type carboxypeptidase activity|GO:0008238,exopeptidase activity|GO:0070011,peptidase activity, acting on L-amino acid peptides|GO:0070008,serine-type exopeptidase activity|GO:0008233,peptidase activity|GO:0008236,serine-type peptidase activity		http://www.uniprot.org/uniprot/Q949Q7	FALSE
Araip.10022912.1	-1.11	47.72	0	P93756	SD31	GO:0032502,developmental process|GO:0008152,metabolic process|GO:0061458,reproductive system development|GO:0016310,phosphorylation|GO:0009791,post-embryonic development|GO:0032501,multicellular organismal process|GO:0009653,anatomical structure morphogenesis|GO:0007275,multicellular organism development|GO:0044699,single-organism process|GO:0007389,pattern specification process|GO:0022414,reprod…	GO:0016021,integral component of membrane|GO:0016020,membrane|GO:0044464,cell part|GO:0005623,cell|GO:0071944,cell periphery|GO:0005886,plasma membrane|GO:0044425,membrane part|GO:0031224,intrinsic component of membrane	GO:0035639,purine ribonucleoside triphosphate binding|GO:0030246,carbohydrate binding|GO:0004672,protein kinase activity|GO:0043167,ion binding|GO:1901363,heterocyclic compound binding|GO:1901265,nucleoside phosphate binding|GO:0001882,nucleoside binding|GO:0043168,anion binding|GO:0000166,nucleotide binding|GO:0004674,protein serine/threonine kinase activity|GO:0016740,transferase activity|GO:00…		http://www.uniprot.org/uniprot/P93756	FALSE
Araip.10002513.1	-1.12	74.24	0	Q9M314	F2A19.140	GO:0019752,carboxylic acid metabolic process|GO:0044249,cellular biosynthetic process|GO:0006807,nitrogen compound metabolic process|GO:0044281,small molecule metabolic process|GO:0044283,small molecule biosynthetic process|GO:0009069,serine family amino acid metabolic process|GO:0044699,single-organism process|GO:1901576,organic substance biosynthetic process|GO:0044710,single-organism metabolic…	GO:0005737,cytoplasm|GO:0043231,intracellular membrane-bounded organelle|GO:0005773,vacuole|GO:0005829,cytosol|GO:0044464,cell part|GO:0044444,cytoplasmic part|GO:0005623,cell|GO:0005622,intracellular|GO:0043229,intracellular organelle|GO:0044424,intracellular part|GO:0043227,membrane-bounded organelle|GO:0043226,organelle	GO:0004177,aminopeptidase activity|GO:0016787,hydrolase activity|GO:0008238,exopeptidase activity|GO:0003824,catalytic activity|GO:0070011,peptidase activity, acting on L-amino acid peptides|GO:0008233,peptidase activity		http://www.uniprot.org/uniprot/Q9M314	FALSE
Araip.10030702.1	-1.12	39.81	7e-76	Q9SX78	CXE2	GO:0022622,root system development|GO:0030154,cell differentiation|GO:0048468,cell development|GO:0048469,cell maturation|GO:0090558,plant epidermis development|GO:0009653,anatomical structure morphogenesis|GO:0021700,developmental maturation|GO:0007275,multicellular organism development|GO:0044699,single-organism process|GO:0090627,plant epidermal cell differentiation|GO:0048869,cellular develop…		GO:0016787,hydrolase activity|GO:0016788,hydrolase activity, acting on ester bonds|GO:0052689,carboxylic ester hydrolase activity|GO:0003824,catalytic activity		http://www.uniprot.org/uniprot/Q9SX78	FALSE
Araip.10025091.1	-1.13	41.26	6e-22	F4HWQ8	C/VIF1	GO:0009892,negative regulation of metabolic process|GO:0019222,regulation of metabolic process|GO:0050790,regulation of catalytic activity|GO:0050789,regulation of biological process|GO:0065007,biological regulation|GO:0008152,metabolic process|GO:0044092,negative regulation of molecular function|GO:0048519,negative regulation of biological process|GO:0065009,regulation of molecular function|GO:0…	GO:0005737,cytoplasm|GO:0043231,intracellular membrane-bounded organelle|GO:0005773,vacuole|GO:0044464,cell part|GO:0043229,intracellular organelle|GO:0005623,cell|GO:0030312,external encapsulating structure|GO:0005618,cell wall|GO:0044444,cytoplasmic part|GO:0071944,cell periphery|GO:0044424,intracellular part|GO:0005622,intracellular|GO:0043227,membrane-bounded organelle|GO:0043226,organelle	GO:0016787,hydrolase activity|GO:0030234,enzyme regulator activity|GO:0030599,pectinesterase activity|GO:0016788,hydrolase activity, acting on ester bonds|GO:0003824,catalytic activity|GO:0052689,carboxylic ester hydrolase activity|GO:0004857,enzyme inhibitor activity|GO:0098772,molecular function regulator		http://www.uniprot.org/uniprot/F4HWQ8	FALSE
Araip.10029984.1	-1.13	40.3	5e-93	Q9SA26	At1g16270	GO:0044267,cellular protein metabolic process|GO:0006468,protein phosphorylation|GO:0044260,cellular macromolecule metabolic process|GO:0044238,primary metabolic process|GO:0019538,protein metabolic process|GO:0016310,phosphorylation|GO:0009987,cellular process|GO:0043412,macromolecule modification|GO:0006464,cellular protein modification process|GO:0043170,macromolecule metabolic process|GO:0071…	GO:0005737,cytoplasm|GO:0043231,intracellular membrane-bounded organelle|GO:0005829,cytosol|GO:0044464,cell part|GO:0044444,cytoplasmic part|GO:0005623,cell|GO:0043226,organelle|GO:0043229,intracellular organelle|GO:0044424,intracellular part|GO:0005622,intracellular|GO:0043227,membrane-bounded organelle|GO:0005634,nucleus	GO:0035639,purine ribonucleoside triphosphate binding|GO:0004672,protein kinase activity|GO:0043167,ion binding|GO:1901363,heterocyclic compound binding|GO:0001883,purine nucleoside binding|GO:0001882,nucleoside binding|GO:0043168,anion binding|GO:0000166,nucleotide binding|GO:0016740,transferase activity|GO:0004712,protein serine/threonine/tyrosine kinase activity|GO:1901265,nucleoside phosphate…		http://www.uniprot.org/uniprot/Q9SA26	FALSE
Araip.10008123.1	-1.14	93.26	0	O23654	VHA-A	GO:0009167,purine ribonucleoside monophosphate metabolic process|GO:0044281,small molecule metabolic process|GO:0009161,ribonucleoside monophosphate metabolic process|GO:1901576,organic substance biosynthetic process|GO:0071840,cellular component organization or biogenesis|GO:0044712,single-organism catabolic process|GO:0044710,single-organism metabolic process|GO:0044711,single-organism biosynth…	GO:0000325,plant-type vacuole|GO:0005618,cell wall|GO:0031975,envelope|GO:0048046,apoplast|GO:0043229,intracellular organelle|GO:0071944,cell periphery|GO:0043227,membrane-bounded organelle|GO:0043226,organelle|GO:0030054,cell junction|GO:0005737,cytoplasm|GO:0009941,chloroplast envelope|GO:0009536,plastid|GO:0031090,organelle membrane|GO:0005773,vacuole|GO:0098805,whole membrane|GO:0016020,membr…	GO:0035639,purine ribonucleoside triphosphate binding|GO:0036442,hydrogen-exporting ATPase activity|GO:0019899,enzyme binding|GO:0005488,binding|GO:0016887,ATPase activity|GO:0043167,ion binding|GO:1901363,heterocyclic compound binding|GO:0032550,purine ribonucleoside binding|GO:0001882,nucleoside binding|GO:0043168,anion binding|GO:0042625,ATPase coupled ion transmembrane transporter activity|GO…	ath00190,Oxidative phosphorylation|ath04145,Phagosome|ath01100,Metabolic pathways	http://www.uniprot.org/uniprot/O23654	FALSE
Araip.10015273.1	-1.14	67.13	4e-171	Q9S7U9	MKK2	GO:0009167,purine ribonucleoside monophosphate metabolic process|GO:0009696,salicylic acid metabolic process|GO:0009697,salicylic acid biosynthetic process|GO:0044281,small molecule metabolic process|GO:0044283,small molecule biosynthetic process|GO:0051716,cellular response to stimulus|GO:0043207,response to external biotic stimulus|GO:0000165,MAPK cascade|GO:0009199,ribonucleoside triphosphate …	GO:0005737,cytoplasm|GO:0016020,membrane|GO:0044464,cell part|GO:0005623,cell|GO:0005622,intracellular|GO:0071944,cell periphery|GO:0005886,plasma membrane|GO:0044424,intracellular part	GO:0035639,purine ribonucleoside triphosphate binding|GO:0004672,protein kinase activity|GO:0043167,ion binding|GO:1901363,heterocyclic compound binding|GO:1901265,nucleoside phosphate binding|GO:0001882,nucleoside binding|GO:0043168,anion binding|GO:0000166,nucleotide binding|GO:0004674,protein serine/threonine kinase activity|GO:0016740,transferase activity|GO:0004712,protein serine/threonine/t…	ath04626,Plant-pathogen interaction	http://www.uniprot.org/uniprot/Q9S7U9	FALSE
Araip.10032732.1	-1.14	71.73	0	Q9SR86	At3g08860	GO:0009991,response to extracellular stimulus|GO:0031667,response to nutrient levels|GO:0044249,cellular biosynthetic process|GO:0071496,cellular response to external stimulus|GO:0045229,external encapsulating structure organization|GO:0007275,multicellular organism development|GO:0071840,cellular component organization or biogenesis|GO:0009827,plant-type cell wall modification|GO:0051716,cellula…	GO:0005737,cytoplasm|GO:0043231,intracellular membrane-bounded organelle|GO:0044464,cell part|GO:0043229,intracellular organelle|GO:0005739,mitochondrion|GO:0005622,intracellular|GO:0044444,cytoplasmic part|GO:0005623,cell|GO:0044424,intracellular part|GO:0043227,membrane-bounded organelle|GO:0043226,organelle	GO:0043168,anion binding|GO:0008453,alanine-glyoxylate transaminase activity|GO:0003824,catalytic activity|GO:0097159,organic cyclic compound binding|GO:1901363,heterocyclic compound binding|GO:0008483,transaminase activity|GO:0016740,transferase activity|GO:0048037,cofactor binding|GO:0030170,pyridoxal phosphate binding|GO:0043167,ion binding|GO:0016769,transferase activity, transferring nitroge…	ath00280,Valine, leucine and isoleucine degradation|ath00270,Cysteine and methionine metabolism|ath00260,Glycine, serine and threonine metabolism|ath00250,Alanine, aspartate and glutamate metabolism|ath01110,Biosynthesis of secondary metabolites|ath01100,Metabolic pathways	http://www.uniprot.org/uniprot/Q9SR86	FALSE
Araip.10021873.1	-1.15	70.11	0	P43297	RD21A	GO:1901575,organic substance catabolic process|GO:0006778,porphyrin-containing compound metabolic process|GO:0009167,purine ribonucleoside monophosphate metabolic process|GO:0044281,small molecule metabolic process|GO:0009161,ribonucleoside monophosphate metabolic process|GO:0071840,cellular component organization or biogenesis|GO:1901361,organic cyclic compound catabolic process|GO:0044712,singl…	GO:0000323,lytic vacuole|GO:0048046,apoplast|GO:0043229,intracellular organelle|GO:0043227,membrane-bounded organelle|GO:0043226,organelle|GO:0030054,cell junction|GO:0005737,cytoplasm|GO:0009536,plastid|GO:0005615,extracellular space|GO:0005773,vacuole|GO:0055044,symplast|GO:0005911,cell-cell junction|GO:0009506,plasmodesma|GO:0009507,chloroplast|GO:0043231,intracellular membrane-bounded organel…	GO:0016787,hydrolase activity|GO:0004175,endopeptidase activity|GO:0070011,peptidase activity, acting on L-amino acid peptides|GO:0003824,catalytic activity|GO:0004197,cysteine-type endopeptidase activity|GO:0005488,binding|GO:0005515,protein binding|GO:0008233,peptidase activity|GO:0008234,cysteine-type peptidase activity		http://www.uniprot.org/uniprot/P43297	FALSE
Araip.10005157.1	-1.15	31.33	0.59	Q9LPC1	GAE2	GO:0044238,primary metabolic process|GO:0005975,carbohydrate metabolic process|GO:0008152,metabolic process|GO:0071704,organic substance metabolic process	GO:0043229,intracellular organelle|GO:0005622,intracellular|GO:0043227,membrane-bounded organelle|GO:0043226,organelle|GO:0031224,intrinsic component of membrane|GO:0005737,cytoplasm|GO:0031985,Golgi cisterna|GO:0031984,organelle subcompartment|GO:0031090,organelle membrane|GO:0016021,integral component of membrane|GO:0016020,membrane|GO:0044431,Golgi apparatus part|GO:0005795,Golgi stack|GO:0005…	GO:0050662,coenzyme binding|GO:0016854,racemase and epimerase activity|GO:0016853,isomerase activity|GO:0003824,catalytic activity|GO:0016857,racemase and epimerase activity, acting on carbohydrates and derivatives|GO:0050378,UDP-glucuronate 4-epimerase activity|GO:0048037,cofactor binding|GO:0005488,binding	ath00500,Starch and sucrose metabolism|ath00520,Amino sugar and nucleotide sugar metabolism|ath01100,Metabolic pathways	http://www.uniprot.org/uniprot/Q9LPC1	FALSE
[truncated: 237 more rows]

## Sheet: kainong70-3vs70-2
ID	Log2FoldChange	Identity	Evalue	Uniprot	Genename	Biological Process	Cell Component	Molecular Function	KEGG Pathways	UNIPROT_URL	Transcription Factor
[truncated: 379 more rows]

## Sheet: kainong70-4vs70-3
ID	Log2FoldChange	Identity	Evalue	Uniprot	Genename	Biological Process	Cell Component	Molecular Function	KEGG Pathways	UNIPROT_URL	Transcription Factor
[truncated: 57 more rows]

## Sheet: kainong70-5vs70-4
ID	Log2FoldChange	Identity	Evalue	Uniprot	Genename	Biological Process	Cell Component	Molecular Function	KEGG Pathways	UNIPROT_URL	Transcription Factor
[truncated: 24 more rows]

## Sheet: kainong70-6vs70-5
ID	Log2FoldChange	Identity	Evalue	Uniprot	Genename	Biological Process	Cell Component	Molecular Function	KEGG Pathways	UNIPROT_URL	Transcription Factor
[truncated: 82 more rows]
