# Supplementary material for: Identification of the Candidate Proteins Related to Oleic Acid Accumulation during Peanut (Arachis hypogaea L.) Seed Development through Comparative Proteome Analysis
Source: Int J Mol Sci. 2018 Apr 18;19(4):1235. doi: 10.3390/ijms19041235 (PMC5979506; doi:10.3390/ijms19041235)
Supplement: Supplementary file 1 [file ijms-19-01235-s001.zip › supplementary files/SP table2 in 176.xlsx]

## Sheet: kainong176-2vs176-1
Table S2. Identified DEPs in developing seeds of low-oleate variety Kainong176
ID	Log2FoldChange	Identity	Evalue	Uniprot	Genename	Biological Process	Cell Component	Molecular Function	KEGG Pathways	UNIPROT_URL	Transcription Factor
Araip.10013935.1	2.59	77.42	0	O23404	PPDK	GO:0044710,single-organism metabolic process|GO:0006082,organic acid metabolic process|GO:0016310,phosphorylation|GO:0009987,cellular process|GO:0019752,carboxylic acid metabolic process|GO:0032787,monocarboxylic acid metabolic process|GO:0071704,organic substance metabolic process|GO:0006796,phosphate-containing compound metabolic process|GO:0044763,single-organism cellular process|GO:0044281,sm…	GO:0005737,cytoplasm|GO:0005829,cytosol|GO:0009536,plastid|GO:0043231,intracellular membrane-bounded organelle|GO:0009532,plastid stroma|GO:0009570,chloroplast stroma|GO:0005634,nucleus|GO:0044464,cell part|GO:0044444,cytoplasmic part|GO:0005623,cell|GO:0005622,intracellular|GO:0044446,intracellular organelle part|GO:0043229,intracellular organelle|GO:0044435,plastid part|GO:0044434,chloroplast p…	GO:0035639,purine ribonucleoside triphosphate binding|GO:0005488,binding|GO:0043167,ion binding|GO:1901363,heterocyclic compound binding|GO:1901265,nucleoside phosphate binding|GO:0001882,nucleoside binding|GO:0043168,anion binding|GO:0043169,cation binding|GO:0000166,nucleotide binding|GO:0016740,transferase activity|GO:0001883,purine nucleoside binding|GO:0032549,ribonucleoside binding|GO:00170…	ath00620,Pyruvate metabolism|ath00710,Carbon fixation in photosynthetic organisms|ath01100,Metabolic pathways|ath01200,Carbon metabolism	http://www.uniprot.org/uniprot/O23404	FALSE
Araip.10024572.1	2.54	27.41	7e-42	Q9LME8	UGT85A7	GO:0052695,cellular glucuronidation|GO:0052696,flavonoid glucuronidation|GO:0019752,carboxylic acid metabolic process|GO:0044723,single-organism carbohydrate metabolic process|GO:0044281,small molecule metabolic process|GO:0044699,single-organism process|GO:1901576,organic substance biosynthetic process|GO:0044710,single-organism metabolic process|GO:0071704,organic substance metabolic process|GO…	GO:0043231,intracellular membrane-bounded organelle|GO:0044464,cell part|GO:0005623,cell|GO:0005622,intracellular|GO:0043229,intracellular organelle|GO:0044424,intracellular part|GO:0043227,membrane-bounded organelle|GO:0043226,organelle	GO:0016757,transferase activity, transferring glycosyl groups|GO:0003824,catalytic activity|GO:0035251,UDP-glucosyltransferase activity|GO:0046527,glucosyltransferase activity|GO:0080043,quercetin 3-O-glucosyltransferase activity|GO:0016740,transferase activity|GO:0080044,quercetin 7-O-glucosyltransferase activity|GO:0016758,transferase activity, transferring hexosyl groups|GO:0015020,glucuronosy…		http://www.uniprot.org/uniprot/Q9LME8	FALSE
Araip.10027881.1	2.52	87.47	0	Q9LZC3	MLS	GO:0019752,carboxylic acid metabolic process|GO:0044723,single-organism carbohydrate metabolic process|GO:0006099,tricarboxylic acid cycle|GO:0009060,aerobic respiration|GO:0044281,small molecule metabolic process|GO:0006091,generation of precursor metabolites and energy|GO:0072350,tricarboxylic acid metabolic process|GO:0006097,glyoxylate cycle|GO:0044699,single-organism process|GO:0044710,singl…	GO:0005737,cytoplasm|GO:0043231,intracellular membrane-bounded organelle|GO:0044464,cell part|GO:0005777,peroxisome|GO:0044444,cytoplasmic part|GO:0005623,cell|GO:0005622,intracellular|GO:0042579,microbody|GO:0043229,intracellular organelle|GO:0044424,intracellular part|GO:0009514,glyoxysome|GO:0043227,membrane-bounded organelle|GO:0043226,organelle	GO:0046912,transferase activity, transferring acyl groups, acyl groups converted into alkyl on transfer|GO:0004474,malate synthase activity|GO:0003824,catalytic activity|GO:0016740,transferase activity|GO:0016746,transferase activity, transferring acyl groups	ath00630,Glyoxylate and dicarboxylate metabolism|ath01110,Biosynthesis of secondary metabolites|ath00620,Pyruvate metabolism|ath01100,Metabolic pathways|ath01200,Carbon metabolism	http://www.uniprot.org/uniprot/Q9LZC3	FALSE
Araip.10018212.1	2.52	89.17	6e-100	Q9LX13	At5g10160	GO:0006633,fatty acid biosynthetic process|GO:0006631,fatty acid metabolic process|GO:0006732,coenzyme metabolic process|GO:0006733,oxidoreduction coenzyme metabolic process|GO:0019752,carboxylic acid metabolic process|GO:0044249,cellular biosynthetic process|GO:0009108,coenzyme biosynthetic process|GO:0044281,small molecule metabolic process|GO:0044283,small molecule biosynthetic process|GO:0072…	GO:0031976,plastid thylakoid|GO:0031975,envelope|GO:0043229,intracellular organelle|GO:0071944,cell periphery|GO:0043227,membrane-bounded organelle|GO:0043226,organelle|GO:0005737,cytoplasm|GO:0009534,chloroplast thylakoid|GO:0031984,organelle subcompartment|GO:0005618,cell wall|GO:0016020,membrane|GO:0044435,plastid part|GO:0044434,chloroplast part|GO:0009579,thylakoid|GO:0009941,chloroplast env…	GO:0016835,carbon-oxygen lyase activity|GO:0016836,hydro-lyase activity|GO:0016829,lyase activity|GO:0003824,catalytic activity	ath00061,Fatty acid biosynthesis|ath00780,Biotin metabolism|ath01212,Fatty acid metabolism|ath01100,Metabolic pathways	http://www.uniprot.org/uniprot/Q9LX13	FALSE
Araip.10018346.1	2.49	81.86	0	P52410	KAS1	GO:0006633,fatty acid biosynthetic process|GO:0006631,fatty acid metabolic process|GO:0019752,carboxylic acid metabolic process|GO:0044249,cellular biosynthetic process|GO:0044281,small molecule metabolic process|GO:0044283,small molecule biosynthetic process|GO:0072330,monocarboxylic acid biosynthetic process|GO:0044699,single-organism process|GO:1901576,organic substance biosynthetic process|GO…	GO:0005737,cytoplasm|GO:0009536,plastid|GO:0043231,intracellular membrane-bounded organelle|GO:0009532,plastid stroma|GO:0009570,chloroplast stroma|GO:0044464,cell part|GO:0044444,cytoplasmic part|GO:0005623,cell|GO:0005622,intracellular|GO:0044446,intracellular organelle part|GO:0043229,intracellular organelle|GO:0044435,plastid part|GO:0044434,chloroplast part|GO:0044424,intracellular part|GO:0…	GO:0004312,fatty acid synthase activity|GO:0003824,catalytic activity|GO:0016740,transferase activity|GO:0016746,transferase activity, transferring acyl groups|GO:0016747,transferase activity, transferring acyl groups other than amino-acyl groups|GO:0004315,3-oxoacyl-[acyl-carrier-protein] synthase activity	ath00061,Fatty acid biosynthesis|ath00780,Biotin metabolism|ath01212,Fatty acid metabolism|ath01100,Metabolic pathways	http://www.uniprot.org/uniprot/P52410	FALSE
Araip.10003001.1	2.43	49.21	8e-10	F4K2W9	MAB16.4		GO:0044425,membrane part|GO:0016021,integral component of membrane|GO:0016020,membrane|GO:0031224,intrinsic component of membrane			http://www.uniprot.org/uniprot/F4K2W9	FALSE
Araip.10028496.1	2.4	52.72	2e-176	P21240	CPN60B1	GO:0009628,response to abiotic stimulus|GO:0006457,protein folding|GO:0006458,'de novo' protein folding|GO:0044249,cellular biosynthetic process|GO:0009627,systemic acquired resistance|GO:0008219,cell death|GO:0006955,immune response|GO:0044699,single-organism process|GO:0044267,cellular protein metabolic process|GO:0044710,single-organism metabolic process|GO:0044711,single-organism biosynthetic…	GO:0022626,cytosolic ribosome|GO:0031975,envelope|GO:0048046,apoplast|GO:0043229,intracellular organelle|GO:0043228,non-membrane-bounded organelle|GO:0043227,membrane-bounded organelle|GO:0043226,organelle|GO:0005737,cytoplasm|GO:0009941,chloroplast envelope|GO:0009536,plastid|GO:0009532,plastid stroma|GO:0009570,chloroplast stroma|GO:0010319,stromule|GO:0016020,membrane|GO:0030529,intracellular …	GO:0035639,purine ribonucleoside triphosphate binding|GO:0005488,binding|GO:0043167,ion binding|GO:1901363,heterocyclic compound binding|GO:1901265,nucleoside phosphate binding|GO:0001882,nucleoside binding|GO:0043168,anion binding|GO:0000166,nucleotide binding|GO:0001883,purine nucleoside binding|GO:0032549,ribonucleoside binding|GO:0017076,purine nucleotide binding|GO:0005524,ATP binding|GO:003…	ath03018,RNA degradation	http://www.uniprot.org/uniprot/P21240	FALSE
Araip.10000461.1	2.4	72.1	0	P49243	At1g62640	GO:0006633,fatty acid biosynthetic process|GO:0032502,developmental process|GO:0006631,fatty acid metabolic process|GO:0009628,response to abiotic stimulus|GO:0016131,brassinosteroid metabolic process|GO:0016132,brassinosteroid biosynthetic process|GO:0006732,coenzyme metabolic process|GO:0009266,response to temperature stimulus|GO:0051186,cofactor metabolic process|GO:0019752,carboxylic acid met…	GO:0005737,cytoplasm|GO:0009536,plastid|GO:0043231,intracellular membrane-bounded organelle|GO:0009532,plastid stroma|GO:0009570,chloroplast stroma|GO:0044464,cell part|GO:0044444,cytoplasmic part|GO:0005623,cell|GO:0005622,intracellular|GO:0044446,intracellular organelle part|GO:0043229,intracellular organelle|GO:0044435,plastid part|GO:0044434,chloroplast part|GO:0044424,intracellular part|GO:0…	GO:0004315,3-oxoacyl-[acyl-carrier-protein] synthase activity|GO:0004312,fatty acid synthase activity|GO:0003824,catalytic activity|GO:0016740,transferase activity|GO:0016746,transferase activity, transferring acyl groups|GO:0016747,transferase activity, transferring acyl groups other than amino-acyl groups|GO:0033818,beta-ketoacyl-acyl-carrier-protein synthase III activity	ath00061,Fatty acid biosynthesis|ath01212,Fatty acid metabolism|ath01100,Metabolic pathways	http://www.uniprot.org/uniprot/P49243	FALSE
Araip.10013903.1	2.37	76.44	0	Q43127	GLN2	GO:0051049,regulation of transport|GO:0009167,purine ribonucleoside monophosphate metabolic process|GO:0044281,small molecule metabolic process|GO:0044283,small molecule biosynthetic process|GO:0071840,cellular component organization or biogenesis|GO:0044712,single-organism catabolic process|GO:0044710,single-organism metabolic process|GO:0009132,nucleoside diphosphate metabolic process|GO:000975…	GO:0022626,cytosolic ribosome|GO:0055035,plastid thylakoid membrane|GO:0034357,photosynthetic membrane|GO:0031976,plastid thylakoid|GO:0031975,envelope|GO:0048046,apoplast|GO:0043229,intracellular organelle|GO:0043228,non-membrane-bounded organelle|GO:0005622,intracellular|GO:0043227,membrane-bounded organelle|GO:0043226,organelle|GO:0009535,chloroplast thylakoid membrane|GO:0009534,chloroplast t…	GO:0035639,purine ribonucleoside triphosphate binding|GO:0016211,ammonia ligase activity|GO:0016880,acid-ammonia (or amide) ligase activity|GO:0005488,binding|GO:0043167,ion binding|GO:1901363,heterocyclic compound binding|GO:1901265,nucleoside phosphate binding|GO:0001882,nucleoside binding|GO:0043168,anion binding|GO:0000166,nucleotide binding|GO:0016879,ligase activity, forming carbon-nitrogen…	ath00630,Glyoxylate and dicarboxylate metabolism|ath00220,Arginine biosynthesis|ath00250,Alanine, aspartate and glutamate metabolism|ath00910,Nitrogen metabolism|ath01230,Biosynthesis of amino acids|ath01100,Metabolic pathways	http://www.uniprot.org/uniprot/Q43127	FALSE
Araip.10023357.1	2.35	48.26	3e-161	O22149	PME17	GO:0009892,negative regulation of metabolic process|GO:0019222,regulation of metabolic process|GO:0010393,galacturonan metabolic process|GO:0045229,external encapsulating structure organization|GO:0042742,defense response to bacterium|GO:0050829,defense response to Gram-negative bacterium|GO:0050789,regulation of biological process|GO:0071840,cellular component organization or biogenesis|GO:19015…	GO:0005618,cell wall|GO:0016020,membrane|GO:0044464,cell part|GO:0005623,cell|GO:0030312,external encapsulating structure|GO:0071944,cell periphery|GO:0005576,extracellular region	GO:0016787,hydrolase activity|GO:0030234,enzyme regulator activity|GO:0052689,carboxylic ester hydrolase activity|GO:0016788,hydrolase activity, acting on ester bonds|GO:0003824,catalytic activity|GO:0030599,pectinesterase activity|GO:0045330,aspartyl esterase activity|GO:0004857,enzyme inhibitor activity|GO:0098772,molecular function regulator|GO:0046910,pectinesterase inhibitor activity	ath00500,Starch and sucrose metabolism|ath00040,Pentose and glucuronate interconversions|ath01100,Metabolic pathways	http://www.uniprot.org/uniprot/O22149	FALSE
Araip.10024251.1	2.33	47.46	6e-137	Q9SYK9	UGT74E2	GO:0009628,response to abiotic stimulus|GO:0009407,toxin catabolic process|GO:0044281,small molecule metabolic process|GO:1901360,organic cyclic compound metabolic process|GO:0044712,single-organism catabolic process|GO:0042445,hormone metabolic process|GO:0044710,single-organism metabolic process|GO:0042538,hyperosmotic salinity response|GO:0080167,response to karrikin|GO:0032787,monocarboxylic …	GO:0043231,intracellular membrane-bounded organelle|GO:0044464,cell part|GO:0005623,cell|GO:0005622,intracellular|GO:0043229,intracellular organelle|GO:0044424,intracellular part|GO:0043227,membrane-bounded organelle|GO:0043226,organelle	GO:0016757,transferase activity, transferring glycosyl groups|GO:0003824,catalytic activity|GO:0035251,UDP-glucosyltransferase activity|GO:0052638,indole-3-butyrate beta-glucosyltransferase activity|GO:0046527,glucosyltransferase activity|GO:0080043,quercetin 3-O-glucosyltransferase activity|GO:0016740,transferase activity|GO:0080044,quercetin 7-O-glucosyltransferase activity|GO:0016758,transfera…		http://www.uniprot.org/uniprot/Q9SYK9	FALSE
Araip.10018306.1	2.32	55.45	6e-151	Q8VZ21	MAC9.6	GO:0009607,response to biotic stimulus|GO:0009738,abscisic acid-activated signaling pathway|GO:0019752,carboxylic acid metabolic process|GO:0071229,cellular response to acid chemical|GO:0006807,nitrogen compound metabolic process|GO:0023052,signaling|GO:0007165,signal transduction|GO:0070887,cellular response to chemical stimulus|GO:0042221,response to chemical|GO:0050789,regulation of biological…	GO:0005737,cytoplasm|GO:0043231,intracellular membrane-bounded organelle|GO:0005773,vacuole|GO:0044464,cell part|GO:0043229,intracellular organelle|GO:0005623,cell|GO:0005622,intracellular|GO:0044444,cytoplasmic part|GO:0044424,intracellular part|GO:0043227,membrane-bounded organelle|GO:0043226,organelle|GO:0016021,integral component of membrane|GO:0016020,membrane|GO:0044425,membrane part|GO:003…			http://www.uniprot.org/uniprot/Q8VZ21	FALSE
Araip.10037209.1	2.31	68.35	6e-167	Q8VYS0	RD19D	GO:0044238,primary metabolic process|GO:0019538,protein metabolic process|GO:0043170,macromolecule metabolic process|GO:0071704,organic substance metabolic process|GO:0008152,metabolic process|GO:0006508,proteolysis|GO:0044248,cellular catabolic process|GO:0006807,nitrogen compound metabolic process|GO:0044267,cellular protein metabolic process|GO:1901575,organic substance catabolic process|GO:00…	GO:0005737,cytoplasm|GO:0000323,lytic vacuole|GO:0043231,intracellular membrane-bounded organelle|GO:0005773,vacuole|GO:0044464,cell part|GO:0044444,cytoplasmic part|GO:0005623,cell|GO:0005622,intracellular|GO:0005764,lysosome|GO:0044421,extracellular region part|GO:0043229,intracellular organelle|GO:0005576,extracellular region|GO:0044424,intracellular part|GO:0043227,membrane-bounded organelle|…	GO:0016787,hydrolase activity|GO:0003824,catalytic activity|GO:0070011,peptidase activity, acting on L-amino acid peptides|GO:0008233,peptidase activity|GO:0008234,cysteine-type peptidase activity|GO:0004175,endopeptidase activity|GO:0004197,cysteine-type endopeptidase activity		http://www.uniprot.org/uniprot/Q8VYS0	FALSE
Araip.10004952.1	2.3	70.68	0	F4I5A3	DAA1	GO:0008152,metabolic process|GO:0043933,macromolecular complex subunit organization|GO:0030154,cell differentiation|GO:0019953,sexual reproduction|GO:0000226,microtubule cytoskeleton organization|GO:0007275,multicellular organism development|GO:0044699,single-organism process|GO:0048229,gametophyte development|GO:0000003,reproduction|GO:0009555,pollen development|GO:0048869,cellular developmental…	GO:0043231,intracellular membrane-bounded organelle|GO:0005634,nucleus|GO:0044464,cell part|GO:0005623,cell|GO:0005622,intracellular|GO:0043229,intracellular organelle|GO:0044424,intracellular part|GO:0043227,membrane-bounded organelle|GO:0043226,organelle	GO:0035639,purine ribonucleoside triphosphate binding|GO:0005488,binding|GO:0016887,ATPase activity|GO:0043167,ion binding|GO:1901363,heterocyclic compound binding|GO:1901265,nucleoside phosphate binding|GO:0001882,nucleoside binding|GO:0043168,anion binding|GO:0042623,ATPase activity, coupled|GO:0008568,microtubule-severing ATPase activity|GO:0000166,nucleotide binding|GO:0001883,purine nucleosi…		http://www.uniprot.org/uniprot/F4I5A3	FALSE
Araip.10015958.1	2.29	33.47	1e-32	Q9ZWA9	CRD	GO:0061458,reproductive system development|GO:0009791,post-embryonic development|GO:0048316,seed development|GO:0021700,developmental maturation|GO:0007275,multicellular organism development|GO:0044699,single-organism process|GO:0000003,reproduction|GO:0032502,developmental process|GO:0032501,multicellular organismal process|GO:0048608,reproductive structure development|GO:0048609,multicellular o…	GO:0005737,cytoplasm|GO:0000326,protein storage vacuole|GO:0000325,plant-type vacuole|GO:0000322,storage vacuole|GO:0005773,vacuole|GO:0044464,cell part|GO:0044444,cytoplasmic part|GO:0005623,cell|GO:0005622,intracellular|GO:0043229,intracellular organelle|GO:0044424,intracellular part|GO:0043227,membrane-bounded organelle|GO:0043226,organelle|GO:0043231,intracellular membrane-bounded organelle	GO:0045735,nutrient reservoir activity		http://www.uniprot.org/uniprot/Q9ZWA9	FALSE
Araip.10007748.1	2.29	84.88	0	Q9STE8	TOC75-3	GO:0032502,developmental process|GO:0048440,carpel development|GO:0048467,gynoecium development|GO:0048569,post-embryonic animal organ development|GO:0051649,establishment of localization in cell|GO:0009791,post-embryonic development|GO:0009790,embryo development|GO:0008104,protein localization|GO:0051641,cellular localization|GO:0048481,plant ovule development|GO:0048827,phyllome development|GO:…	GO:0019867,outer membrane|GO:0010006,Toc complex|GO:0043229,intracellular organelle|GO:0042170,plastid membrane|GO:0031300,intrinsic component of organelle membrane|GO:0043227,membrane-bounded organelle|GO:0043226,organelle|GO:0031224,intrinsic component of membrane|GO:0005737,cytoplasm|GO:0009941,chloroplast envelope|GO:0009536,plastid|GO:0031090,organelle membrane|GO:0005773,vacuole|GO:0016021,…	GO:0008565,protein transporter activity|GO:0022891,substrate-specific transmembrane transporter activity|GO:0015450,P-P-bond-hydrolysis-driven protein transmembrane transporter activity|GO:0022884,macromolecule transmembrane transporter activity|GO:0005215,transporter activity|GO:0008320,protein transmembrane transporter activity|GO:0015399,primary active transmembrane transporter activity|GO:002…		http://www.uniprot.org/uniprot/Q9STE8	FALSE
Araip.10026830.1	2.29	35.42	4.4	Q9LJN4	BXL5	GO:0044238,primary metabolic process|GO:0005975,carbohydrate metabolic process|GO:0008152,metabolic process|GO:0071704,organic substance metabolic process	GO:0005618,cell wall|GO:0044464,cell part|GO:0005623,cell|GO:0030312,external encapsulating structure|GO:0044421,extracellular region part|GO:0071944,cell periphery|GO:0031012,extracellular matrix|GO:0005578,proteinaceous extracellular matrix|GO:0005576,extracellular region	GO:0016787,hydrolase activity|GO:0003824,catalytic activity|GO:0016798,hydrolase activity, acting on glycosyl bonds|GO:0004553,hydrolase activity, hydrolyzing O-glycosyl compounds	ath00500,Starch and sucrose metabolism|ath00520,Amino sugar and nucleotide sugar metabolism|ath01100,Metabolic pathways	http://www.uniprot.org/uniprot/Q9LJN4	FALSE
Araip.10006287.1	2.26	72.48	0	O65390	APA1	GO:0008104,protein localization|GO:0009167,purine ribonucleoside monophosphate metabolic process|GO:0044281,small molecule metabolic process|GO:0009161,ribonucleoside monophosphate metabolic process|GO:0071840,cellular component organization or biogenesis|GO:0044712,single-organism catabolic process|GO:0044710,single-organism metabolic process|GO:0010035,response to inorganic substance|GO:0070727…	GO:0005737,cytoplasm|GO:0043231,intracellular membrane-bounded organelle|GO:0005773,vacuole|GO:0005829,cytosol|GO:0044464,cell part|GO:0044444,cytoplasmic part|GO:0005623,cell|GO:0005622,intracellular|GO:0055044,symplast|GO:0043229,intracellular organelle|GO:0030054,cell junction|GO:0005911,cell-cell junction|GO:0044424,intracellular part|GO:0043227,membrane-bounded organelle|GO:0043226,organelle…	GO:0016787,hydrolase activity|GO:0004175,endopeptidase activity|GO:0070001,aspartic-type peptidase activity|GO:0003824,catalytic activity|GO:0070011,peptidase activity, acting on L-amino acid peptides|GO:0004190,aspartic-type endopeptidase activity|GO:0008233,peptidase activity		http://www.uniprot.org/uniprot/O65390	FALSE
Araip.10031697.1	2.26	68.77	0	Q9LFR0	GMII	GO:0009628,response to abiotic stimulus|GO:0006972,hyperosmotic response|GO:0006950,response to stress|GO:0044249,cellular biosynthetic process|GO:0034645,cellular macromolecule biosynthetic process|GO:0009651,response to salt stress|GO:0009100,glycoprotein metabolic process|GO:0009101,glycoprotein biosynthetic process|GO:0044699,single-organism process|GO:0044267,cellular protein metabolic proce…	GO:0043229,intracellular organelle|GO:0005622,intracellular|GO:0043227,membrane-bounded organelle|GO:0043226,organelle|GO:0031224,intrinsic component of membrane|GO:0005737,cytoplasm|GO:0031984,organelle subcompartment|GO:0031090,organelle membrane|GO:0016021,integral component of membrane|GO:0016020,membrane|GO:0044431,Golgi apparatus part|GO:0005794,Golgi apparatus|GO:0098588,bounding membrane …	GO:0016787,hydrolase activity|GO:0015924,mannosyl-oligosaccharide mannosidase activity|GO:0015923,mannosidase activity|GO:0046914,transition metal ion binding|GO:0043169,cation binding|GO:0043167,ion binding|GO:0016798,hydrolase activity, acting on glycosyl bonds|GO:0030246,carbohydrate binding|GO:0004572,mannosyl-oligosaccharide 1,3-1,6-alpha-mannosidase activity|GO:0003824,catalytic activity|GO…	ath00510,N-Glycan biosynthesis|ath01100,Metabolic pathways	http://www.uniprot.org/uniprot/Q9LFR0	FALSE
Araip.10028512.1	2.26	60.37	1e-137	Q9FJ47	SAG12	GO:0048468,cell development|GO:0051716,cellular response to stimulus|GO:0009750,response to fructose|GO:0043207,response to external biotic stimulus|GO:0048869,cellular developmental process|GO:0048513,animal organ development|GO:0010150,leaf senescence|GO:0050832,defense response to fungus|GO:0003006,developmental process involved in reproduction|GO:0030163,protein catabolic process|GO:0010038,r…	GO:0005737,cytoplasm|GO:0000325,plant-type vacuole|GO:0000323,lytic vacuole|GO:0043231,intracellular membrane-bounded organelle|GO:0005773,vacuole|GO:0044464,cell part|GO:0044444,cytoplasmic part|GO:0005623,cell|GO:0010282,senescence-associated vacuole|GO:0005764,lysosome|GO:0044421,extracellular region part|GO:0043229,intracellular organelle|GO:0005576,extracellular region|GO:0044424,intracellul…	GO:0016787,hydrolase activity|GO:0004175,endopeptidase activity|GO:0070011,peptidase activity, acting on L-amino acid peptides|GO:0003824,catalytic activity|GO:0004197,cysteine-type endopeptidase activity|GO:0008233,peptidase activity|GO:0008234,cysteine-type peptidase activity		http://www.uniprot.org/uniprot/Q9FJ47	FALSE
Araip.10026230.1	2.25	42.21	2e-31	O81888	T16L1.210		GO:0005576,extracellular region		ath04626,Plant-pathogen interaction|ath04075,Plant hormone signal transduction	http://www.uniprot.org/uniprot/O81888	FALSE
Araip.10012310.1	2.24	74.43	3e-149	Q9SLA8	MOD1	GO:0006633,fatty acid biosynthetic process|GO:0006631,fatty acid metabolic process|GO:0009628,response to abiotic stimulus|GO:0016131,brassinosteroid metabolic process|GO:0051234,establishment of localization|GO:0016132,brassinosteroid biosynthetic process|GO:0006732,coenzyme metabolic process|GO:0051186,cofactor metabolic process|GO:0019752,carboxylic acid metabolic process|GO:0044249,cellular b…	GO:0031975,envelope|GO:0043229,intracellular organelle|GO:0005622,intracellular|GO:0043227,membrane-bounded organelle|GO:0043226,organelle|GO:0009579,thylakoid|GO:0009941,chloroplast envelope|GO:0009536,plastid|GO:0009532,plastid stroma|GO:0009570,chloroplast stroma|GO:0044435,plastid part|GO:0044434,chloroplast part|GO:0043234,protein complex|GO:0031967,organelle envelope|GO:0009507,chloroplast|…	GO:0005488,binding|GO:0043169,cation binding|GO:0046872,metal ion binding|GO:0016628,oxidoreductase activity, acting on the CH-CH group of donors, NAD or NADP as acceptor|GO:0046914,transition metal ion binding|GO:0043167,ion binding|GO:0016627,oxidoreductase activity, acting on the CH-CH group of donors|GO:0016631,enoyl-[acyl-carrier-protein] reductase activity|GO:0004312,fatty acid synthase act…	ath00061,Fatty acid biosynthesis|ath00780,Biotin metabolism|ath01212,Fatty acid metabolism|ath01100,Metabolic pathways	http://www.uniprot.org/uniprot/Q9SLA8	FALSE
Araip.10026527.1	2.24	68.09	0	Q39044	bVPE	GO:0071704,organic substance metabolic process|GO:0044267,cellular protein metabolic process|GO:0051604,protein maturation|GO:0044260,cellular macromolecule metabolic process|GO:0044238,primary metabolic process|GO:0006624,vacuolar protein processing|GO:0009987,cellular process|GO:0044237,cellular metabolic process|GO:0043170,macromolecule metabolic process|GO:0019538,protein metabolic process|GO…	GO:0005737,cytoplasm|GO:0000326,protein storage vacuole|GO:0000325,plant-type vacuole|GO:0000322,storage vacuole|GO:0005773,vacuole|GO:0044464,cell part|GO:0044444,cytoplasmic part|GO:0005623,cell|GO:0005622,intracellular|GO:0043229,intracellular organelle|GO:0044424,intracellular part|GO:0043227,membrane-bounded organelle|GO:0043226,organelle|GO:0043231,intracellular membrane-bounded organelle	GO:0016787,hydrolase activity|GO:0004175,endopeptidase activity|GO:0070011,peptidase activity, acting on L-amino acid peptides|GO:0003824,catalytic activity|GO:0004197,cysteine-type endopeptidase activity|GO:0008233,peptidase activity|GO:0008234,cysteine-type peptidase activity		http://www.uniprot.org/uniprot/Q39044	FALSE
Araip.10008837.1	2.23	46.15	1.6	Q9SIN3	At2g42560		GO:0005737,cytoplasm|GO:0005829,cytosol|GO:0044464,cell part|GO:0005623,cell|GO:0005622,intracellular|GO:0044444,cytoplasmic part|GO:0044424,intracellular part			http://www.uniprot.org/uniprot/Q9SIN3	FALSE
Araip.10036234.1	2.19	75.32	0	Q9LEU8	At5g10920	GO:0006591,ornithine metabolic process|GO:0019752,carboxylic acid metabolic process|GO:0034654,nucleobase-containing compound biosynthetic process|GO:0034641,cellular nitrogen compound metabolic process|GO:0009165,nucleotide biosynthetic process|GO:0044281,small molecule metabolic process|GO:0044283,small molecule biosynthetic process|GO:0072521,purine-containing compound metabolic process|GO:007…	GO:0005737,cytoplasm|GO:0009536,plastid|GO:0043231,intracellular membrane-bounded organelle|GO:0009532,plastid stroma|GO:0009570,chloroplast stroma|GO:0044464,cell part|GO:0044444,cytoplasmic part|GO:0005623,cell|GO:0005622,intracellular|GO:0044446,intracellular organelle part|GO:0043229,intracellular organelle|GO:0044435,plastid part|GO:0044434,chloroplast part|GO:0044424,intracellular part|GO:0…	GO:0004056,argininosuccinate lyase activity|GO:0016840,carbon-nitrogen lyase activity|GO:0016842,amidine-lyase activity|GO:0016829,lyase activity|GO:0003824,catalytic activity	ath01110,Biosynthesis of secondary metabolites|ath01230,Biosynthesis of amino acids|ath01100,Metabolic pathways|ath00250,Alanine, aspartate and glutamate metabolism|ath00220,Arginine biosynthesis	http://www.uniprot.org/uniprot/Q9LEU8	FALSE
Araip.10028743.1	2.18	64.21	1e-81	Q9LHT0	At5g06060	GO:0008152,metabolic process|GO:0044710,single-organism metabolic process|GO:0044699,single-organism process|GO:0055114,oxidation-reduction process	GO:0005737,cytoplasm|GO:0005829,cytosol|GO:0044464,cell part|GO:0005623,cell|GO:0005622,intracellular|GO:0044444,cytoplasmic part|GO:0044424,intracellular part	GO:0003824,catalytic activity|GO:0016491,oxidoreductase activity	ath01110,Biosynthesis of secondary metabolites|ath00960,Tropane, piperidine and pyridine alkaloid biosynthesis|ath01100,Metabolic pathways	http://www.uniprot.org/uniprot/Q9LHT0	FALSE
Araip.10003810.1	2.17	55.7	9e-113	Q8VZJ2	At4g16260	GO:0009651,response to salt stress|GO:0043207,response to external biotic stimulus|GO:0071704,organic substance metabolic process|GO:0009628,response to abiotic stimulus|GO:0045087,innate immune response|GO:0006952,defense response|GO:0006950,response to stress|GO:0006970,response to osmotic stress|GO:0008152,metabolic process|GO:0006955,immune response|GO:0005975,carbohydrate metabolic process|G…	GO:0043229,intracellular organelle|GO:0071944,cell periphery|GO:0043227,membrane-bounded organelle|GO:0043226,organelle|GO:0005737,cytoplasm|GO:0031090,organelle membrane|GO:0005773,vacuole|GO:0098805,whole membrane|GO:0016020,membrane|GO:0005774,vacuolar membrane|GO:0044437,vacuolar part|GO:0098588,bounding membrane of organelle|GO:0030312,external encapsulating structure|GO:0043231,intracellula…	GO:0016787,hydrolase activity|GO:0003824,catalytic activity|GO:0016798,hydrolase activity, acting on glycosyl bonds|GO:0004553,hydrolase activity, hydrolyzing O-glycosyl compounds|GO:0015926,glucosidase activity|GO:0030247,polysaccharide binding|GO:0008422,beta-glucosidase activity|GO:0030246,carbohydrate binding|GO:0005488,binding|GO:0001871,pattern binding|GO:0042973,glucan endo-1,3-beta-D-gluc…		http://www.uniprot.org/uniprot/Q8VZJ2	FALSE
Araip.10027201.1	2.16	94.32	0	O03042	rbcL	GO:0044249,cellular biosynthetic process|GO:0015977,carbon fixation|GO:0015979,photosynthesis|GO:0044699,single-organism process|GO:1901576,organic substance biosynthetic process|GO:0044710,single-organism metabolic process|GO:0044711,single-organism biosynthetic process|GO:0019685,photosynthesis, dark reaction|GO:0071704,organic substance metabolic process|GO:0019253,reductive pentose-phosphate …	GO:0005737,cytoplasm|GO:0009536,plastid|GO:0043231,intracellular membrane-bounded organelle|GO:0044464,cell part|GO:0044444,cytoplasmic part|GO:0005623,cell|GO:0005622,intracellular|GO:0043229,intracellular organelle|GO:0044424,intracellular part|GO:0043227,membrane-bounded organelle|GO:0043226,organelle|GO:0009507,chloroplast|GO:0022626,cytosolic ribosome|GO:0055035,plastid thylakoid membrane|GO…	GO:0043169,cation binding|GO:0004497,monooxygenase activity|GO:0016984,ribulose-bisphosphate carboxylase activity|GO:0016829,lyase activity|GO:0000287,magnesium ion binding|GO:0016830,carbon-carbon lyase activity|GO:0016831,carboxy-lyase activity|GO:0043167,ion binding|GO:0003824,catalytic activity|GO:0005488,binding|GO:0046872,metal ion binding|GO:0016491,oxidoreductase activity	ath00630,Glyoxylate and dicarboxylate metabolism|ath00710,Carbon fixation in photosynthetic organisms|ath01100,Metabolic pathways|ath01200,Carbon metabolism	http://www.uniprot.org/uniprot/O03042	FALSE
Araip.10038119.1	2.16	85.71	0	O80977	VSR3	GO:0008104,protein localization|GO:0072666,establishment of protein localization to vacuole|GO:0072665,protein localization to vacuole|GO:0051641,cellular localization|GO:0044699,single-organism process|GO:0070727,cellular macromolecule localization|GO:0006886,intracellular protein transport|GO:0006605,protein targeting|GO:0071702,organic substance transport|GO:0033036,macromolecule localization|…	GO:0016020,membrane|GO:0043229,intracellular organelle|GO:0005622,intracellular|GO:0030135,coated vesicle|GO:0043226,organelle|GO:0031224,intrinsic component of membrane|GO:0010008,endosome membrane|GO:0030665,clathrin-coated vesicle membrane|GO:0031984,organelle subcompartment|GO:0031982,vesicle|GO:0030662,coated vesicle membrane|GO:0016023,cytoplasmic, membrane-bounded vesicle|GO:0031410,cytopl…	GO:0043169,cation binding|GO:0043167,ion binding|GO:0005488,binding|GO:0046872,metal ion binding|GO:0005509,calcium ion binding		http://www.uniprot.org/uniprot/O80977	FALSE
Araip.10028393.1	2.15	63.42	0	Q9FK91	PARP3	GO:0006471,protein ADP-ribosylation|GO:0090304,nucleic acid metabolic process|GO:0044249,cellular biosynthetic process|GO:0034641,cellular nitrogen compound metabolic process|GO:0006807,nitrogen compound metabolic process|GO:0034645,cellular macromolecule biosynthetic process|GO:1901576,organic substance biosynthetic process|GO:0009100,glycoprotein metabolic process|GO:0009101,glycoprotein biosyn…	GO:0043231,intracellular membrane-bounded organelle|GO:0005634,nucleus|GO:0044464,cell part|GO:0005623,cell|GO:0005622,intracellular|GO:0043229,intracellular organelle|GO:0044424,intracellular part|GO:0043227,membrane-bounded organelle|GO:0043226,organelle|GO:0005737,cytoplasm	GO:0003824,catalytic activity|GO:0016740,transferase activity|GO:0016757,transferase activity, transferring glycosyl groups|GO:0016763,transferase activity, transferring pentosyl groups|GO:0003950,NAD+ ADP-ribosyltransferase activity|GO:0016886,ligase activity, forming phosphoric ester bonds|GO:0003910,DNA ligase (ATP) activity|GO:0016874,ligase activity|GO:0003909,DNA ligase activity	ath03410,Base excision repair	http://www.uniprot.org/uniprot/Q9FK91	FALSE
Araip.10000948.1	2.14	65.57	0	F4HR88	At1g33590	GO:0008104,protein localization|GO:0019220,regulation of phosphate metabolic process|GO:0080090,regulation of primary metabolic process|GO:0019222,regulation of metabolic process|GO:0006470,protein dephosphorylation|GO:0048585,negative regulation of response to stimulus|GO:0048583,regulation of response to stimulus|GO:0031348,negative regulation of defense response|GO:0007165,signal transduction|…	GO:0005737,cytoplasm|GO:0009536,plastid|GO:0043231,intracellular membrane-bounded organelle|GO:0005618,cell wall|GO:0005829,cytosol|GO:0044464,cell part|GO:0044444,cytoplasmic part|GO:0005623,cell|GO:0009505,plant-type cell wall|GO:0043229,intracellular organelle|GO:0071944,cell periphery|GO:0044424,intracellular part|GO:0030312,external encapsulating structure|GO:0043227,membrane-bounded organel…			http://www.uniprot.org/uniprot/F4HR88	FALSE
Araip.10001522.1	2.13	72.42	0	F4JRN8	At4g18810		GO:0005737,cytoplasm|GO:0009536,plastid|GO:0043231,intracellular membrane-bounded organelle|GO:0009532,plastid stroma|GO:0005773,vacuole|GO:0009570,chloroplast stroma|GO:0044464,cell part|GO:0044444,cytoplasmic part|GO:0005623,cell|GO:0005622,intracellular|GO:0044446,intracellular organelle part|GO:0043229,intracellular organelle|GO:0044435,plastid part|GO:0044434,chloroplast part|GO:0044424,intr…			http://www.uniprot.org/uniprot/F4JRN8	FALSE
Araip.10037337.1	2.13	86.06	8e-180	P43287	PIP2-2	GO:0009992,cellular water homeostasis|GO:0015850,organic hydroxy compound transport|GO:0006950,response to stress|GO:0042592,homeostatic process|GO:0009414,response to water deprivation|GO:0009415,response to water|GO:0051179,localization|GO:0090066,regulation of anatomical structure size|GO:0044699,single-organism process|GO:0009719,response to endogenous stimulus|GO:0010035,response to inorgani…	GO:0005887,integral component of plasma membrane|GO:0043229,intracellular organelle|GO:0071944,cell periphery|GO:0031226,intrinsic component of plasma membrane|GO:0043226,organelle|GO:0031224,intrinsic component of membrane|GO:0005737,cytoplasm|GO:0009536,plastid|GO:0005773,vacuole|GO:0043227,membrane-bounded organelle|GO:0016021,integral component of membrane|GO:0016020,membrane|GO:0030054,cell …	GO:0022891,substrate-specific transmembrane transporter activity|GO:0022838,substrate-specific channel activity|GO:0022857,transmembrane transporter activity|GO:1901476,carbohydrate transporter activity|GO:0005215,transporter activity|GO:0015665,alcohol transmembrane transporter activity|GO:0015144,carbohydrate transmembrane transporter activity|GO:0015250,water channel activity|GO:1901618,organi…		http://www.uniprot.org/uniprot/P43287	FALSE
Araip.10038295.1	2.12	49.53	7e-99	Q9LVB8	CXE20	GO:0008152,metabolic process|GO:0009056,catabolic process		GO:0016787,hydrolase activity|GO:0016788,hydrolase activity, acting on ester bonds|GO:0052689,carboxylic ester hydrolase activity|GO:0003824,catalytic activity		http://www.uniprot.org/uniprot/Q9LVB8	FALSE
Araip.10016180.1	2.11	84.36	0	Q9LJE4	CPN60B2	GO:0048440,carpel development|GO:0048467,gynoecium development|GO:0006457,protein folding|GO:0048569,post-embryonic animal organ development|GO:0009658,chloroplast organization|GO:0048481,plant ovule development|GO:0048827,phyllome development|GO:0007275,multicellular organism development|GO:0044699,single-organism process|GO:0009657,plastid organization|GO:0044267,cellular protein metabolic proc…	GO:0022626,cytosolic ribosome|GO:0031974,membrane-enclosed lumen|GO:0031975,envelope|GO:0043229,intracellular organelle|GO:0043228,non-membrane-bounded organelle|GO:0043227,membrane-bounded organelle|GO:0043226,organelle|GO:0005737,cytoplasm|GO:0009941,chloroplast envelope|GO:0009536,plastid|GO:0031981,nuclear lumen|GO:0005730,nucleolus|GO:0009570,chloroplast stroma|GO:0005634,nucleus|GO:0005739,…	GO:0043168,anion binding|GO:0005488,binding|GO:0030554,adenyl nucleotide binding|GO:0035639,purine ribonucleoside triphosphate binding|GO:0097367,carbohydrate derivative binding|GO:1901363,heterocyclic compound binding|GO:1901265,nucleoside phosphate binding|GO:0000166,nucleotide binding|GO:0036094,small molecule binding|GO:0032553,ribonucleotide binding|GO:0032559,adenyl ribonucleotide binding|G…	ath03018,RNA degradation	http://www.uniprot.org/uniprot/Q9LJE4	FALSE
Araip.10035720.1	2.11	81.64	0	Q9LV03	GLT1	GO:0048589,developmental growth|GO:0009167,purine ribonucleoside monophosphate metabolic process|GO:0044281,small molecule metabolic process|GO:0044283,small molecule biosynthetic process|GO:1901360,organic cyclic compound metabolic process|GO:0044712,single-organism catabolic process|GO:0044710,single-organism metabolic process|GO:0044711,single-organism biosynthetic process|GO:0043650,dicarboxy…	GO:0005737,cytoplasm|GO:0009536,plastid|GO:0043231,intracellular membrane-bounded organelle|GO:0009532,plastid stroma|GO:0009570,chloroplast stroma|GO:0005829,cytosol|GO:0044464,cell part|GO:0044444,cytoplasmic part|GO:0005623,cell|GO:0005622,intracellular|GO:0044446,intracellular organelle part|GO:0043229,intracellular organelle|GO:0044435,plastid part|GO:0044434,chloroplast part|GO:0044424,intr…	GO:0015930,glutamate synthase activity|GO:0005488,binding|GO:0000166,nucleotide binding|GO:1901363,heterocyclic compound binding|GO:1901265,nucleoside phosphate binding|GO:0016491,oxidoreductase activity|GO:0043168,anion binding|GO:0043169,cation binding|GO:0050660,flavin adenine dinucleotide binding|GO:0051540,metal cluster binding|GO:0046914,transition metal ion binding|GO:0016040,glutamate syn…	ath00910,Nitrogen metabolism|ath01110,Biosynthesis of secondary metabolites|ath01230,Biosynthesis of amino acids|ath01100,Metabolic pathways|ath00250,Alanine, aspartate and glutamate metabolism	http://www.uniprot.org/uniprot/Q9LV03	FALSE
Araip.10011920.1	2.11	63.5	0	Q9SRQ6	NPC3	GO:0009991,response to extracellular stimulus|GO:0009267,cellular response to starvation|GO:0016311,dephosphorylation|GO:0042594,response to starvation|GO:0044699,single-organism process|GO:0051716,cellular response to stimulus|GO:0016036,cellular response to phosphate starvation|GO:0071496,cellular response to external stimulus|GO:0009987,cellular process|GO:0006950,response to stress|GO:0044763…	GO:0005737,cytoplasm|GO:0043231,intracellular membrane-bounded organelle|GO:0005773,vacuole|GO:0016020,membrane|GO:0044464,cell part|GO:0044444,cytoplasmic part|GO:0005623,cell|GO:0005622,intracellular|GO:0055044,symplast|GO:0043229,intracellular organelle|GO:0030054,cell junction|GO:0005911,cell-cell junction|GO:0044424,intracellular part|GO:0043227,membrane-bounded organelle|GO:0043226,organell…	GO:0052642,lysophosphatidic acid phosphatase activity|GO:0016791,phosphatase activity|GO:0008081,phosphoric diester hydrolase activity|GO:0016787,hydrolase activity|GO:0016788,hydrolase activity, acting on ester bonds|GO:0042578,phosphoric ester hydrolase activity|GO:0003824,catalytic activity|GO:0004629,phospholipase C activity|GO:0004620,phospholipase activity|GO:0016298,lipase activity|GO:0003…	ath01110,Biosynthesis of secondary metabolites|ath00562,Inositol phosphate metabolism|ath00564,Glycerophospholipid metabolism|ath00565,Ether lipid metabolism|ath01100,Metabolic pathways	http://www.uniprot.org/uniprot/Q9SRQ6	FALSE
Araip.10019224.1	2.11	70.99	0	O82399	PMDH1	GO:0034440,lipid oxidation|GO:0009894,regulation of catabolic process|GO:0044238,primary metabolic process|GO:0080090,regulation of primary metabolic process|GO:0031329,regulation of cellular catabolic process|GO:0031326,regulation of cellular biosynthetic process|GO:0031323,regulation of cellular metabolic process|GO:0006631,fatty acid metabolic process|GO:0019752,carboxylic acid metabolic proce…	GO:0005737,cytoplasm|GO:0009536,plastid|GO:0043231,intracellular membrane-bounded organelle|GO:0044464,cell part|GO:0005777,peroxisome|GO:0044444,cytoplasmic part|GO:0005623,cell|GO:0005622,intracellular|GO:0042579,microbody|GO:0043229,intracellular organelle|GO:0044424,intracellular part|GO:0009514,glyoxysome|GO:0043227,membrane-bounded organelle|GO:0043226,organelle|GO:0009507,chloroplast	GO:0016614,oxidoreductase activity, acting on CH-OH group of donors|GO:0016615,malate dehydrogenase activity|GO:0016616,oxidoreductase activity, acting on the CH-OH group of donors, NAD or NADP as acceptor|GO:0003824,catalytic activity|GO:0030060,L-malate dehydrogenase activity|GO:0016491,oxidoreductase activity	ath00630,Glyoxylate and dicarboxylate metabolism|ath00620,Pyruvate metabolism|ath00020,Citrate cycle (TCA cycle)|ath00270,Cysteine and methionine metabolism|ath00710,Carbon fixation in photosynthetic organisms|ath01200,Carbon metabolism|ath01110,Biosynthesis of secondary metabolites|ath01100,Metabolic pathways	http://www.uniprot.org/uniprot/O82399	FALSE
Araip.10003173.1	2.1	72.31	2e-115	Q94K97	At5g24490	GO:0044238,primary metabolic process|GO:0008152,metabolic process|GO:0045900,negative regulation of translational elongation|GO:0080090,regulation of primary metabolic process|GO:0009890,negative regulation of biosynthetic process|GO:0031327,negative regulation of cellular biosynthetic process|GO:2000112,regulation of cellular macromolecule biosynthetic process|GO:0031324,negative regulation of c…	GO:0031976,plastid thylakoid|GO:0043229,intracellular organelle|GO:0043228,non-membrane-bounded organelle|GO:0043227,membrane-bounded organelle|GO:0043226,organelle|GO:0009579,thylakoid|GO:0009534,chloroplast thylakoid|GO:0031984,organelle subcompartment|GO:0009532,plastid stroma|GO:0009570,chloroplast stroma|GO:0030529,intracellular ribonucleoprotein complex|GO:0044435,plastid part|GO:0044434,ch…	GO:0005488,binding|GO:0043021,ribonucleoprotein complex binding|GO:0044877,macromolecular complex binding|GO:0043022,ribosome binding|GO:0043024,ribosomal small subunit binding		http://www.uniprot.org/uniprot/Q94K97	FALSE
Araip.10028843.1	2.09				Araip.10028843.1						FALSE
Araip.10014940.1	2.08	78.33	2e-155	Q949Y3	PAP26	GO:0010035,response to inorganic substance|GO:0010038,response to metal ion|GO:0016311,dephosphorylation|GO:0050801,ion homeostasis|GO:0044248,cellular catabolic process|GO:0042744,hydrogen peroxide catabolic process|GO:0042743,hydrogen peroxide metabolic process|GO:0042221,response to chemical|GO:0098771,inorganic ion homeostasis|GO:0044699,single-organism process|GO:0044712,single-organism cata…	GO:0005737,cytoplasm|GO:0005622,intracellular|GO:0043231,intracellular membrane-bounded organelle|GO:0005773,vacuole|GO:0005829,cytosol|GO:0044464,cell part|GO:0044444,cytoplasmic part|GO:0005623,cell|GO:0009505,plant-type cell wall|GO:0005618,cell wall|GO:0043229,intracellular organelle|GO:0071944,cell periphery|GO:0044424,intracellular part|GO:0030312,external encapsulating structure|GO:0043227…	GO:0016787,hydrolase activity|GO:0046872,metal ion binding|GO:0016791,phosphatase activity|GO:0043169,cation binding|GO:0016209,antioxidant activity|GO:0016788,hydrolase activity, acting on ester bonds|GO:0043167,ion binding|GO:0042578,phosphoric ester hydrolase activity|GO:0003824,catalytic activity|GO:0005488,binding|GO:0016684,oxidoreductase activity, acting on peroxide as acceptor|GO:0004601,…		http://www.uniprot.org/uniprot/Q949Y3	FALSE
Araip.10037615.1	2.07	19.78	7.2	Q940Q1	At1g04680	GO:0022622,root system development|GO:0048589,developmental growth|GO:0048588,developmental cell growth|GO:0010393,galacturonan metabolic process|GO:0048468,cell development|GO:0048469,cell maturation|GO:0035266,meristem growth|GO:0071840,cellular component organization or biogenesis|GO:0044710,single-organism metabolic process|GO:0044711,single-organism biosynthetic process|GO:0071704,organic su…	GO:0016020,membrane	GO:0043169,cation binding|GO:0030570,pectate lyase activity|GO:0016829,lyase activity|GO:0016837,carbon-oxygen lyase activity, acting on polysaccharides|GO:0043167,ion binding|GO:0003824,catalytic activity|GO:0005488,binding|GO:0016835,carbon-oxygen lyase activity|GO:0046872,metal ion binding	ath00040,Pentose and glucuronate interconversions	http://www.uniprot.org/uniprot/Q940Q1	FALSE
Araip.10016447.1	2.07	72.69	2e-129	Q93VT6	MAH20.10	GO:0032259,methylation|GO:0008152,metabolic process	GO:0055035,plastid thylakoid membrane|GO:0034357,photosynthetic membrane|GO:0031976,plastid thylakoid|GO:0031975,envelope|GO:0043229,intracellular organelle|GO:0005622,intracellular|GO:0043227,membrane-bounded organelle|GO:0043226,organelle|GO:0009535,chloroplast thylakoid membrane|GO:0009534,chloroplast thylakoid|GO:0031984,organelle subcompartment|GO:0016020,membrane|GO:0044436,thylakoid part|G…	GO:0008168,methyltransferase activity|GO:0016740,transferase activity|GO:0016741,transferase activity, transferring one-carbon groups|GO:0003824,catalytic activity		http://www.uniprot.org/uniprot/Q93VT6	FALSE
Araip.10022882.1	2.03	79.3	0	P28297	ICL	GO:0044707,single-multicellular organism process|GO:0061458,reproductive system development|GO:0019752,carboxylic acid metabolic process|GO:0009791,post-embryonic development|GO:0044723,single-organism carbohydrate metabolic process|GO:0006099,tricarboxylic acid cycle|GO:0009060,aerobic respiration|GO:0044281,small molecule metabolic process|GO:0006081,cellular aldehyde metabolic process|GO:00486…	GO:0005737,cytoplasm|GO:0043231,intracellular membrane-bounded organelle|GO:0044464,cell part|GO:0005777,peroxisome|GO:0044444,cytoplasmic part|GO:0005623,cell|GO:0005622,intracellular|GO:0042579,microbody|GO:0043229,intracellular organelle|GO:0044424,intracellular part|GO:0009514,glyoxysome|GO:0043227,membrane-bounded organelle|GO:0043226,organelle	GO:0043169,cation binding|GO:0043167,ion binding|GO:0016829,lyase activity|GO:0016830,carbon-carbon lyase activity|GO:0016833,oxo-acid-lyase activity|GO:0004451,isocitrate lyase activity|GO:0003824,catalytic activity|GO:0005488,binding|GO:0046872,metal ion binding	ath00630,Glyoxylate and dicarboxylate metabolism|ath01110,Biosynthesis of secondary metabolites|ath01100,Metabolic pathways|ath01200,Carbon metabolism	http://www.uniprot.org/uniprot/P28297	FALSE
Araip.10015266.1	2.02	92.03	0	P41376	TIF4A-1	GO:0044249,cellular biosynthetic process|GO:0034641,cellular nitrogen compound metabolic process|GO:0006807,nitrogen compound metabolic process|GO:0034645,cellular macromolecule biosynthetic process|GO:1901576,organic substance biosynthetic process|GO:0044267,cellular protein metabolic process|GO:0044260,cellular macromolecule metabolic process|GO:0043043,peptide biosynthetic process|GO:0071704,o…	GO:0005737,cytoplasm|GO:0044464,cell part|GO:0005623,cell|GO:0005622,intracellular|GO:0044424,intracellular part	GO:0035639,purine ribonucleoside triphosphate binding|GO:0005488,binding|GO:0003676,nucleic acid binding|GO:0043167,ion binding|GO:1901363,heterocyclic compound binding|GO:0001883,purine nucleoside binding|GO:0001882,nucleoside binding|GO:0043168,anion binding|GO:0000166,nucleotide binding|GO:1901265,nucleoside phosphate binding|GO:0032549,ribonucleoside binding|GO:0017076,purine nucleotide bindi…	ath03013,RNA transport	http://www.uniprot.org/uniprot/P41376	FALSE
Araip.10017417.1	2	59.49	2e-118	Q9M5J9	PGIP1	GO:0008104,protein localization|GO:0019222,regulation of metabolic process|GO:0048585,negative regulation of response to stimulus|GO:0048583,regulation of response to stimulus|GO:0031348,negative regulation of defense response|GO:0006820,anion transport|GO:0007165,signal transduction|GO:0023014,signal transduction by protein phosphorylation|GO:0009755,hormone-mediated signaling pathway|GO:0051716…	GO:0043229,intracellular organelle|GO:0071944,cell periphery|GO:0043227,membrane-bounded organelle|GO:0043226,organelle|GO:0030054,cell junction|GO:0005737,cytoplasm|GO:0005618,cell wall|GO:0016020,membrane|GO:0005794,Golgi apparatus|GO:0030312,external encapsulating structure|GO:0055044,symplast|GO:0012505,endomembrane system|GO:0005911,cell-cell junction|GO:0005886,plasma membrane|GO:0009505,pl…	GO:0090353,polygalacturonase inhibitor activity|GO:0016773,phosphotransferase activity, alcohol group as acceptor|GO:0016772,transferase activity, transferring phosphorus-containing groups|GO:0030234,enzyme regulator activity|GO:0016301,kinase activity|GO:0003824,catalytic activity|GO:0016740,transferase activity|GO:0004672,protein kinase activity|GO:0004857,enzyme inhibitor activity|GO:0098772,m…		http://www.uniprot.org/uniprot/Q9M5J9	FALSE
Araip.10003619.1	1.99	80.68	1e-119	Q9LEV3	CBSX3	GO:0009167,purine ribonucleoside monophosphate metabolic process|GO:0044281,small molecule metabolic process|GO:0009161,ribonucleoside monophosphate metabolic process|GO:1901360,organic cyclic compound metabolic process|GO:0044712,single-organism catabolic process|GO:0044710,single-organism metabolic process|GO:0010035,response to inorganic substance|GO:0010256,endomembrane system organization|GO…	GO:0005737,cytoplasm|GO:0043231,intracellular membrane-bounded organelle|GO:0044464,cell part|GO:0043229,intracellular organelle|GO:0005739,mitochondrion|GO:0005622,intracellular|GO:0044444,cytoplasmic part|GO:0005623,cell|GO:0044424,intracellular part|GO:0043227,membrane-bounded organelle|GO:0043226,organelle	GO:0043169,cation binding|GO:0046914,transition metal ion binding|GO:0050897,cobalt ion binding|GO:0043167,ion binding|GO:0005488,binding|GO:0046872,metal ion binding		http://www.uniprot.org/uniprot/Q9LEV3	FALSE
Araip.10037384.1	1.98	76.27	1e-161	Q9C8P0	EMB3003	GO:0009167,purine ribonucleoside monophosphate metabolic process|GO:0044281,small molecule metabolic process|GO:0009161,ribonucleoside monophosphate metabolic process|GO:1901362,organic cyclic compound biosynthetic process|GO:1901360,organic cyclic compound metabolic process|GO:0044712,single-organism catabolic process|GO:0042445,hormone metabolic process|GO:0044710,single-organism metabolic proc…	GO:0022626,cytosolic ribosome|GO:0031975,envelope|GO:0043229,intracellular organelle|GO:0043228,non-membrane-bounded organelle|GO:0043227,membrane-bounded organelle|GO:0043226,organelle|GO:0005737,cytoplasm|GO:0009941,chloroplast envelope|GO:0009536,plastid|GO:0009532,plastid stroma|GO:0009570,chloroplast stroma|GO:0016020,membrane|GO:0030529,intracellular ribonucleoprotein complex|GO:0044435,pla…	GO:0030523,dihydrolipoamide S-acyltransferase activity|GO:0003824,catalytic activity|GO:0016740,transferase activity|GO:0016417,S-acyltransferase activity|GO:0016407,acetyltransferase activity|GO:0016746,transferase activity, transferring acyl groups|GO:0016747,transferase activity, transferring acyl groups other than amino-acyl groups|GO:0004742,dihydrolipoyllysine-residue acetyltransferase acti…	ath00620,Pyruvate metabolism|ath00020,Citrate cycle (TCA cycle)|ath00010,Glycolysis / Gluconeogenesis|ath01200,Carbon metabolism|ath01110,Biosynthesis of secondary metabolites|ath01100,Metabolic pathways	http://www.uniprot.org/uniprot/Q9C8P0	FALSE
Araip.10009241.1	1.98	63.57	5e-56	Q9M1C2	CPN10-1	GO:0044267,cellular protein metabolic process|GO:0006457,protein folding|GO:0044260,cellular macromolecule metabolic process|GO:0044238,primary metabolic process|GO:0019538,protein metabolic process|GO:0009987,cellular process|GO:0044237,cellular metabolic process|GO:0043170,macromolecule metabolic process|GO:0071704,organic substance metabolic process|GO:0008152,metabolic process|GO:0006458,'de …	GO:0005737,cytoplasm|GO:0044464,cell part|GO:0005623,cell|GO:0005622,intracellular|GO:0044424,intracellular part|GO:0009536,plastid|GO:0043231,intracellular membrane-bounded organelle|GO:0043233,organelle lumen|GO:0044444,cytoplasmic part|GO:0031974,membrane-enclosed lumen|GO:0044446,intracellular organelle part|GO:0070013,intracellular organelle lumen|GO:0043229,intracellular organelle|GO:000573…	GO:0043169,cation binding|GO:0051087,chaperone binding|GO:0051082,unfolded protein binding|GO:0043167,ion binding|GO:0005488,binding|GO:0005515,protein binding|GO:0046872,metal ion binding		http://www.uniprot.org/uniprot/Q9M1C2	FALSE
Araip.10015249.1	1.98	45.49	1e-148	Q9FUJ2	CKX4	GO:0006807,nitrogen compound metabolic process|GO:0009690,cytokinin metabolic process|GO:0044699,single-organism process|GO:0042445,hormone metabolic process|GO:0044710,single-organism metabolic process|GO:0042447,hormone catabolic process|GO:0009823,cytokinin catabolic process|GO:0071704,organic substance metabolic process|GO:0065007,biological regulation|GO:0065008,regulation of biological qual…	GO:0005576,extracellular region|GO:0005615,extracellular space|GO:0044421,extracellular region part	GO:0008762,UDP-N-acetylmuramate dehydrogenase activity|GO:0005488,binding|GO:0000166,nucleotide binding|GO:1901363,heterocyclic compound binding|GO:1901265,nucleoside phosphate binding|GO:0016491,oxidoreductase activity|GO:0043168,anion binding|GO:0050662,coenzyme binding|GO:0050660,flavin adenine dinucleotide binding|GO:0016641,oxidoreductase activity, acting on the CH-NH2 group of donors, oxyge…	ath00908,Zeatin biosynthesis	http://www.uniprot.org/uniprot/Q9FUJ2	FALSE
Araip.10033331.1	1.97	49.72	3e-53	Q84JS5	At3g58450	GO:0006950,response to stress|GO:0050896,response to stimulus		GO:0016787,hydrolase activity|GO:0003824,catalytic activity		http://www.uniprot.org/uniprot/Q84JS5	FALSE
Araip.10029015.1	1.97	89.5	9e-127	Q944G9	FBA2	GO:0080090,regulation of primary metabolic process|GO:0019222,regulation of metabolic process|GO:0019682,glyceraldehyde-3-phosphate metabolic process|GO:1901575,organic substance catabolic process|GO:0006778,porphyrin-containing compound metabolic process|GO:0006779,porphyrin-containing compound biosynthetic process|GO:0009694,jasmonic acid metabolic process|GO:0009695,jasmonic acid biosynthetic …	GO:0031975,envelope|GO:0048046,apoplast|GO:0043229,intracellular organelle|GO:0043227,membrane-bounded organelle|GO:0043226,organelle|GO:0005737,cytoplasm|GO:0009941,chloroplast envelope|GO:0009536,plastid|GO:0009532,plastid stroma|GO:0009570,chloroplast stroma|GO:0016020,membrane|GO:0044435,plastid part|GO:0044434,chloroplast part|GO:0009579,thylakoid|GO:0010287,plastoglobule|GO:0031967,organell…	GO:0016829,lyase activity|GO:0016830,carbon-carbon lyase activity|GO:0016832,aldehyde-lyase activity|GO:0003824,catalytic activity|GO:0004332,fructose-bisphosphate aldolase activity	ath00030,Pentose phosphate pathway|ath00710,Carbon fixation in photosynthetic organisms|ath00010,Glycolysis / Gluconeogenesis|ath00051,Fructose and mannose metabolism|ath01230,Biosynthesis of amino acids|ath01200,Carbon metabolism|ath01110,Biosynthesis of secondary metabolites|ath01100,Metabolic pathways	http://www.uniprot.org/uniprot/Q944G9	FALSE
Araip.10026286.1	1.96	44.97	2e-93	F4IQK5	At2g18540			GO:0045735,nutrient reservoir activity		http://www.uniprot.org/uniprot/F4IQK5	FALSE
Araip.10037653.1	1.96	87.68	0	Q9SPK5	THFS	GO:0042221,response to chemical|GO:0044238,primary metabolic process|GO:0010038,response to metal ion|GO:0006732,coenzyme metabolic process|GO:0006730,one-carbon metabolic process|GO:0019752,carboxylic acid metabolic process|GO:0051188,cofactor biosynthetic process|GO:0044249,cellular biosynthetic process|GO:0034641,cellular nitrogen compound metabolic process|GO:0006807,nitrogen compound metabol…	GO:0005737,cytoplasm|GO:0009536,plastid|GO:0043231,intracellular membrane-bounded organelle|GO:0005829,cytosol|GO:0016020,membrane|GO:0044464,cell part|GO:0044444,cytoplasmic part|GO:0005623,cell|GO:0005622,intracellular|GO:0048046,apoplast|GO:0043229,intracellular organelle|GO:0071944,cell periphery|GO:0005886,plasma membrane|GO:0044424,intracellular part|GO:0005576,extracellular region|GO:00432…	GO:0035639,purine ribonucleoside triphosphate binding|GO:0005488,binding|GO:0043167,ion binding|GO:1901363,heterocyclic compound binding|GO:1901265,nucleoside phosphate binding|GO:0001882,nucleoside binding|GO:0043168,anion binding|GO:0043169,cation binding|GO:0004329,formate-tetrahydrofolate ligase activity|GO:0046914,transition metal ion binding|GO:0000166,nucleotide binding|GO:0016879,ligase a…	ath00670,One carbon pool by folate|ath01100,Metabolic pathways|ath01200,Carbon metabolism	http://www.uniprot.org/uniprot/Q9SPK5	FALSE
Araip.10014093.1	1.96	85.71	0	A8MS68	LPD1	GO:0006637,acyl-CoA metabolic process|GO:0006732,coenzyme metabolic process|GO:0019752,carboxylic acid metabolic process|GO:0042592,homeostatic process|GO:0044249,cellular biosynthetic process|GO:0042744,hydrogen peroxide catabolic process|GO:0009108,coenzyme biosynthetic process|GO:0044281,small molecule metabolic process|GO:0006090,pyruvate metabolic process|GO:0050789,regulation of biological …	GO:0031974,membrane-enclosed lumen|GO:0031975,envelope|GO:0043229,intracellular organelle|GO:0043228,non-membrane-bounded organelle|GO:0043227,membrane-bounded organelle|GO:0043226,organelle|GO:0005737,cytoplasm|GO:0009941,chloroplast envelope|GO:0009536,plastid|GO:0031981,nuclear lumen|GO:0005730,nucleolus|GO:0009570,chloroplast stroma|GO:0005634,nucleus|GO:0044435,plastid part|GO:0044434,chloro…	GO:0043168,anion binding|GO:0050662,coenzyme binding|GO:0050660,flavin adenine dinucleotide binding|GO:0005488,binding|GO:0097159,organic cyclic compound binding|GO:0000166,nucleotide binding|GO:0036094,small molecule binding|GO:0003824,catalytic activity|GO:0048037,cofactor binding|GO:0016651,oxidoreductase activity, acting on NAD(P)H|GO:0016667,oxidoreductase activity, acting on a sulfur group …	ath00630,Glyoxylate and dicarboxylate metabolism|ath00620,Pyruvate metabolism|ath00020,Citrate cycle (TCA cycle)|ath00260,Glycine, serine and threonine metabolism|ath00010,Glycolysis / Gluconeogenesis|ath00640,Propanoate metabolism|ath01200,Carbon metabolism|ath01110,Biosynthesis of secondary metabolites|ath01100,Metabolic pathways|ath00280,Valine, leucine and isoleucine degradation	http://www.uniprot.org/uniprot/A8MS68	FALSE
Araip.10026090.1	1.96	57.99	2e-132	Q9SZT7	''cytochrome P450	GO:0009607,response to biotic stimulus|GO:0010286,heat acclimation|GO:0019757,glycosinolate metabolic process|GO:0034641,cellular nitrogen compound metabolic process|GO:0006807,nitrogen compound metabolic process|GO:0044281,small molecule metabolic process|GO:0042221,response to chemical|GO:0044699,single-organism process|GO:0009719,response to endogenous stimulus|GO:0044710,single-organism metab…	GO:0005737,cytoplasm|GO:0005783,endoplasmic reticulum|GO:0016020,membrane|GO:0044464,cell part|GO:0044444,cytoplasmic part|GO:0005623,cell|GO:0005622,intracellular|GO:0043229,intracellular organelle|GO:0071944,cell periphery|GO:0012505,endomembrane system|GO:0005886,plasma membrane|GO:0044424,intracellular part|GO:0043227,membrane-bounded organelle|GO:0043226,organelle|GO:0043231,intracellular me…	GO:0043169,cation binding|GO:0004497,monooxygenase activity|GO:0046914,transition metal ion binding|GO:0020037,heme binding|GO:0016709,oxidoreductase activity, acting on paired donors, with incorporation or reduction of molecular oxygen, NAD(P)H as one donor, and incorporation of one atom of oxygen|GO:0097159,organic cyclic compound binding|GO:0046906,tetrapyrrole binding|GO:0016705,oxidoreductas…	ath01100,Metabolic pathways|ath01110,Biosynthesis of secondary metabolites|ath00903,Limonene and pinene degradation|ath00945,Stilbenoid, diarylheptanoid and gingerol biosynthesis	http://www.uniprot.org/uniprot/Q9SZT7	FALSE
Araip.10006079.1	1.96	57.02	0	F4IHL4	At2g21720		GO:0044425,membrane part|GO:0016021,integral component of membrane|GO:0016020,membrane|GO:0031224,intrinsic component of membrane			http://www.uniprot.org/uniprot/F4IHL4	FALSE
Araip.10017906.1	1.96				Araip.10017906.1						FALSE
Araip.10023169.1	1.95	80.53	0	F4IPW5	EMB2785	GO:0044249,cellular biosynthetic process|GO:0034641,cellular nitrogen compound metabolic process|GO:0006807,nitrogen compound metabolic process|GO:0034645,cellular macromolecule biosynthetic process|GO:1901576,organic substance biosynthetic process|GO:0044267,cellular protein metabolic process|GO:0044260,cellular macromolecule metabolic process|GO:0043043,peptide biosynthetic process|GO:0071704,o…	GO:0005737,cytoplasm|GO:0043231,intracellular membrane-bounded organelle|GO:0044464,cell part|GO:0043229,intracellular organelle|GO:0005739,mitochondrion|GO:0005622,intracellular|GO:0044444,cytoplasmic part|GO:0005623,cell|GO:0044424,intracellular part|GO:0043227,membrane-bounded organelle|GO:0043226,organelle	GO:0035639,purine ribonucleoside triphosphate binding|GO:0005488,binding|GO:0003676,nucleic acid binding|GO:0043167,ion binding|GO:1901363,heterocyclic compound binding|GO:0001883,purine nucleoside binding|GO:0001882,nucleoside binding|GO:0043168,anion binding|GO:0016462,pyrophosphatase activity|GO:0000166,nucleotide binding|GO:0032561,guanyl ribonucleotide binding|GO:1901265,nucleoside phosphate…		http://www.uniprot.org/uniprot/F4IPW5	FALSE
Araip.10025185.1	1.94	31.37	0.0005	Q9FJ49	PYL12	GO:0009892,negative regulation of metabolic process|GO:0019222,regulation of metabolic process|GO:0071229,cellular response to acid chemical|GO:0023052,signaling|GO:0007165,signal transduction|GO:0070887,cellular response to chemical stimulus|GO:0042221,response to chemical|GO:0050789,regulation of biological process|GO:0044699,single-organism process|GO:0009755,hormone-mediated signaling pathway…	GO:0005737,cytoplasm|GO:0043231,intracellular membrane-bounded organelle|GO:0005634,nucleus|GO:0016020,membrane|GO:0044464,cell part|GO:0005623,cell|GO:0005622,intracellular|GO:0043229,intracellular organelle|GO:0071944,cell periphery|GO:0005886,plasma membrane|GO:0044424,intracellular part|GO:0043227,membrane-bounded organelle|GO:0043226,organelle	GO:0031406,carboxylic acid binding|GO:0019208,phosphatase regulator activity|GO:0060089,molecular transducer activity|GO:0004872,receptor activity|GO:0004857,enzyme inhibitor activity|GO:0098772,molecular function regulator|GO:0043168,anion binding|GO:0043167,ion binding|GO:0010427,abscisic acid binding|GO:0042803,protein homodimerization activity|GO:0019212,phosphatase inhibitor activity|GO:0019…	ath04075,Plant hormone signal transduction	http://www.uniprot.org/uniprot/Q9FJ49	FALSE
Araip.10038808.1	1.94	68.92	0	Q8RXN3	PPT1	GO:0015931,nucleobase-containing compound transport|GO:0006810,transport|GO:0043412,macromolecule modification|GO:0006862,nucleotide transport|GO:0044249,cellular biosynthetic process|GO:1903825,organic acid transmembrane transport|GO:0034645,cellular macromolecule biosynthetic process|GO:1901576,organic substance biosynthetic process|GO:0051179,localization|GO:0015784,GDP-mannose transport|GO:00…	GO:0044464,cell part|GO:0031975,envelope|GO:0043229,intracellular organelle|GO:0042170,plastid membrane|GO:0005623,cell|GO:0043227,membrane-bounded organelle|GO:0043226,organelle|GO:0031224,intrinsic component of membrane|GO:0005737,cytoplasm|GO:0009941,chloroplast envelope|GO:0009536,plastid|GO:0031090,organelle membrane|GO:0016021,integral component of membrane|GO:0016020,membrane|GO:0005739,mi…	GO:0015932,nucleobase-containing compound transmembrane transporter activity|GO:0005342,organic acid transmembrane transporter activity|GO:0008028,monocarboxylic acid transmembrane transporter activity|GO:0015605,organophosphate ester transmembrane transporter activity|GO:0015215,nucleotide transmembrane transporter activity|GO:0008509,anion transmembrane transporter activity|GO:0015121,phosphoen…		http://www.uniprot.org/uniprot/Q8RXN3	FALSE
Araip.10019772.1	1.91	43.76	1e-131	Q9XIQ4	UGT79B11	GO:0008152,metabolic process	GO:0043231,intracellular membrane-bounded organelle|GO:0044464,cell part|GO:0005623,cell|GO:0005622,intracellular|GO:0043229,intracellular organelle|GO:0044424,intracellular part|GO:0043227,membrane-bounded organelle|GO:0043226,organelle	GO:0016758,transferase activity, transferring hexosyl groups|GO:0016740,transferase activity|GO:0016757,transferase activity, transferring glycosyl groups|GO:0003824,catalytic activity|GO:0035251,UDP-glucosyltransferase activity|GO:0046527,glucosyltransferase activity|GO:0080043,quercetin 3-O-glucosyltransferase activity|GO:0080044,quercetin 7-O-glucosyltransferase activity|GO:0008194,UDP-glycosy…		http://www.uniprot.org/uniprot/Q9XIQ4	FALSE
Araip.10019049.1	1.91	68.38	1e-55	Q38853	STR15	GO:0044699,single-organism process|GO:0009719,response to endogenous stimulus|GO:0009750,response to fructose|GO:0009753,response to jasmonic acid|GO:0009611,response to wounding|GO:0006979,response to oxidative stress|GO:0032502,developmental process|GO:0009746,response to hexose|GO:0044767,single-organism developmental process|GO:0006950,response to stress|GO:0001101,response to acid chemical|G…	GO:0009579,thylakoid|GO:0005737,cytoplasm|GO:0009536,plastid|GO:0043231,intracellular membrane-bounded organelle|GO:0044464,cell part|GO:0044444,cytoplasmic part|GO:0005623,cell|GO:0005622,intracellular|GO:0043229,intracellular organelle|GO:0044424,intracellular part|GO:0043227,membrane-bounded organelle|GO:0043226,organelle|GO:0009507,chloroplast			http://www.uniprot.org/uniprot/Q38853	FALSE
Araip.10004322.1	1.9	79.52	0	F4IFC5	EMB2761	GO:0006435,threonyl-tRNA aminoacylation|GO:0044707,single-multicellular organism process|GO:0061458,reproductive system development|GO:0019752,carboxylic acid metabolic process|GO:0009791,post-embryonic development|GO:0009790,embryo development|GO:0009793,embryo development ending in seed dormancy|GO:0006807,nitrogen compound metabolic process|GO:0044281,small molecule metabolic process|GO:003464…	GO:0005737,cytoplasm|GO:0009536,plastid|GO:0043231,intracellular membrane-bounded organelle|GO:0009532,plastid stroma|GO:0009570,chloroplast stroma|GO:0044464,cell part|GO:0044444,cytoplasmic part|GO:0005739,mitochondrion|GO:0005622,intracellular|GO:0044446,intracellular organelle part|GO:0043229,intracellular organelle|GO:0005623,cell|GO:0044435,plastid part|GO:0044434,chloroplast part|GO:004442…	GO:0035639,purine ribonucleoside triphosphate binding|GO:0005488,binding|GO:0000166,nucleotide binding|GO:1901363,heterocyclic compound binding|GO:1901265,nucleoside phosphate binding|GO:0001882,nucleoside binding|GO:0043168,anion binding|GO:0004812,aminoacyl-tRNA ligase activity|GO:0043167,ion binding|GO:0001883,purine nucleoside binding|GO:0032549,ribonucleoside binding|GO:0017076,purine nucleo…	ath00970,Aminoacyl-tRNA biosynthesis	http://www.uniprot.org/uniprot/F4IFC5	FALSE
Araip.10004163.1	1.88	71.45	0	F4JVN6	TPP2	GO:0009629,response to gravity|GO:0044238,primary metabolic process|GO:0009606,tropism|GO:0009605,response to external stimulus|GO:0009628,response to abiotic stimulus|GO:0019538,protein metabolic process|GO:0009630,gravitropism|GO:0043170,macromolecule metabolic process|GO:0071704,organic substance metabolic process|GO:0008152,metabolic process|GO:0006508,proteolysis|GO:0050896,response to stimu…	GO:0022626,cytosolic ribosome|GO:0043229,intracellular organelle|GO:0043228,non-membrane-bounded organelle|GO:0030529,intracellular ribonucleoprotein complex|GO:0043227,membrane-bounded organelle|GO:0043226,organelle|GO:0005737,cytoplasm|GO:0009536,plastid|GO:0031090,organelle membrane|GO:0005773,vacuole|GO:0098805,whole membrane|GO:0016020,membrane|GO:0005774,vacuolar membrane|GO:0044437,vacuola…	GO:0004252,serine-type endopeptidase activity|GO:0004175,endopeptidase activity|GO:0004177,aminopeptidase activity|GO:0008240,tripeptidyl-peptidase activity|GO:0016787,hydrolase activity|GO:0017171,serine hydrolase activity|GO:0003824,catalytic activity|GO:0008238,exopeptidase activity|GO:0070011,peptidase activity, acting on L-amino acid peptides|GO:0008233,peptidase activity|GO:0008236,serine-t…		http://www.uniprot.org/uniprot/F4JVN6	FALSE
Araip.10000266.1	1.88	40.79	2e-129	Q9LXV0	UGT92A1	GO:0008152,metabolic process	GO:0043231,intracellular membrane-bounded organelle|GO:0044464,cell part|GO:0005623,cell|GO:0005622,intracellular|GO:0043229,intracellular organelle|GO:0044424,intracellular part|GO:0043227,membrane-bounded organelle|GO:0043226,organelle	GO:0016758,transferase activity, transferring hexosyl groups|GO:0016740,transferase activity|GO:0016757,transferase activity, transferring glycosyl groups|GO:0003824,catalytic activity|GO:0035251,UDP-glucosyltransferase activity|GO:0046527,glucosyltransferase activity|GO:0080043,quercetin 3-O-glucosyltransferase activity|GO:0080044,quercetin 7-O-glucosyltransferase activity|GO:0008194,UDP-glycosy…		http://www.uniprot.org/uniprot/Q9LXV0	FALSE
Araip.10028791.1	1.86	62.04	0	Q9LXU4	At5g12950	GO:0008152,metabolic process	GO:0005737,cytoplasm|GO:0005622,intracellular|GO:0043231,intracellular membrane-bounded organelle|GO:0005773,vacuole|GO:0044464,cell part|GO:0043229,intracellular organelle|GO:0005623,cell|GO:0009505,plant-type cell wall|GO:0005618,cell wall|GO:0044444,cytoplasmic part|GO:0071944,cell periphery|GO:0044424,intracellular part|GO:0030312,external encapsulating structure|GO:0043227,membrane-bounded o…	GO:0003824,catalytic activity|GO:0016874,ligase activity		http://www.uniprot.org/uniprot/Q9LXU4	FALSE
Araip.10003244.1	1.86	79.13	0	Q9SJH7	CSY3	GO:0034440,lipid oxidation|GO:0044281,small molecule metabolic process|GO:0044282,small molecule catabolic process|GO:0072350,tricarboxylic acid metabolic process|GO:0071840,cellular component organization or biogenesis|GO:0044712,single-organism catabolic process|GO:0044710,single-organism metabolic process|GO:0032787,monocarboxylic acid metabolic process|GO:0051596,methylglyoxal catabolic proce…	GO:0005737,cytoplasm|GO:0043231,intracellular membrane-bounded organelle|GO:0044464,cell part|GO:0005829,cytosol|GO:0005777,peroxisome|GO:0044444,cytoplasmic part|GO:0005623,cell|GO:0005622,intracellular|GO:0042579,microbody|GO:0043229,intracellular organelle|GO:0044424,intracellular part|GO:0043227,membrane-bounded organelle|GO:0043226,organelle	GO:0046912,transferase activity, transferring acyl groups, acyl groups converted into alkyl on transfer|GO:0004108,citrate (Si)-synthase activity|GO:0036440,citrate synthase activity|GO:0003824,catalytic activity|GO:0016740,transferase activity|GO:0016746,transferase activity, transferring acyl groups	ath00630,Glyoxylate and dicarboxylate metabolism|ath00020,Citrate cycle (TCA cycle)|ath01210,2-Oxocarboxylic acid metabolism|ath01230,Biosynthesis of amino acids|ath01200,Carbon metabolism|ath01110,Biosynthesis of secondary metabolites|ath01100,Metabolic pathways	http://www.uniprot.org/uniprot/Q9SJH7	FALSE
Araip.10039800.1	1.86	87.46	0	Q8RU07	EMB3147	GO:0006732,coenzyme metabolic process|GO:0006733,oxidoreduction coenzyme metabolic process|GO:0044249,cellular biosynthetic process|GO:0009108,coenzyme biosynthetic process|GO:0044281,small molecule metabolic process|GO:0044283,small molecule biosynthetic process|GO:0044699,single-organism process|GO:1901576,organic substance biosynthetic process|GO:0044710,single-organism metabolic process|GO:00…	GO:0005737,cytoplasm|GO:0009536,plastid|GO:0043231,intracellular membrane-bounded organelle|GO:0009532,plastid stroma|GO:0009570,chloroplast stroma|GO:0005829,cytosol|GO:0044464,cell part|GO:0044444,cytoplasmic part|GO:0005623,cell|GO:0005622,intracellular|GO:0044446,intracellular organelle part|GO:0043229,intracellular organelle|GO:0044435,plastid part|GO:0044434,chloroplast part|GO:0044424,intr…	GO:0003824,catalytic activity|GO:0016420,malonyltransferase activity|GO:0004312,fatty acid synthase activity|GO:0016417,S-acyltransferase activity|GO:0016740,transferase activity|GO:0016746,transferase activity, transferring acyl groups|GO:0016747,transferase activity, transferring acyl groups other than amino-acyl groups|GO:0004314,[acyl-carrier-protein] S-malonyltransferase activity|GO:0016419,…	ath00061,Fatty acid biosynthesis|ath01212,Fatty acid metabolism|ath01100,Metabolic pathways	http://www.uniprot.org/uniprot/Q8RU07	FALSE
Araip.10028327.1	1.86	51.61	2e-74	Q9LTL8	CYP71B24	GO:0044710,single-organism metabolic process|GO:0044711,single-organism biosynthetic process|GO:0009607,response to biotic stimulus|GO:0009605,response to external stimulus|GO:0043207,response to external biotic stimulus|GO:0044550,secondary metabolite biosynthetic process|GO:0050896,response to stimulus|GO:0019748,secondary metabolic process|GO:0006950,response to stress|GO:0006952,defense respo…	GO:0044425,membrane part|GO:0016021,integral component of membrane|GO:0016020,membrane|GO:0031224,intrinsic component of membrane	GO:0043169,cation binding|GO:0004497,monooxygenase activity|GO:0046914,transition metal ion binding|GO:0020037,heme binding|GO:0016709,oxidoreductase activity, acting on paired donors, with incorporation or reduction of molecular oxygen, NAD(P)H as one donor, and incorporation of one atom of oxygen|GO:0097159,organic cyclic compound binding|GO:0046906,tetrapyrrole binding|GO:0016705,oxidoreductas…	ath01100,Metabolic pathways|ath01110,Biosynthesis of secondary metabolites|ath00903,Limonene and pinene degradation|ath00945,Stilbenoid, diarylheptanoid and gingerol biosynthesis	http://www.uniprot.org/uniprot/Q9LTL8	FALSE
Araip.10038248.1	1.85	31.77	9e-57	Q9LUJ7	PAP85	GO:0019915,lipid storage|GO:0009791,post-embryonic development|GO:0050826,response to freezing|GO:0007275,multicellular organism development|GO:0044699,single-organism process|GO:0009719,response to endogenous stimulus|GO:0009735,response to cytokinin|GO:0010033,response to organic substance|GO:0009845,seed germination|GO:0065007,biological regulation|GO:0033036,macromolecule localization|GO:0032…	GO:0005618,cell wall|GO:0044464,cell part|GO:0005623,cell|GO:0030312,external encapsulating structure|GO:0071944,cell periphery|GO:0009505,plant-type cell wall	GO:0045735,nutrient reservoir activity		http://www.uniprot.org/uniprot/Q9LUJ7	FALSE
Araip.10038396.1	1.85	87.45	0	Q9FLW9	PKP2	GO:0009167,purine ribonucleoside monophosphate metabolic process|GO:0044281,small molecule metabolic process|GO:0009161,ribonucleoside monophosphate metabolic process|GO:1901360,organic cyclic compound metabolic process|GO:0044712,single-organism catabolic process|GO:0044710,single-organism metabolic process|GO:0044711,single-organism biosynthetic process|GO:0000003,reproduction|GO:0009199,ribonu…	GO:0005737,cytoplasm|GO:0009536,plastid|GO:0043231,intracellular membrane-bounded organelle|GO:0009532,plastid stroma|GO:0009570,chloroplast stroma|GO:0005829,cytosol|GO:0044464,cell part|GO:0044444,cytoplasmic part|GO:0005739,mitochondrion|GO:0005622,intracellular|GO:0044446,intracellular organelle part|GO:0043229,intracellular organelle|GO:0005623,cell|GO:0044435,plastid part|GO:0044434,chlorop…	GO:0035639,purine ribonucleoside triphosphate binding|GO:0005488,binding|GO:0043167,ion binding|GO:1901363,heterocyclic compound binding|GO:1901265,nucleoside phosphate binding|GO:0001882,nucleoside binding|GO:0043168,anion binding|GO:0043169,cation binding|GO:0030955,potassium ion binding|GO:0000287,magnesium ion binding|GO:0000166,nucleotide binding|GO:0016740,transferase activity|GO:0001883,pu…	ath00620,Pyruvate metabolism|ath00230,Purine metabolism|ath00010,Glycolysis / Gluconeogenesis|ath01230,Biosynthesis of amino acids|ath01200,Carbon metabolism|ath01110,Biosynthesis of secondary metabolites|ath01100,Metabolic pathways	http://www.uniprot.org/uniprot/Q9FLW9	FALSE
Araip.10025336.1	1.85	86.89	7e-168	Q9SH69	At1g64190	GO:0006739,NADP metabolic process|GO:0008152,metabolic process|GO:0006732,coenzyme metabolic process|GO:0006733,oxidoreduction coenzyme metabolic process|GO:0044042,glucan metabolic process|GO:0019752,carboxylic acid metabolic process|GO:0046496,nicotinamide nucleotide metabolic process|GO:0044723,single-organism carbohydrate metabolic process|GO:0034641,cellular nitrogen compound metabolic proce…	GO:0005737,cytoplasm|GO:0009536,plastid|GO:0043231,intracellular membrane-bounded organelle|GO:0009532,plastid stroma|GO:0009570,chloroplast stroma|GO:0005829,cytosol|GO:0016020,membrane|GO:0044464,cell part|GO:0044444,cytoplasmic part|GO:0005623,cell|GO:0005622,intracellular|GO:0044446,intracellular organelle part|GO:0043229,intracellular organelle|GO:0044435,plastid part|GO:0044434,chloroplast …	GO:0005488,binding|GO:0050662,coenzyme binding|GO:0050661,NADP binding|GO:0016614,oxidoreductase activity, acting on CH-OH group of donors|GO:0016616,oxidoreductase activity, acting on the CH-OH group of donors, NAD or NADP as acceptor|GO:0097159,organic cyclic compound binding|GO:0000166,nucleotide binding|GO:0036094,small molecule binding|GO:0003824,catalytic activity|GO:0048037,cofactor bindin…	ath00030,Pentose phosphate pathway|ath00480,Glutathione metabolism|ath01100,Metabolic pathways|ath01200,Carbon metabolism|ath01110,Biosynthesis of secondary metabolites	http://www.uniprot.org/uniprot/Q9SH69	FALSE
Araip.10020984.1	1.84	37.35	6e-79	Q8S9J6	At5g10770	GO:0044238,primary metabolic process|GO:0019538,protein metabolic process|GO:0043170,macromolecule metabolic process|GO:0071704,organic substance metabolic process|GO:0008152,metabolic process|GO:0006508,proteolysis|GO:1901575,organic substance catabolic process|GO:1901564,organonitrogen compound metabolic process|GO:1901565,organonitrogen compound catabolic process|GO:0006807,nitrogen compound m…	GO:0016020,membrane|GO:0044464,cell part|GO:0005623,cell|GO:0071944,cell periphery|GO:0005886,plasma membrane|GO:0044425,membrane part|GO:0031224,intrinsic component of membrane|GO:0031225,anchored component of membrane	GO:0016787,hydrolase activity|GO:0004175,endopeptidase activity|GO:0070001,aspartic-type peptidase activity|GO:0003824,catalytic activity|GO:0070011,peptidase activity, acting on L-amino acid peptides|GO:0004190,aspartic-type endopeptidase activity|GO:0008233,peptidase activity		http://www.uniprot.org/uniprot/Q8S9J6	FALSE
Araip.10015031.1	1.83	90.52	0	Q1WIQ6	ALDH11A3	GO:0008152,metabolic process|GO:0044710,single-organism metabolic process|GO:0044699,single-organism process|GO:0055114,oxidation-reduction process	GO:0005737,cytoplasm|GO:0044464,cell part|GO:0005623,cell|GO:0005622,intracellular|GO:0044424,intracellular part	GO:0008886,glyceraldehyde-3-phosphate dehydrogenase (NADP+) (non-phosphorylating) activity|GO:0016620,oxidoreductase activity, acting on the aldehyde or oxo group of donors, NAD or NADP as acceptor|GO:0003824,catalytic activity|GO:0016903,oxidoreductase activity, acting on the aldehyde or oxo group of donors|GO:0016491,oxidoreductase activity	ath00030,Pentose phosphate pathway|ath00010,Glycolysis / Gluconeogenesis|ath01100,Metabolic pathways|ath01200,Carbon metabolism	http://www.uniprot.org/uniprot/Q1WIQ6	FALSE
Araip.10010777.1	1.83	61.59	0	Q9SYI5	At4g01870	GO:0044238,primary metabolic process|GO:0070887,cellular response to chemical stimulus|GO:0019752,carboxylic acid metabolic process|GO:0071229,cellular response to acid chemical|GO:0044248,cellular catabolic process|GO:0023052,signaling|GO:0007165,signal transduction|GO:0044282,small molecule catabolic process|GO:0042221,response to chemical|GO:0035556,intracellular signal transduction|GO:0009723…	GO:0016020,membrane|GO:0044464,cell part|GO:0005623,cell|GO:0005622,intracellular			http://www.uniprot.org/uniprot/Q9SYI5	FALSE
Araip.10038012.1	1.82	91.06	0	Q9ZU52	FBA3	GO:0009167,purine ribonucleoside monophosphate metabolic process|GO:0044281,small molecule metabolic process|GO:0009161,ribonucleoside monophosphate metabolic process|GO:1901360,organic cyclic compound metabolic process|GO:0044712,single-organism catabolic process|GO:0044710,single-organism metabolic process|GO:0010035,response to inorganic substance|GO:0009199,ribonucleoside triphosphate metabol…	GO:0031976,plastid thylakoid|GO:0043229,intracellular organelle|GO:0043227,membrane-bounded organelle|GO:0043226,organelle|GO:0009579,thylakoid|GO:0009534,chloroplast thylakoid|GO:0031984,organelle subcompartment|GO:0009532,plastid stroma|GO:0009570,chloroplast stroma|GO:0005739,mitochondrion|GO:0044435,plastid part|GO:0044434,chloroplast part|GO:0005737,cytoplasm|GO:0010287,plastoglobule|GO:0009…	GO:0016829,lyase activity|GO:0016830,carbon-carbon lyase activity|GO:0016832,aldehyde-lyase activity|GO:0003824,catalytic activity|GO:0004332,fructose-bisphosphate aldolase activity	ath00030,Pentose phosphate pathway|ath00710,Carbon fixation in photosynthetic organisms|ath00010,Glycolysis / Gluconeogenesis|ath00051,Fructose and mannose metabolism|ath01230,Biosynthesis of amino acids|ath01200,Carbon metabolism|ath01110,Biosynthesis of secondary metabolites|ath01100,Metabolic pathways	http://www.uniprot.org/uniprot/Q9ZU52	FALSE
Araip.10007633.1	1.81	56.79	0	Q06327	LOX1	GO:0006633,fatty acid biosynthetic process|GO:0034440,lipid oxidation|GO:0006631,fatty acid metabolic process|GO:0048569,post-embryonic animal organ development|GO:0019752,carboxylic acid metabolic process|GO:0031407,oxylipin metabolic process|GO:0009694,jasmonic acid metabolic process|GO:0009695,jasmonic acid biosynthetic process|GO:0032501,multicellular organismal process|GO:0044281,small molec…	GO:0005737,cytoplasm|GO:0009536,plastid|GO:0043231,intracellular membrane-bounded organelle|GO:0044464,cell part|GO:0043229,intracellular organelle|GO:0005623,cell|GO:0005622,intracellular|GO:0044444,cytoplasmic part|GO:0044424,intracellular part|GO:0043227,membrane-bounded organelle|GO:0043226,organelle	GO:0043169,cation binding|GO:0051213,dioxygenase activity|GO:0043167,ion binding|GO:1990136,linoleate 9S-lipoxygenase activity|GO:0016702,oxidoreductase activity, acting on single donors with incorporation of molecular oxygen, incorporation of two atoms of oxygen|GO:0016701,oxidoreductase activity, acting on single donors with incorporation of molecular oxygen|GO:0003824,catalytic activity|GO:000…	ath00591,Linoleic acid metabolism	http://www.uniprot.org/uniprot/Q06327	FALSE
Araip.10022931.1	1.81	80.46	0	Q9LZ66	SIR	GO:0080090,regulation of primary metabolic process|GO:0019222,regulation of metabolic process|GO:0009167,purine ribonucleoside monophosphate metabolic process|GO:0044281,small molecule metabolic process|GO:0044283,small molecule biosynthetic process|GO:1901362,organic cyclic compound biosynthetic process|GO:0071840,cellular component organization or biogenesis|GO:0044712,single-organism catabolic…	GO:0031975,envelope|GO:0048046,apoplast|GO:0043229,intracellular organelle|GO:0043228,non-membrane-bounded organelle|GO:0042646,plastid nucleoid|GO:0042644,chloroplast nucleoid|GO:0043227,membrane-bounded organelle|GO:0009295,nucleoid|GO:0005737,cytoplasm|GO:0009941,chloroplast envelope|GO:0009536,plastid|GO:0009532,plastid stroma|GO:0009570,chloroplast stroma|GO:0010319,stromule|GO:0016020,membr…	GO:0005488,binding|GO:0003676,nucleic acid binding|GO:0003677,DNA binding|GO:1901363,heterocyclic compound binding|GO:0016491,oxidoreductase activity|GO:0043169,cation binding|GO:0051540,metal cluster binding|GO:0046914,transition metal ion binding|GO:0050311,sulfite reductase (ferredoxin) activity|GO:0043167,ion binding|GO:0016002,sulfite reductase activity|GO:0016667,oxidoreductase activity, ac…	ath00920,Sulfur metabolism|ath01100,Metabolic pathways	http://www.uniprot.org/uniprot/Q9LZ66	FALSE
Araip.10031807.1	1.81	81.94	0	Q949X7	LYSA1	GO:0044238,primary metabolic process|GO:0019752,carboxylic acid metabolic process|GO:0006553,lysine metabolic process|GO:0044249,cellular biosynthetic process|GO:0006807,nitrogen compound metabolic process|GO:0009067,aspartate family amino acid biosynthetic process|GO:0009066,aspartate family amino acid metabolic process|GO:0044283,small molecule biosynthetic process|GO:0044699,single-organism pr…	GO:0005737,cytoplasm|GO:0009536,plastid|GO:0043231,intracellular membrane-bounded organelle|GO:0009532,plastid stroma|GO:0009570,chloroplast stroma|GO:0044464,cell part|GO:0044444,cytoplasmic part|GO:0005623,cell|GO:0005622,intracellular|GO:0044446,intracellular organelle part|GO:0043229,intracellular organelle|GO:0044435,plastid part|GO:0044434,chloroplast part|GO:0044424,intracellular part|GO:0…	GO:0016829,lyase activity|GO:0016830,carbon-carbon lyase activity|GO:0016831,carboxy-lyase activity|GO:0003824,catalytic activity|GO:0008836,diaminopimelate decarboxylase activity	ath01110,Biosynthesis of secondary metabolites|ath01230,Biosynthesis of amino acids|ath00300,Lysine biosynthesis|ath01100,Metabolic pathways	http://www.uniprot.org/uniprot/Q949X7	FALSE
Araip.10035831.1	1.8	59.25	2e-152	Q96533	ADH2	GO:0044710,single-organism metabolic process|GO:0071704,organic substance metabolic process|GO:0044699,single-organism process|GO:0006066,alcohol metabolic process|GO:0006067,ethanol metabolic process|GO:0044281,small molecule metabolic process|GO:0008152,metabolic process|GO:0034308,primary alcohol metabolic process|GO:1901615,organic hydroxy compound metabolic process|GO:0055114,oxidation-reduc…	GO:0005737,cytoplasm|GO:0044464,cell part|GO:0005623,cell|GO:0005622,intracellular|GO:0044424,intracellular part	GO:0005488,binding|GO:0043169,cation binding|GO:0016614,oxidoreductase activity, acting on CH-OH group of donors|GO:0046914,transition metal ion binding|GO:0016616,oxidoreductase activity, acting on the CH-OH group of donors, NAD or NADP as acceptor|GO:0004022,alcohol dehydrogenase (NAD) activity|GO:0043167,ion binding|GO:0003824,catalytic activity|GO:0008270,zinc ion binding|GO:0051903,S-(hydrox…	ath00350,Tyrosine metabolism|ath00010,Glycolysis / Gluconeogenesis|ath01200,Carbon metabolism|ath00071,Fatty acid degradation|ath01110,Biosynthesis of secondary metabolites|ath01100,Metabolic pathways	http://www.uniprot.org/uniprot/Q96533	FALSE
Araip.10033916.1	1.8	59.82	3e-141	P0DKC6	HSD1	GO:0044238,primary metabolic process|GO:0044710,single-organism metabolic process|GO:0044711,single-organism biosynthetic process|GO:0006629,lipid metabolic process|GO:1901576,organic substance biosynthetic process|GO:0044699,single-organism process|GO:1901360,organic cyclic compound metabolic process|GO:0055114,oxidation-reduction process|GO:0071704,organic substance metabolic process|GO:0009058…	GO:0016020,membrane|GO:0043232,intracellular non-membrane-bounded organelle|GO:0016021,integral component of membrane|GO:0005811,lipid particle|GO:0044464,cell part|GO:0005623,cell|GO:0005622,intracellular|GO:0043229,intracellular organelle|GO:0043228,non-membrane-bounded organelle|GO:0044424,intracellular part|GO:0044425,membrane part|GO:0043226,organelle|GO:0031224,intrinsic component of membra…	GO:0016229,steroid dehydrogenase activity|GO:0016614,oxidoreductase activity, acting on CH-OH group of donors|GO:0016616,oxidoreductase activity, acting on the CH-OH group of donors, NAD or NADP as acceptor|GO:0033764,steroid dehydrogenase activity, acting on the CH-OH group of donors, NAD or NADP as acceptor|GO:0003824,catalytic activity|GO:0070524,11-beta-hydroxysteroid dehydrogenase (NADP+) ac…		http://www.uniprot.org/uniprot/P0DKC6	FALSE
Araip.10008652.1	1.8	38.19	6e-91	Q9ZWB4	3AT1	GO:0008152,metabolic process		GO:0003824,catalytic activity|GO:0016740,transferase activity|GO:0016746,transferase activity, transferring acyl groups|GO:0016747,transferase activity, transferring acyl groups other than amino-acyl groups		http://www.uniprot.org/uniprot/Q9ZWB4	FALSE
Araip.10006447.1	1.8	72.64	0	Q93VC7	RPS1	GO:0006778,porphyrin-containing compound metabolic process|GO:0006779,porphyrin-containing compound biosynthetic process|GO:0061024,membrane organization|GO:0044281,small molecule metabolic process|GO:0051656,establishment of organelle localization|GO:1901362,organic cyclic compound biosynthetic process|GO:0015979,photosynthesis|GO:0071840,cellular component organization or biogenesis|GO:0044710,…	GO:0043229,intracellular organelle|GO:0043228,non-membrane-bounded organelle|GO:0043227,membrane-bounded organelle|GO:0043226,organelle|GO:0009579,thylakoid|GO:0009536,plastid|GO:0009532,plastid stroma|GO:0009570,chloroplast stroma|GO:0016020,membrane|GO:0030529,intracellular ribonucleoprotein complex|GO:0044435,plastid part|GO:0044434,chloroplast part|GO:0009507,chloroplast|GO:0005737,cytoplasm|…	GO:0097159,organic cyclic compound binding|GO:1901363,heterocyclic compound binding|GO:0003676,nucleic acid binding|GO:0005488,binding|GO:0003729,mRNA binding|GO:0003723,RNA binding	ath03010,Ribosome	http://www.uniprot.org/uniprot/Q93VC7	FALSE
Araip.10025337.1	1.8	91.95	3e-114	Q9FFR3	At5g41670	GO:0050896,response to stimulus|GO:0006739,NADP metabolic process|GO:0010038,response to metal ion|GO:0006732,coenzyme metabolic process|GO:0006733,oxidoreduction coenzyme metabolic process|GO:0019752,carboxylic acid metabolic process|GO:0046496,nicotinamide nucleotide metabolic process|GO:0044723,single-organism carbohydrate metabolic process|GO:0034641,cellular nitrogen compound metabolic proce…	GO:0043229,intracellular organelle|GO:0043227,membrane-bounded organelle|GO:0043226,organelle|GO:0030054,cell junction|GO:0005737,cytoplasm|GO:0009536,plastid|GO:0009532,plastid stroma|GO:0009570,chloroplast stroma|GO:0005739,mitochondrion|GO:0044435,plastid part|GO:0044434,chloroplast part|GO:0055044,symplast|GO:0005911,cell-cell junction|GO:0009506,plasmodesma|GO:0009507,chloroplast|GO:0043231,…	GO:0005488,binding|GO:0050662,coenzyme binding|GO:0050661,NADP binding|GO:0016614,oxidoreductase activity, acting on CH-OH group of donors|GO:0016616,oxidoreductase activity, acting on the CH-OH group of donors, NAD or NADP as acceptor|GO:0097159,organic cyclic compound binding|GO:0000166,nucleotide binding|GO:0036094,small molecule binding|GO:0003824,catalytic activity|GO:0048037,cofactor bindin…	ath00030,Pentose phosphate pathway|ath00480,Glutathione metabolism|ath01100,Metabolic pathways|ath01200,Carbon metabolism|ath01110,Biosynthesis of secondary metabolites	http://www.uniprot.org/uniprot/Q9FFR3	FALSE
Araip.10004674.1	1.8	78.57	2e-27	O49453	At4g28440	GO:0022607,cellular component assembly|GO:0070271,protein complex biogenesis|GO:0043933,macromolecular complex subunit organization|GO:0044248,cellular catabolic process|GO:0044249,cellular biosynthetic process|GO:0043248,proteasome assembly|GO:0034622,cellular macromolecular complex assembly|GO:0043632,modification-dependent macromolecule catabolic process|GO:0071840,cellular component organizat…	GO:0005737,cytoplasm|GO:0005829,cytosol|GO:0044464,cell part|GO:0005623,cell|GO:0005622,intracellular|GO:0044444,cytoplasmic part|GO:0044424,intracellular part	GO:0097159,organic cyclic compound binding|GO:0005488,binding|GO:0003676,nucleic acid binding|GO:0003729,mRNA binding|GO:1901363,heterocyclic compound binding|GO:0003723,RNA binding	ath03420,Nucleotide excision repair|ath03440,Homologous recombination|ath03430,Mismatch repair|ath03030,DNA replication	http://www.uniprot.org/uniprot/O49453	FALSE
Araip.10019481.1	1.8	65.43	1e-138	Q147P9	At5g10050	GO:0008152,metabolic process|GO:0044710,single-organism metabolic process|GO:0044699,single-organism process|GO:0055114,oxidation-reduction process		GO:0003824,catalytic activity|GO:0016491,oxidoreductase activity		http://www.uniprot.org/uniprot/Q147P9	FALSE
Araip.10007107.1	1.79	86.38	0	Q9LRR9	GLO1	GO:0044249,cellular biosynthetic process|GO:0042743,hydrogen peroxide metabolic process|GO:0042742,defense response to bacterium|GO:0044699,single-organism process|GO:0009719,response to endogenous stimulus|GO:0044710,single-organism metabolic process|GO:0050665,hydrogen peroxide biosynthetic process|GO:0009617,response to bacterium|GO:1903409,reactive oxygen species biosynthetic process|GO:00099…	GO:0022626,cytosolic ribosome|GO:0048046,apoplast|GO:0042579,microbody|GO:0043229,intracellular organelle|GO:0043228,non-membrane-bounded organelle|GO:0043227,membrane-bounded organelle|GO:0043226,organelle|GO:0030054,cell junction|GO:0005737,cytoplasm|GO:0009536,plastid|GO:0009532,plastid stroma|GO:0009570,chloroplast stroma|GO:0005634,nucleus|GO:0016020,membrane|GO:0005777,peroxisome|GO:0030529…	GO:0008891,glycolate oxidase activity|GO:0003973,(S)-2-hydroxy-acid oxidase activity|GO:0005488,binding|GO:0000166,nucleotide binding|GO:1901363,heterocyclic compound binding|GO:1901265,nucleoside phosphate binding|GO:0016491,oxidoreductase activity|GO:0043168,anion binding|GO:0050662,coenzyme binding|GO:0052854,medium-chain-(S)-2-hydroxy-acid oxidase activity|GO:0052852,very-long-chain-(S)-2-hyd…	ath00630,Glyoxylate and dicarboxylate metabolism|ath04146,Peroxisome|ath01110,Biosynthesis of secondary metabolites|ath01100,Metabolic pathways|ath01200,Carbon metabolism	http://www.uniprot.org/uniprot/Q9LRR9	FALSE
Araip.10004666.1	1.79	62.79	0	O80763	At1g60420	GO:0022604,regulation of cell morphogenesis|GO:0048638,regulation of developmental growth|GO:0008152,metabolic process|GO:0048589,developmental growth|GO:0080092,regulation of pollen tube growth|GO:2000241,regulation of reproductive process|GO:0048468,cell development|GO:0051128,regulation of cellular component organization|GO:0042592,homeostatic process|GO:0032501,multicellular organismal proces…	GO:0005737,cytoplasm|GO:0005829,cytosol|GO:0044464,cell part|GO:0005623,cell|GO:0005622,intracellular|GO:0044444,cytoplasmic part|GO:0044424,intracellular part	GO:0047134,protein-disulfide reductase activity|GO:0003824,catalytic activity|GO:0016651,oxidoreductase activity, acting on NAD(P)H|GO:0016667,oxidoreductase activity, acting on a sulfur group of donors|GO:0016668,oxidoreductase activity, acting on a sulfur group of donors, NAD(P) as acceptor|GO:0016491,oxidoreductase activity|GO:0016209,antioxidant activity|GO:0004791,thioredoxin-disulfide reduc…		http://www.uniprot.org/uniprot/O80763	FALSE
Araip.10038773.1	1.79	66.53	5e-109	P19171	CHI-B	GO:0009607,response to biotic stimulus|GO:0008152,metabolic process|GO:0016052,carbohydrate catabolic process|GO:0046348,amino sugar catabolic process|GO:0044248,cellular catabolic process|GO:0044036,cell wall macromolecule metabolic process|GO:0006807,nitrogen compound metabolic process|GO:0008219,cell death|GO:0043170,macromolecule metabolic process|GO:0006022,aminoglycan metabolic process|GO:0…	GO:0005737,cytoplasm|GO:0043231,intracellular membrane-bounded organelle|GO:0005773,vacuole|GO:0044464,cell part|GO:0043229,intracellular organelle|GO:0005623,cell|GO:0005622,intracellular|GO:0044444,cytoplasmic part|GO:0044424,intracellular part|GO:0043227,membrane-bounded organelle|GO:0043226,organelle|GO:0005829,cytosol|GO:0098588,bounding membrane of organelle|GO:0016020,membrane|GO:0005774,v…	GO:0016787,hydrolase activity|GO:0097367,carbohydrate derivative binding|GO:0016798,hydrolase activity, acting on glycosyl bonds|GO:0003824,catalytic activity|GO:0008061,chitin binding|GO:0004553,hydrolase activity, hydrolyzing O-glycosyl compounds|GO:0004568,chitinase activity|GO:0005488,binding	ath00520,Amino sugar and nucleotide sugar metabolism|ath01100,Metabolic pathways	http://www.uniprot.org/uniprot/P19171	FALSE
Araip.10016269.1	1.79	69.68	0	Q8RX56	MOJ9.14	GO:0032502,developmental process|GO:0022607,cellular component assembly|GO:0048856,anatomical structure development|GO:0033043,regulation of organelle organization|GO:0043933,macromolecular complex subunit organization|GO:0030154,cell differentiation|GO:0048468,cell development|GO:0030036,actin cytoskeleton organization|GO:0051128,regulation of cellular component organization|GO:0008064,regulatio…	GO:0055044,symplast|GO:0030054,cell junction|GO:0005911,cell-cell junction|GO:0009506,plasmodesma|GO:0005737,cytoplasm|GO:0016020,membrane|GO:0044464,cell part|GO:0005623,cell|GO:0005622,intracellular|GO:0071944,cell periphery|GO:0005886,plasma membrane|GO:0044424,intracellular part			http://www.uniprot.org/uniprot/Q8RX56	FALSE
Araip.10002872.1	1.79	59.17	3e-82	O80915	PRA1B4	GO:0006810,transport|GO:0016192,vesicle-mediated transport|GO:0051234,establishment of localization|GO:0051179,localization	GO:0005783,endoplasmic reticulum|GO:0043229,intracellular organelle|GO:0043227,membrane-bounded organelle|GO:0043226,organelle|GO:0031224,intrinsic component of membrane|GO:0010008,endosome membrane|GO:0005737,cytoplasm|GO:0031984,organelle subcompartment|GO:0031090,organelle membrane|GO:0016021,integral component of membrane|GO:0016020,membrane|GO:0044431,Golgi apparatus part|GO:0005794,Golgi ap…			http://www.uniprot.org/uniprot/O80915	FALSE
Araip.10027004.1	1.78	32.95	3e-74	P15455	CRA1	GO:0071495,cellular response to endogenous stimulus|GO:0061458,reproductive system development|GO:0071229,cellular response to acid chemical|GO:0009791,post-embryonic development|GO:0070887,cellular response to chemical stimulus|GO:0048316,seed development|GO:0021700,developmental maturation|GO:0007275,multicellular organism development|GO:0044699,single-organism process|GO:0009719,response to en…	GO:0005737,cytoplasm|GO:0000326,protein storage vacuole|GO:0000325,plant-type vacuole|GO:0000322,storage vacuole|GO:0005773,vacuole|GO:0044464,cell part|GO:0044444,cytoplasmic part|GO:0005623,cell|GO:0005622,intracellular|GO:0043229,intracellular organelle|GO:0044424,intracellular part|GO:0043227,membrane-bounded organelle|GO:0043226,organelle|GO:0043231,intracellular membrane-bounded organelle	GO:0045735,nutrient reservoir activity		http://www.uniprot.org/uniprot/P15455	FALSE
Araip.10033415.1	1.78	86.55	0	Q9ZP05	PMDH2	GO:0019752,carboxylic acid metabolic process|GO:0044723,single-organism carbohydrate metabolic process|GO:0006099,tricarboxylic acid cycle|GO:0009060,aerobic respiration|GO:0044281,small molecule metabolic process|GO:0006091,generation of precursor metabolites and energy|GO:0072350,tricarboxylic acid metabolic process|GO:0006097,glyoxylate cycle|GO:0044699,single-organism process|GO:0044710,singl…	GO:0005737,cytoplasm|GO:0043231,intracellular membrane-bounded organelle|GO:0044464,cell part|GO:0005777,peroxisome|GO:0044444,cytoplasmic part|GO:0005623,cell|GO:0005622,intracellular|GO:0042579,microbody|GO:0043229,intracellular organelle|GO:0044424,intracellular part|GO:0009514,glyoxysome|GO:0043227,membrane-bounded organelle|GO:0043226,organelle	GO:0016614,oxidoreductase activity, acting on CH-OH group of donors|GO:0016615,malate dehydrogenase activity|GO:0016616,oxidoreductase activity, acting on the CH-OH group of donors, NAD or NADP as acceptor|GO:0003824,catalytic activity|GO:0030060,L-malate dehydrogenase activity|GO:0016491,oxidoreductase activity	ath00630,Glyoxylate and dicarboxylate metabolism|ath00620,Pyruvate metabolism|ath00020,Citrate cycle (TCA cycle)|ath00270,Cysteine and methionine metabolism|ath00710,Carbon fixation in photosynthetic organisms|ath01200,Carbon metabolism|ath01110,Biosynthesis of secondary metabolites|ath01100,Metabolic pathways	http://www.uniprot.org/uniprot/Q9ZP05	FALSE
Araip.10005693.1	1.78	59.24	0	Q9FZG4	At1g47840	GO:0009185,ribonucleoside diphosphate metabolic process|GO:0008152,metabolic process|GO:0006732,coenzyme metabolic process|GO:0009141,nucleoside triphosphate metabolic process|GO:0009144,purine nucleoside triphosphate metabolic process|GO:0019752,carboxylic acid metabolic process|GO:0033500,carbohydrate homeostasis|GO:0042592,homeostatic process|GO:0044723,single-organism carbohydrate metabolic p…	GO:0005737,cytoplasm|GO:0009536,plastid|GO:0043231,intracellular membrane-bounded organelle|GO:0005829,cytosol|GO:0044464,cell part|GO:0044444,cytoplasmic part|GO:0005623,cell|GO:0005622,intracellular|GO:0043229,intracellular organelle|GO:0044424,intracellular part|GO:0043227,membrane-bounded organelle|GO:0043226,organelle|GO:0009507,chloroplast	GO:0005488,binding|GO:0019200,carbohydrate kinase activity|GO:0035639,purine ribonucleoside triphosphate binding|GO:0008865,fructokinase activity|GO:0004396,hexokinase activity|GO:0030246,carbohydrate binding|GO:0019158,mannokinase activity|GO:0048029,monosaccharide binding|GO:0043167,ion binding|GO:1901363,heterocyclic compound binding|GO:0001883,purine nucleoside binding|GO:0001882,nucleoside b…	ath00010,Glycolysis / Gluconeogenesis|ath00500,Starch and sucrose metabolism|ath00051,Fructose and mannose metabolism|ath00052,Galactose metabolism|ath01200,Carbon metabolism|ath01110,Biosynthesis of secondary metabolites|ath00520,Amino sugar and nucleotide sugar metabolism|ath01100,Metabolic pathways	http://www.uniprot.org/uniprot/Q9FZG4	FALSE
Araip.10038238.1	1.77	64.71	5e-87	Q9LJ97	RAB28	GO:0042221,response to chemical|GO:0032502,developmental process|GO:0050801,ion homeostasis|GO:0009791,post-embryonic development|GO:0009414,response to water deprivation|GO:0009415,response to water|GO:0007275,multicellular organism development|GO:0044699,single-organism process|GO:0009719,response to endogenous stimulus|GO:0009737,response to abscisic acid|GO:0033993,response to lipid|GO:006500…	GO:0005737,cytoplasm|GO:0005829,cytosol|GO:0044464,cell part|GO:0005623,cell|GO:0005622,intracellular|GO:0044444,cytoplasmic part|GO:0044424,intracellular part|GO:0031974,membrane-enclosed lumen|GO:0043229,intracellular organelle|GO:0043228,non-membrane-bounded organelle|GO:0043227,membrane-bounded organelle|GO:0043226,organelle|GO:0031981,nuclear lumen|GO:0005730,nucleolus|GO:0005634,nucleus|GO:…			http://www.uniprot.org/uniprot/Q9LJ97	FALSE
Araip.10006884.1	1.77	64.9	7e-71	O03983	LEA14	GO:0042221,response to chemical|GO:0009314,response to radiation|GO:0009409,response to cold|GO:0009416,response to light stimulus|GO:0009414,response to water deprivation|GO:0009415,response to water|GO:0009719,response to endogenous stimulus|GO:0010035,response to inorganic substance|GO:0009737,response to abscisic acid|GO:0043207,response to external biotic stimulus|GO:0033993,response to lipi…	GO:0005737,cytoplasm|GO:0005829,cytosol|GO:0044464,cell part|GO:0005623,cell|GO:0005622,intracellular|GO:0044444,cytoplasmic part|GO:0044424,intracellular part			http://www.uniprot.org/uniprot/O03983	FALSE
Araip.10000418.1	1.76	77.76	0	Q8S528	ALDH2B7	GO:0061458,reproductive system development|GO:0009791,post-embryonic development|GO:0044249,cellular biosynthetic process|GO:0042743,hydrogen peroxide metabolic process|GO:0007275,multicellular organism development|GO:0044699,single-organism process|GO:0044267,cellular protein metabolic process|GO:0044710,single-organism metabolic process|GO:0044260,cellular macromolecule metabolic process|GO:007…	GO:0005737,cytoplasm|GO:0043231,intracellular membrane-bounded organelle|GO:0043233,organelle lumen|GO:0044464,cell part|GO:0044444,cytoplasmic part|GO:0031974,membrane-enclosed lumen|GO:0005622,intracellular|GO:0044446,intracellular organelle part|GO:0070013,intracellular organelle lumen|GO:0043229,intracellular organelle|GO:0005739,mitochondrion|GO:0044429,mitochondrial part|GO:0005759,mitochon…	GO:0004029,aldehyde dehydrogenase (NAD) activity|GO:0016620,oxidoreductase activity, acting on the aldehyde or oxo group of donors, NAD or NADP as acceptor|GO:0003824,catalytic activity|GO:0016903,oxidoreductase activity, acting on the aldehyde or oxo group of donors|GO:0016491,oxidoreductase activity	ath00561,Glycerolipid metabolism|ath00620,Pyruvate metabolism|ath00280,Valine, leucine and isoleucine degradation|ath00310,Lysine degradation|ath00340,Histidine metabolism|ath00380,Tryptophan metabolism|ath00010,Glycolysis / Gluconeogenesis|ath00053,Ascorbate and aldarate metabolism|ath00903,Limonene and pinene degradation|ath00410,beta-Alanine metabolism|ath00040,Pentose and glucuronate intercon…	http://www.uniprot.org/uniprot/Q8S528	FALSE
Araip.10026627.1	1.75	69.54	5e-94	Q39101	FER1	GO:0032502,developmental process|GO:0009617,response to bacterium|GO:0008152,metabolic process|GO:0061458,reproductive system development|GO:0050801,ion homeostasis|GO:0055065,metal ion homeostasis|GO:0000302,response to reactive oxygen species|GO:0009791,post-embryonic development|GO:0098771,inorganic ion homeostasis|GO:0055072,iron ion homeostasis|GO:0006826,iron ion transport|GO:0010043,respon…	GO:0055035,plastid thylakoid membrane|GO:0034357,photosynthetic membrane|GO:0031976,plastid thylakoid|GO:0043229,intracellular organelle|GO:0005622,intracellular|GO:0043227,membrane-bounded organelle|GO:0043226,organelle|GO:0009535,chloroplast thylakoid membrane|GO:0009534,chloroplast thylakoid|GO:0031984,organelle subcompartment|GO:0009532,plastid stroma|GO:0009570,chloroplast stroma|GO:0016020,…	GO:0043169,cation binding|GO:0016722,oxidoreductase activity, oxidizing metal ions|GO:0016724,oxidoreductase activity, oxidizing metal ions, oxygen as acceptor|GO:0046914,transition metal ion binding|GO:0003824,catalytic activity|GO:0004322,ferroxidase activity|GO:0043167,ion binding|GO:0008199,ferric iron binding|GO:0005488,binding|GO:0005506,iron ion binding|GO:0046872,metal ion binding|GO:0016…		http://www.uniprot.org/uniprot/Q39101	FALSE
Araip.10008554.1	1.75	75.62	4e-144	Q9M8L4	GLPK	GO:0034440,lipid oxidation|GO:0006631,fatty acid metabolic process|GO:0009628,response to abiotic stimulus|GO:0051707,response to other organism|GO:0006635,fatty acid beta-oxidation|GO:0016310,phosphorylation|GO:0006639,acylglycerol metabolic process|GO:0006638,neutral lipid metabolic process|GO:0046174,polyol catabolic process|GO:0019751,polyol metabolic process|GO:0019752,carboxylic acid metabo…	GO:0005737,cytoplasm|GO:0043231,intracellular membrane-bounded organelle|GO:0005829,cytosol|GO:0044464,cell part|GO:0044444,cytoplasmic part|GO:0005739,mitochondrion|GO:0005622,intracellular|GO:0043229,intracellular organelle|GO:0005623,cell|GO:0044424,intracellular part|GO:0043227,membrane-bounded organelle|GO:0043226,organelle	GO:0035639,purine ribonucleoside triphosphate binding|GO:0005488,binding|GO:0043167,ion binding|GO:1901363,heterocyclic compound binding|GO:1901265,nucleoside phosphate binding|GO:0001882,nucleoside binding|GO:0043168,anion binding|GO:0000166,nucleotide binding|GO:0016740,transferase activity|GO:0001883,purine nucleoside binding|GO:0032549,ribonucleoside binding|GO:0017076,purine nucleotide bindi…	ath00561,Glycerolipid metabolism|ath01100,Metabolic pathways|ath04626,Plant-pathogen interaction	http://www.uniprot.org/uniprot/Q9M8L4	FALSE
Araip.10010555.1	1.74	79.17	0	Q9ZRA2	HGO	GO:0034440,lipid oxidation|GO:0008104,protein localization|GO:0006778,porphyrin-containing compound metabolic process|GO:0043436,oxoacid metabolic process|GO:0044281,small molecule metabolic process|GO:0044282,small molecule catabolic process|GO:1901360,organic cyclic compound metabolic process|GO:1901361,organic cyclic compound catabolic process|GO:0044712,single-organism catabolic process|GO:00…	GO:0005737,cytoplasm|GO:0005829,cytosol|GO:0044464,cell part|GO:0005623,cell|GO:0005622,intracellular|GO:0044444,cytoplasmic part|GO:0044424,intracellular part	GO:0043169,cation binding|GO:0051213,dioxygenase activity|GO:0043167,ion binding|GO:0004411,homogentisate 1,2-dioxygenase activity|GO:0016702,oxidoreductase activity, acting on single donors with incorporation of molecular oxygen, incorporation of two atoms of oxygen|GO:0016701,oxidoreductase activity, acting on single donors with incorporation of molecular oxygen|GO:0003824,catalytic activity|GO…	ath00350,Tyrosine metabolism|ath01100,Metabolic pathways	http://www.uniprot.org/uniprot/Q9ZRA2	FALSE
Araip.10024926.1	1.74	88.83	0	Q9LF98	FBA8	GO:0009167,purine ribonucleoside monophosphate metabolic process|GO:0044281,small molecule metabolic process|GO:0009161,ribonucleoside monophosphate metabolic process|GO:0071840,cellular component organization or biogenesis|GO:0044712,single-organism catabolic process|GO:0044710,single-organism metabolic process|GO:0044711,single-organism biosynthetic process|GO:0009750,response to fructose|GO:00…	GO:0005618,cell wall|GO:0031974,membrane-enclosed lumen|GO:0031975,envelope|GO:0048046,apoplast|GO:0043229,intracellular organelle|GO:0043228,non-membrane-bounded organelle|GO:0043227,membrane-bounded organelle|GO:0043226,organelle|GO:0030054,cell junction|GO:0005737,cytoplasm|GO:0009536,plastid|GO:0031090,organelle membrane|GO:0031981,nuclear lumen|GO:0005730,nucleolus|GO:0005773,vacuole|GO:0005…	GO:0043169,cation binding|GO:0046872,metal ion binding|GO:0046914,transition metal ion binding|GO:0016829,lyase activity|GO:0016830,carbon-carbon lyase activity|GO:0016832,aldehyde-lyase activity|GO:0043167,ion binding|GO:0003824,catalytic activity|GO:0005488,binding|GO:0004332,fructose-bisphosphate aldolase activity|GO:0005507,copper ion binding|GO:0005515,protein binding	ath00030,Pentose phosphate pathway|ath00710,Carbon fixation in photosynthetic organisms|ath00010,Glycolysis / Gluconeogenesis|ath00051,Fructose and mannose metabolism|ath01230,Biosynthesis of amino acids|ath01200,Carbon metabolism|ath01110,Biosynthesis of secondary metabolites|ath01100,Metabolic pathways	http://www.uniprot.org/uniprot/Q9LF98	FALSE
Araip.10024854.1	1.73	75.99	0	F4IRR2	SAD2	GO:0051169,nuclear transport|GO:0051168,nuclear export|GO:0019222,regulation of metabolic process|GO:0009165,nucleotide biosynthetic process|GO:0044281,small molecule metabolic process|GO:1901362,organic cyclic compound biosynthetic process|GO:1901360,organic cyclic compound metabolic process|GO:0044710,single-organism metabolic process|GO:0044711,single-organism biosynthetic process|GO:0010605,n…	GO:0005737,cytoplasm|GO:0043231,intracellular membrane-bounded organelle|GO:0005829,cytosol|GO:0044464,cell part|GO:0044444,cytoplasmic part|GO:0005623,cell|GO:0043226,organelle|GO:0043229,intracellular organelle|GO:0044424,intracellular part|GO:0005622,intracellular|GO:0043227,membrane-bounded organelle|GO:0005634,nucleus|GO:0005635,nuclear envelope|GO:0031967,organelle envelope|GO:0031975,envel…	GO:0008536,Ran GTPase binding|GO:0019899,enzyme binding|GO:0017016,Ras GTPase binding|GO:0031267,small GTPase binding|GO:0051020,GTPase binding|GO:0005488,binding|GO:0005515,protein binding|GO:0008565,protein transporter activity|GO:0022892,substrate-specific transporter activity|GO:0005215,transporter activity|GO:0015197,peptide transporter activity		http://www.uniprot.org/uniprot/F4IRR2	FALSE
Araip.10018019.1	1.73	72.99	2e-91	Q9XFK7	MFT	GO:0080090,regulation of primary metabolic process|GO:0019222,regulation of metabolic process|GO:2000242,negative regulation of reproductive process|GO:2000241,regulation of reproductive process|GO:0048582,positive regulation of post-embryonic development|GO:0048581,negative regulation of post-embryonic development|GO:0048580,regulation of post-embryonic development|GO:1901362,organic cyclic comp…	GO:0005737,cytoplasm|GO:0043231,intracellular membrane-bounded organelle|GO:0005634,nucleus|GO:0044464,cell part|GO:0005623,cell|GO:0005622,intracellular|GO:0043229,intracellular organelle|GO:0044424,intracellular part|GO:0043227,membrane-bounded organelle|GO:0043226,organelle	GO:0003712,transcription cofactor activity|GO:0000989,transcription factor activity, transcription factor binding|GO:0000988,transcription factor activity, protein binding		http://www.uniprot.org/uniprot/Q9XFK7	FALSE
Araip.10033332.1	1.73	40.18	1e-16	B9DG73	At3g11930	GO:0009607,response to biotic stimulus|GO:0009605,response to external stimulus|GO:0043207,response to external biotic stimulus|GO:0009620,response to fungus|GO:0050896,response to stimulus|GO:0006950,response to stress|GO:0042221,response to chemical|GO:0002238,response to molecule of fungal origin|GO:0051707,response to other organism|GO:0010033,response to organic substance|GO:0051704,multi-or…	GO:0044425,membrane part|GO:0016021,integral component of membrane|GO:0016020,membrane|GO:0031224,intrinsic component of membrane	GO:0016787,hydrolase activity|GO:0003824,catalytic activity		http://www.uniprot.org/uniprot/B9DG73	FALSE
Araip.10028240.1	1.72	88.32	0	O23254	SHM4	GO:0006575,cellular modified amino acid metabolic process|GO:0010038,response to metal ion|GO:0006732,coenzyme metabolic process|GO:0006730,one-carbon metabolic process|GO:0019752,carboxylic acid metabolic process|GO:0034641,cellular nitrogen compound metabolic process|GO:0006807,nitrogen compound metabolic process|GO:0044281,small molecule metabolic process|GO:0009069,serine family amino acid me…	GO:0005737,cytoplasm|GO:0005829,cytosol|GO:0016020,membrane|GO:0044464,cell part|GO:0005623,cell|GO:0005622,intracellular|GO:0055044,symplast|GO:0044444,cytoplasmic part|GO:0071944,cell periphery|GO:0009506,plasmodesma|GO:0005911,cell-cell junction|GO:0005886,plasma membrane|GO:0044424,intracellular part|GO:0030054,cell junction	GO:0043168,anion binding|GO:0004372,glycine hydroxymethyltransferase activity|GO:0097159,organic cyclic compound binding|GO:0043167,ion binding|GO:0016742,hydroxymethyl-, formyl- and related transferase activity|GO:0003824,catalytic activity|GO:0016740,transferase activity|GO:0016741,transferase activity, transferring one-carbon groups|GO:0048037,cofactor binding|GO:0030170,pyridoxal phosphate bi…	ath00630,Glyoxylate and dicarboxylate metabolism|ath00260,Glycine, serine and threonine metabolism|ath01100,Metabolic pathways|ath01230,Biosynthesis of amino acids|ath01200,Carbon metabolism|ath01110,Biosynthesis of secondary metabolites|ath00670,One carbon pool by folate|ath00460,Cyanoamino acid metabolism	http://www.uniprot.org/uniprot/O23254	FALSE
Araip.10029309.1	1.72	63.18	7e-122	O24496	GLX2-2	GO:0008104,protein localization|GO:0044281,small molecule metabolic process|GO:0044282,small molecule catabolic process|GO:0044712,single-organism catabolic process|GO:0044710,single-organism metabolic process|GO:0044711,single-organism biosynthetic process|GO:0070727,cellular macromolecule localization|GO:0043043,peptide biosynthetic process|GO:0019184,nonribosomal peptide biosynthetic process|G…	GO:0005737,cytoplasm|GO:0005829,cytosol|GO:0044464,cell part|GO:0005623,cell|GO:0005622,intracellular|GO:0044444,cytoplasmic part|GO:0044424,intracellular part	GO:0016787,hydrolase activity|GO:0016790,thiolester hydrolase activity|GO:0046914,transition metal ion binding|GO:0043169,cation binding|GO:0004416,hydroxyacylglutathione hydrolase activity|GO:0016788,hydrolase activity, acting on ester bonds|GO:0043167,ion binding|GO:0003824,catalytic activity|GO:0008270,zinc ion binding|GO:0046872,metal ion binding|GO:0005488,binding	ath00620,Pyruvate metabolism	http://www.uniprot.org/uniprot/O24496	FALSE
Araip.10039382.1	1.72	71.32	3e-136	Q0WPN7	CGR3	GO:0071704,organic substance metabolic process|GO:0044238,primary metabolic process|GO:0005975,carbohydrate metabolic process|GO:0005976,polysaccharide metabolic process|GO:0010393,galacturonan metabolic process|GO:0010394,homogalacturonan metabolic process|GO:0045488,pectin metabolic process|GO:0008152,metabolic process|GO:0043170,macromolecule metabolic process|GO:0044710,single-organism metabo…	GO:0043229,intracellular organelle|GO:0005622,intracellular|GO:0043227,membrane-bounded organelle|GO:0043226,organelle|GO:0005737,cytoplasm|GO:0031984,organelle subcompartment|GO:0031090,organelle membrane|GO:0016020,membrane|GO:0044431,Golgi apparatus part|GO:0005794,Golgi apparatus|GO:0098588,bounding membrane of organelle|GO:0012505,endomembrane system|GO:0043231,intracellular membrane-bounded…			http://www.uniprot.org/uniprot/Q0WPN7	FALSE
Araip.10024077.1	1.71	35.19	4e-08	F4K6N0	Tudor1	GO:0009892,negative regulation of metabolic process|GO:0080090,regulation of primary metabolic process|GO:0019222,regulation of metabolic process|GO:0031326,regulation of cellular biosynthetic process|GO:0031323,regulation of cellular metabolic process|GO:0090304,nucleic acid metabolic process|GO:0044249,cellular biosynthetic process|GO:0010629,negative regulation of gene expression|GO:0006807,ni…	GO:0032991,macromolecular complex|GO:0030529,intracellular ribonucleoprotein complex|GO:0031332,RNAi effector complex|GO:0044464,cell part|GO:0005623,cell|GO:0005622,intracellular|GO:0044424,intracellular part|GO:0016442,RISC complex	GO:0003712,transcription cofactor activity|GO:0000989,transcription factor activity, transcription factor binding|GO:0000988,transcription factor activity, protein binding		http://www.uniprot.org/uniprot/F4K6N0	FALSE
Araip.10008089.1	1.71	74.77	0	Q9C9P4	KAS2	GO:0016114,terpenoid biosynthetic process|GO:0080090,regulation of primary metabolic process|GO:0019222,regulation of metabolic process|GO:0006778,porphyrin-containing compound metabolic process|GO:0006779,porphyrin-containing compound biosynthetic process|GO:0009694,jasmonic acid metabolic process|GO:0009695,jasmonic acid biosynthetic process|GO:0044281,small molecule metabolic process|GO:004428…	GO:0005737,cytoplasm|GO:0009536,plastid|GO:0043231,intracellular membrane-bounded organelle|GO:0009532,plastid stroma|GO:0009570,chloroplast stroma|GO:0044464,cell part|GO:0044444,cytoplasmic part|GO:0005623,cell|GO:0005622,intracellular|GO:0044446,intracellular organelle part|GO:0043229,intracellular organelle|GO:0044435,plastid part|GO:0044434,chloroplast part|GO:0044424,intracellular part|GO:0…	GO:0004312,fatty acid synthase activity|GO:0003824,catalytic activity|GO:0016740,transferase activity|GO:0016746,transferase activity, transferring acyl groups|GO:0016747,transferase activity, transferring acyl groups other than amino-acyl groups|GO:0004315,3-oxoacyl-[acyl-carrier-protein] synthase activity	ath00061,Fatty acid biosynthesis|ath00780,Biotin metabolism|ath01212,Fatty acid metabolism|ath01100,Metabolic pathways	http://www.uniprot.org/uniprot/Q9C9P4	FALSE
Araip.10002754.1	1.71	66.67	5e-34	Q8LDL9	At1g29040		GO:0005737,cytoplasm|GO:0009536,plastid|GO:0043231,intracellular membrane-bounded organelle|GO:0005773,vacuole|GO:0044464,cell part|GO:0044444,cytoplasmic part|GO:0005623,cell|GO:0005622,intracellular|GO:0043229,intracellular organelle|GO:0044424,intracellular part|GO:0043227,membrane-bounded organelle|GO:0043226,organelle|GO:0009507,chloroplast|GO:0032991,macromolecular complex|GO:0043232,intrac…			http://www.uniprot.org/uniprot/Q8LDL9	FALSE
Araip.10039818.1	1.71	69.36	8e-140	P33207	At1g24360	GO:0006633,fatty acid biosynthetic process|GO:0006631,fatty acid metabolic process|GO:0006950,response to stress|GO:0009266,response to temperature stimulus|GO:0019752,carboxylic acid metabolic process|GO:0044249,cellular biosynthetic process|GO:0044281,small molecule metabolic process|GO:0044283,small molecule biosynthetic process|GO:0007275,multicellular organism development|GO:0044699,single-o…	GO:0031975,envelope|GO:0043229,intracellular organelle|GO:0043227,membrane-bounded organelle|GO:0043226,organelle|GO:0005737,cytoplasm|GO:0009941,chloroplast envelope|GO:0009536,plastid|GO:0009532,plastid stroma|GO:0009570,chloroplast stroma|GO:0044435,plastid part|GO:0044434,chloroplast part|GO:0031967,organelle envelope|GO:0009507,chloroplast|GO:0009526,plastid envelope|GO:0043231,intracellular…	GO:0051287,NAD binding|GO:0005488,binding|GO:0000166,nucleotide binding|GO:1901363,heterocyclic compound binding|GO:1901265,nucleoside phosphate binding|GO:0016491,oxidoreductase activity|GO:0043169,cation binding|GO:0046914,transition metal ion binding|GO:0043167,ion binding|GO:0016740,transferase activity|GO:0016746,transferase activity, transferring acyl groups|GO:0016747,transferase activity,…	ath00061,Fatty acid biosynthesis|ath00780,Biotin metabolism|ath01212,Fatty acid metabolism|ath01040,Biosynthesis of unsaturated fatty acids|ath01100,Metabolic pathways	http://www.uniprot.org/uniprot/P33207	FALSE
Araip.10008068.1	1.7	68.31	0	Q9SMZ4	LKR/SDH	GO:0006637,acyl-CoA metabolic process|GO:0006732,coenzyme metabolic process|GO:0019752,carboxylic acid metabolic process|GO:0009063,cellular amino acid catabolic process|GO:0006807,nitrogen compound metabolic process|GO:0009066,aspartate family amino acid metabolic process|GO:0044282,small molecule catabolic process|GO:0009068,aspartate family amino acid catabolic process|GO:0044699,single-organi…	GO:0005737,cytoplasm|GO:0044464,cell part|GO:0005623,cell|GO:0005622,intracellular|GO:0044424,intracellular part	GO:0016646,oxidoreductase activity, acting on the CH-NH group of donors, NAD or NADP as acceptor|GO:0016645,oxidoreductase activity, acting on the CH-NH group of donors|GO:0047130,saccharopine dehydrogenase (NADP+, L-lysine-forming) activity|GO:0003824,catalytic activity|GO:0047131,saccharopine dehydrogenase (NAD+, L-glutamate-forming) activity|GO:0004753,saccharopine dehydrogenase activity|GO:00…	ath01110,Biosynthesis of secondary metabolites|ath01100,Metabolic pathways|ath00310,Lysine degradation	http://www.uniprot.org/uniprot/Q9SMZ4	FALSE
Araip.10031626.1	1.7	48.33	2e-140	Q9ZVA4	At1g78850		GO:0048046,apoplast|GO:0043229,intracellular organelle|GO:0071944,cell periphery|GO:0043227,membrane-bounded organelle|GO:0043226,organelle|GO:0005737,cytoplasm|GO:0031090,organelle membrane|GO:0005773,vacuole|GO:0098805,whole membrane|GO:0016020,membrane|GO:0005774,vacuolar membrane|GO:0044437,vacuolar part|GO:0005794,Golgi apparatus|GO:0098588,bounding membrane of organelle|GO:0030312,external …	GO:0030246,carbohydrate binding|GO:0005488,binding		http://www.uniprot.org/uniprot/Q9ZVA4	FALSE
Araip.10029532.1	1.69	87.14	0	O49299	At1g23190	GO:0009167,purine ribonucleoside monophosphate metabolic process|GO:0044281,small molecule metabolic process|GO:0009161,ribonucleoside monophosphate metabolic process|GO:1901360,organic cyclic compound metabolic process|GO:0044712,single-organism catabolic process|GO:0044710,single-organism metabolic process|GO:0044711,single-organism biosynthetic process|GO:0071704,organic substance metabolic pr…	GO:0005737,cytoplasm|GO:0005829,cytosol|GO:0009536,plastid|GO:0043231,intracellular membrane-bounded organelle|GO:0005634,nucleus|GO:0016020,membrane|GO:0044464,cell part|GO:0044444,cytoplasmic part|GO:0005623,cell|GO:0005622,intracellular|GO:0043229,intracellular organelle|GO:0071944,cell periphery|GO:0005886,plasma membrane|GO:0044424,intracellular part|GO:0043227,membrane-bounded organelle|GO:…	GO:0043169,cation binding|GO:0016853,isomerase activity|GO:0000287,magnesium ion binding|GO:0043167,ion binding|GO:0003824,catalytic activity|GO:0004614,phosphoglucomutase activity|GO:0005488,binding|GO:0016868,intramolecular transferase activity, phosphotransferases|GO:0016866,intramolecular transferase activity|GO:0046872,metal ion binding	ath00030,Pentose phosphate pathway|ath00230,Purine metabolism|ath00010,Glycolysis / Gluconeogenesis|ath00500,Starch and sucrose metabolism|ath00052,Galactose metabolism|ath01110,Biosynthesis of secondary metabolites|ath00520,Amino sugar and nucleotide sugar metabolism|ath01100,Metabolic pathways	http://www.uniprot.org/uniprot/O49299	FALSE
Araip.10028383.1	1.69	21.83	7e-20	Q9SFU0	At3g07100	GO:0008104,protein localization|GO:0080090,regulation of primary metabolic process|GO:0019222,regulation of metabolic process|GO:0032875,regulation of DNA endoreduplication|GO:1901576,organic substance biosynthetic process|GO:0071840,cellular component organization or biogenesis|GO:0044710,single-organism metabolic process|GO:0044711,single-organism biosynthetic process|GO:0010605,negative regula…	GO:0005783,endoplasmic reticulum|GO:0033116,endoplasmic reticulum-Golgi intermediate compartment membrane|GO:0005789,endoplasmic reticulum membrane|GO:0043226,organelle|GO:0042175,nuclear outer membrane-endoplasmic reticulum membrane network|GO:0043229,intracellular organelle|GO:0030117,membrane coat|GO:0030133,transport vesicle|GO:0005622,intracellular|GO:0030135,coated vesicle|GO:0030134,ER to …	GO:0043169,cation binding|GO:0046914,transition metal ion binding|GO:0043167,ion binding|GO:0008270,zinc ion binding|GO:0005515,protein binding|GO:0046872,metal ion binding|GO:0005488,binding	ath04141,Protein processing in endoplasmic reticulum	http://www.uniprot.org/uniprot/Q9SFU0	FALSE
Araip.10016942.1	1.69	60.81	0	F4J117	LSF1	GO:0009893,positive regulation of metabolic process|GO:0019222,regulation of metabolic process|GO:0016311,dephosphorylation|GO:0006470,protein dephosphorylation|GO:0009311,oligosaccharide metabolic process|GO:0044248,cellular catabolic process|GO:0044249,cellular biosynthetic process|GO:0009250,glucan biosynthetic process|GO:0009251,glucan catabolic process|GO:0034645,cellular macromolecule biosy…	GO:0043227,membrane-bounded organelle|GO:0005737,cytoplasm|GO:0009569,chloroplast starch grain|GO:0043231,intracellular membrane-bounded organelle|GO:0009532,plastid stroma|GO:0009570,chloroplast stroma|GO:0044464,cell part|GO:0044444,cytoplasmic part|GO:0005623,cell|GO:0005622,intracellular|GO:0044446,intracellular organelle part|GO:0043229,intracellular organelle|GO:0009536,plastid|GO:0044435,p…	GO:0019203,carbohydrate phosphatase activity|GO:0016791,phosphatase activity|GO:0008138,protein tyrosine/serine/threonine phosphatase activity|GO:0016787,hydrolase activity|GO:0004721,phosphoprotein phosphatase activity|GO:0042578,phosphoric ester hydrolase activity|GO:0003824,catalytic activity|GO:0016788,hydrolase activity, acting on ester bonds		http://www.uniprot.org/uniprot/F4J117	FALSE
Araip.10024720.1	1.68	90.12	0	Q9FWA3	At3g02360	GO:0051049,regulation of transport|GO:0006820,anion transport|GO:0044281,small molecule metabolic process|GO:0034765,regulation of ion transmembrane transport|GO:0034762,regulation of transmembrane transport|GO:0044710,single-organism metabolic process|GO:0009750,response to fructose|GO:0055114,oxidation-reduction process|GO:0015849,organic acid transport|GO:0015711,organic anion transport|GO:003…	GO:0042579,microbody|GO:0043229,intracellular organelle|GO:0043227,membrane-bounded organelle|GO:0043226,organelle|GO:0005737,cytoplasm|GO:0044446,intracellular organelle part|GO:0009536,plastid|GO:0009532,plastid stroma|GO:0009570,chloroplast stroma|GO:0005777,peroxisome|GO:0044435,plastid part|GO:0044434,chloroplast part|GO:0009507,chloroplast|GO:0043231,intracellular membrane-bounded organelle…	GO:0005488,binding|GO:0050662,coenzyme binding|GO:0050661,NADP binding|GO:0016614,oxidoreductase activity, acting on CH-OH group of donors|GO:0016616,oxidoreductase activity, acting on the CH-OH group of donors, NAD or NADP as acceptor|GO:0097159,organic cyclic compound binding|GO:0000166,nucleotide binding|GO:0036094,small molecule binding|GO:0003824,catalytic activity|GO:0048037,cofactor bindin…	ath00030,Pentose phosphate pathway|ath00480,Glutathione metabolism|ath01100,Metabolic pathways|ath01200,Carbon metabolism|ath01110,Biosynthesis of secondary metabolites	http://www.uniprot.org/uniprot/Q9FWA3	FALSE
Araip.10017265.1	1.68	77.33	0	Q9S850	SOX	GO:0006778,porphyrin-containing compound metabolic process|GO:2001057,reactive nitrogen species metabolic process|GO:0006807,nitrogen compound metabolic process|GO:0044281,small molecule metabolic process|GO:0071941,nitrogen cycle metabolic process|GO:0044699,single-organism process|GO:0044710,single-organism metabolic process|GO:0051186,cofactor metabolic process|GO:0071704,organic substance met…	GO:0005737,cytoplasm|GO:0043231,intracellular membrane-bounded organelle|GO:0044464,cell part|GO:0005829,cytosol|GO:0005777,peroxisome|GO:0044444,cytoplasmic part|GO:0005739,mitochondrion|GO:0005622,intracellular|GO:0042579,microbody|GO:0043229,intracellular organelle|GO:0005623,cell|GO:0044424,intracellular part|GO:0043227,membrane-bounded organelle|GO:0043226,organelle	GO:0043169,cation binding|GO:0046914,transition metal ion binding|GO:0030151,molybdenum ion binding|GO:0043167,ion binding|GO:0008482,sulfite oxidase activity|GO:0003824,catalytic activity|GO:0016670,oxidoreductase activity, acting on a sulfur group of donors, oxygen as acceptor|GO:0005488,binding|GO:0016667,oxidoreductase activity, acting on a sulfur group of donors|GO:0046872,metal ion binding|…	ath00920,Sulfur metabolism	http://www.uniprot.org/uniprot/Q9S850	FALSE
Araip.10013492.1	1.67	68.9	5e-167	Q9FGR9	CEP1	GO:0048443,stamen development|GO:0048466,androecium development|GO:0044238,primary metabolic process|GO:0048569,post-embryonic animal organ development|GO:0030154,cell differentiation|GO:0048468,cell development|GO:0009791,post-embryonic development|GO:0032502,developmental process|GO:0010623,programmed cell death involved in cell development|GO:0008219,cell death|GO:0007275,multicellular organis…	GO:0000325,plant-type vacuole|GO:0000323,lytic vacuole|GO:0005783,endoplasmic reticulum|GO:0043229,intracellular organelle|GO:0071944,cell periphery|GO:0043227,membrane-bounded organelle|GO:0043226,organelle|GO:0005737,cytoplasm|GO:0005615,extracellular space|GO:0005773,vacuole|GO:0030312,external encapsulating structure|GO:0012505,endomembrane system|GO:0009505,plant-type cell wall|GO:0043231,in…	GO:0016787,hydrolase activity|GO:0004175,endopeptidase activity|GO:0070011,peptidase activity, acting on L-amino acid peptides|GO:0003824,catalytic activity|GO:0004197,cysteine-type endopeptidase activity|GO:0008233,peptidase activity|GO:0008234,cysteine-type peptidase activity		http://www.uniprot.org/uniprot/Q9FGR9	FALSE
Araip.10037915.1	1.67	91.12	2e-130	Q9SQI8	LTA2	GO:0009694,jasmonic acid metabolic process|GO:0009695,jasmonic acid biosynthetic process|GO:0044281,small molecule metabolic process|GO:0044282,small molecule catabolic process|GO:0009161,ribonucleoside monophosphate metabolic process|GO:1901362,organic cyclic compound biosynthetic process|GO:0071840,cellular component organization or biogenesis|GO:0044712,single-organism catabolic process|GO:004…	GO:0022626,cytosolic ribosome|GO:0031976,plastid thylakoid|GO:0031975,envelope|GO:0043229,intracellular organelle|GO:0043228,non-membrane-bounded organelle|GO:0043227,membrane-bounded organelle|GO:0043226,organelle|GO:0009579,thylakoid|GO:0009534,chloroplast thylakoid|GO:0031984,organelle subcompartment|GO:0009532,plastid stroma|GO:0009570,chloroplast stroma|GO:0016020,membrane|GO:0030529,intrace…	GO:0030523,dihydrolipoamide S-acyltransferase activity|GO:0003824,catalytic activity|GO:0016740,transferase activity|GO:0016417,S-acyltransferase activity|GO:0016407,acetyltransferase activity|GO:0016746,transferase activity, transferring acyl groups|GO:0016747,transferase activity, transferring acyl groups other than amino-acyl groups|GO:0004742,dihydrolipoyllysine-residue acetyltransferase acti…	ath00620,Pyruvate metabolism|ath00020,Citrate cycle (TCA cycle)|ath00010,Glycolysis / Gluconeogenesis|ath01200,Carbon metabolism|ath01110,Biosynthesis of secondary metabolites|ath01100,Metabolic pathways	http://www.uniprot.org/uniprot/Q9SQI8	FALSE
Araip.10004091.1	1.67	62.86	4e-154	F4IBH8	At1g65560	GO:0008152,metabolic process|GO:0044710,single-organism metabolic process|GO:0044699,single-organism process|GO:0055114,oxidation-reduction process		GO:0005488,binding|GO:0043169,cation binding|GO:0046914,transition metal ion binding|GO:0043167,ion binding|GO:0003824,catalytic activity|GO:0008270,zinc ion binding|GO:0046872,metal ion binding|GO:0016491,oxidoreductase activity		http://www.uniprot.org/uniprot/F4IBH8	FALSE
Araip.10009004.1	1.67	89.26	2e-147	Q9LY74	VTE3	GO:0006655,phosphatidylglycerol biosynthetic process|GO:0006775,fat-soluble vitamin metabolic process|GO:0019758,glycosinolate biosynthetic process|GO:0006650,glycerophospholipid metabolic process|GO:0044272,sulfur compound biosynthetic process|GO:0006732,coenzyme metabolic process|GO:0019682,glyceraldehyde-3-phosphate metabolic process|GO:0019757,glycosinolate metabolic process|GO:0019752,carbox…	GO:0009706,chloroplast inner membrane|GO:0031975,envelope|GO:0043229,intracellular organelle|GO:0042170,plastid membrane|GO:0005623,cell|GO:0043227,membrane-bounded organelle|GO:0043226,organelle|GO:0031224,intrinsic component of membrane|GO:0005737,cytoplasm|GO:0009941,chloroplast envelope|GO:0009536,plastid|GO:0031090,organelle membrane|GO:0016021,integral component of membrane|GO:0016020,membr…	GO:0008757,S-adenosylmethionine-dependent methyltransferase activity|GO:0003824,catalytic activity|GO:0016740,transferase activity|GO:0016741,transferase activity, transferring one-carbon groups|GO:0051741,2-methyl-6-phytyl-1,4-benzoquinone methyltransferase activity|GO:0008168,methyltransferase activity|GO:0005515,protein binding|GO:0005488,binding	ath01110,Biosynthesis of secondary metabolites|ath00130,Ubiquinone and other terpenoid-quinone biosynthesis|ath01100,Metabolic pathways	http://www.uniprot.org/uniprot/Q9LY74	FALSE
Araip.10002280.1	1.66	87.4	0	O50008	MS1	GO:0009628,response to abiotic stimulus|GO:0010038,response to metal ion|GO:0006950,response to stress|GO:1990267,response to transition metal nanoparticle|GO:0019752,carboxylic acid metabolic process|GO:0044249,cellular biosynthetic process|GO:0006807,nitrogen compound metabolic process|GO:0009067,aspartate family amino acid biosynthetic process|GO:0009066,aspartate family amino acid metabolic p…	GO:0048046,apoplast|GO:0042579,microbody|GO:0043229,intracellular organelle|GO:0071944,cell periphery|GO:0043227,membrane-bounded organelle|GO:0043226,organelle|GO:0030054,cell junction|GO:0005737,cytoplasm|GO:0009536,plastid|GO:0031090,organelle membrane|GO:0009532,plastid stroma|GO:0005773,vacuole|GO:0009570,chloroplast stroma|GO:0098805,whole membrane|GO:0016020,membrane|GO:0005777,peroxisome|…	GO:0043169,cation binding|GO:0005507,copper ion binding|GO:0046914,transition metal ion binding|GO:0046872,metal ion binding|GO:0042084,5-methyltetrahydrofolate-dependent methyltransferase activity|GO:0042085,5-methyltetrahydropteroyltri-L-glutamate-dependent methyltransferase activity|GO:0043167,ion binding|GO:0008172,S-methyltransferase activity|GO:0003824,catalytic activity|GO:0016740,transfer…	ath00270,Cysteine and methionine metabolism|ath01110,Biosynthesis of secondary metabolites|ath01230,Biosynthesis of amino acids|ath00450,Selenocompound metabolism|ath01100,Metabolic pathways	http://www.uniprot.org/uniprot/O50008	FALSE
Araip.10036320.1	1.66	66.02	4e-09	Q494N8	At2g25890	GO:0061458,reproductive system development|GO:0009791,post-embryonic development|GO:0048316,seed development|GO:0021700,developmental maturation|GO:0007275,multicellular organism development|GO:0044699,single-organism process|GO:0000003,reproduction|GO:0010162,seed dormancy process|GO:0022611,dormancy process|GO:0032502,developmental process|GO:0032501,multicellular organismal process|GO:0048608,…	GO:0016020,membrane|GO:0043232,intracellular non-membrane-bounded organelle|GO:0016021,integral component of membrane|GO:0005811,lipid particle|GO:0044464,cell part|GO:0005623,cell|GO:0005622,intracellular|GO:0043229,intracellular organelle|GO:0043228,non-membrane-bounded organelle|GO:0012511,monolayer-surrounded lipid storage body|GO:0044424,intracellular part|GO:0044425,membrane part|GO:0043226…			http://www.uniprot.org/uniprot/Q494N8	FALSE
Araip.10033632.1	1.66	35.18	8e-43	Q9SKP0	ECP63		GO:0005737,cytoplasm|GO:0005829,cytosol|GO:0044464,cell part|GO:0005623,cell|GO:0005622,intracellular|GO:0044444,cytoplasmic part|GO:0044424,intracellular part			http://www.uniprot.org/uniprot/Q9SKP0	FALSE
Araip.10033851.1	1.66	64.74	0	F4I3M3	BSK7	GO:0042221,response to chemical|GO:0007166,cell surface receptor signaling pathway|GO:0016310,phosphorylation|GO:0023052,signaling|GO:0007165,signal transduction|GO:0070887,cellular response to chemical stimulus|GO:0007167,enzyme linked receptor protein signaling pathway|GO:0046777,protein autophosphorylation|GO:0044699,single-organism process|GO:0009755,hormone-mediated signaling pathway|GO:0044…	GO:0016020,membrane|GO:0044464,cell part|GO:0005623,cell|GO:0055044,symplast|GO:0071944,cell periphery|GO:0009506,plasmodesma|GO:0005911,cell-cell junction|GO:0005886,plasma membrane|GO:0030054,cell junction	GO:0038023,signaling receptor activity|GO:0035639,purine ribonucleoside triphosphate binding|GO:0019899,enzyme binding|GO:0060089,molecular transducer activity|GO:0004872,receptor activity|GO:0004871,signal transducer activity|GO:0044389,ubiquitin-like protein ligase binding|GO:0043167,ion binding|GO:1901363,heterocyclic compound binding|GO:0001883,purine nucleoside binding|GO:0001882,nucleoside …	ath04075,Plant hormone signal transduction	http://www.uniprot.org/uniprot/F4I3M3	FALSE
Araip.10025984.1	1.66	44.53	2e-66	Q9FUS9	GSTU18	GO:0006739,NADP metabolic process|GO:0008152,metabolic process|GO:0006732,coenzyme metabolic process|GO:0006733,oxidoreduction coenzyme metabolic process|GO:0010583,response to cyclopentenone|GO:0046496,nicotinamide nucleotide metabolic process|GO:0034641,cellular nitrogen compound metabolic process|GO:0006098,pentose-phosphate shunt|GO:0014070,response to organic cyclic compound|GO:0044281,small…	GO:0005737,cytoplasm|GO:0005829,cytosol|GO:0044464,cell part|GO:0005623,cell|GO:0005622,intracellular|GO:0044444,cytoplasmic part|GO:0044424,intracellular part	GO:0016765,transferase activity, transferring alkyl or aryl (other than methyl) groups|GO:0016740,transferase activity|GO:0004364,glutathione transferase activity|GO:0003824,catalytic activity	ath00480,Glutathione metabolism	http://www.uniprot.org/uniprot/Q9FUS9	FALSE
Araip.10034725.1	1.65	32.5	2e-17	Q9LMU2	KTI2	GO:0042221,response to chemical|GO:0010035,response to inorganic substance|GO:0009628,response to abiotic stimulus|GO:0009892,negative regulation of metabolic process|GO:0080090,regulation of primary metabolic process|GO:0019222,regulation of metabolic process|GO:0009314,response to radiation|GO:0031324,negative regulation of cellular metabolic process|GO:0031323,regulation of cellular metabolic …	GO:0005618,cell wall|GO:0044464,cell part|GO:0005623,cell|GO:0030312,external encapsulating structure|GO:0048046,apoplast|GO:0071944,cell periphery|GO:0005576,extracellular region	GO:0016787,hydrolase activity|GO:0004866,endopeptidase inhibitor activity|GO:0008233,peptidase activity|GO:0061135,endopeptidase regulator activity|GO:0061134,peptidase regulator activity|GO:0003824,catalytic activity|GO:0030414,peptidase inhibitor activity|GO:0004857,enzyme inhibitor activity|GO:0098772,molecular function regulator|GO:0030234,enzyme regulator activity		http://www.uniprot.org/uniprot/Q9LMU2	FALSE
Araip.10034571.1	1.65	64.62	0	Q9S7G6	PNP2	GO:0051169,nuclear transport|GO:0008104,protein localization|GO:1901360,organic cyclic compound metabolic process|GO:1901361,organic cyclic compound catabolic process|GO:0044710,single-organism metabolic process|GO:0070727,cellular macromolecule localization|GO:0071840,cellular component organization or biogenesis|GO:0033036,macromolecule localization|GO:0006364,rRNA processing|GO:0034470,ncRNA p…	GO:0005737,cytoplasm|GO:0043231,intracellular membrane-bounded organelle|GO:0044464,cell part|GO:0043229,intracellular organelle|GO:0005739,mitochondrion|GO:0005622,intracellular|GO:0044444,cytoplasmic part|GO:0005623,cell|GO:0044424,intracellular part|GO:0043227,membrane-bounded organelle|GO:0043226,organelle	GO:0016787,hydrolase activity|GO:0008408,3'-5' exonuclease activity|GO:0016796,exonuclease activity, active with either ribo- or deoxyribonucleic acids and producing 5'-phosphomonoesters|GO:0004540,ribonuclease activity|GO:0004518,nuclease activity|GO:0016772,transferase activity, transferring phosphorus-containing groups|GO:0004527,exonuclease activity|GO:0004654,polyribonucleotide nucleotidyltr…	ath00240,Pyrimidine metabolism|ath00230,Purine metabolism|ath03018,RNA degradation	http://www.uniprot.org/uniprot/Q9S7G6	FALSE
Araip.10028571.1	1.64	51.52	5e-142	Q9SK09	At2g28490		GO:0055044,symplast|GO:0030054,cell junction|GO:0005911,cell-cell junction|GO:0009506,plasmodesma	GO:0045735,nutrient reservoir activity		http://www.uniprot.org/uniprot/Q9SK09	FALSE
Araip.10019122.1	1.64	59.86	1e-102	F4JML5	At4g16800	GO:0044238,primary metabolic process|GO:0019538,protein metabolic process|GO:0043170,macromolecule metabolic process|GO:0071704,organic substance metabolic process|GO:0008152,metabolic process|GO:0006508,proteolysis|GO:0034440,lipid oxidation|GO:0006631,fatty acid metabolic process|GO:0006635,fatty acid beta-oxidation|GO:0019752,carboxylic acid metabolic process|GO:0044248,cellular catabolic proc…	GO:0005737,cytoplasm|GO:0043231,intracellular membrane-bounded organelle|GO:0044464,cell part|GO:0043229,intracellular organelle|GO:0005739,mitochondrion|GO:0005622,intracellular|GO:0044444,cytoplasmic part|GO:0005623,cell|GO:0044424,intracellular part|GO:0043227,membrane-bounded organelle|GO:0043226,organelle	GO:0016787,hydrolase activity|GO:0008233,peptidase activity|GO:0003824,catalytic activity|GO:0016835,carbon-oxygen lyase activity|GO:0016836,hydro-lyase activity|GO:0004300,enoyl-CoA hydratase activity|GO:0016829,lyase activity	ath00280,Valine, leucine and isoleucine degradation|ath01100,Metabolic pathways	http://www.uniprot.org/uniprot/F4JML5	FALSE
Araip.10037192.1	1.64	81.88	2e-66	O23029	At1g04560		GO:0044425,membrane part|GO:0016021,integral component of membrane|GO:0016020,membrane|GO:0031224,intrinsic component of membrane			http://www.uniprot.org/uniprot/O23029	FALSE
Araip.10036209.1	1.63	86.84	0	Q8H103	PGI1	GO:0019222,regulation of metabolic process|GO:2000243,positive regulation of reproductive process|GO:2000241,regulation of reproductive process|GO:0048582,positive regulation of post-embryonic development|GO:0048580,regulation of post-embryonic development|GO:0009167,purine ribonucleoside monophosphate metabolic process|GO:0044281,small molecule metabolic process|GO:0009161,ribonucleoside monopho…	GO:0031975,envelope|GO:0043229,intracellular organelle|GO:0043227,membrane-bounded organelle|GO:0043226,organelle|GO:0005737,cytoplasm|GO:0009941,chloroplast envelope|GO:0009536,plastid|GO:0009532,plastid stroma|GO:0009570,chloroplast stroma|GO:0044435,plastid part|GO:0044434,chloroplast part|GO:0031967,organelle envelope|GO:0009507,chloroplast|GO:0009526,plastid envelope|GO:0043231,intracellular…	GO:0016853,isomerase activity|GO:0004347,glucose-6-phosphate isomerase activity|GO:0003824,catalytic activity|GO:0016861,intramolecular oxidoreductase activity, interconverting aldoses and ketoses|GO:0016860,intramolecular oxidoreductase activity	ath00030,Pentose phosphate pathway|ath00010,Glycolysis / Gluconeogenesis|ath00500,Starch and sucrose metabolism|ath01200,Carbon metabolism|ath01110,Biosynthesis of secondary metabolites|ath00520,Amino sugar and nucleotide sugar metabolism|ath01100,Metabolic pathways	http://www.uniprot.org/uniprot/Q8H103	FALSE
Araip.10020704.1	1.63	68.6	0	F4J5S1	FMT	GO:0048312,intracellular distribution of mitochondria|GO:0006996,organelle organization|GO:0048311,mitochondrion distribution|GO:0071840,cellular component organization or biogenesis|GO:0009987,cellular process|GO:0016043,cellular component organization|GO:0051179,localization|GO:1902589,single-organism organelle organization|GO:0044763,single-organism cellular process|GO:0044699,single-organism …	GO:0005737,cytoplasm|GO:0044464,cell part|GO:0005623,cell|GO:0005622,intracellular|GO:0044424,intracellular part			http://www.uniprot.org/uniprot/F4J5S1	FALSE
Araip.10033275.1	1.63	28.15	1.3	O65555	At4g30940	GO:0022607,cellular component assembly|GO:0070271,protein complex biogenesis|GO:0043933,macromolecular complex subunit organization|GO:0051260,protein homooligomerization|GO:0071840,cellular component organization or biogenesis|GO:0044267,cellular protein metabolic process|GO:0071822,protein complex subunit organization|GO:0071704,organic substance metabolic process|GO:0070647,protein modificatio…				http://www.uniprot.org/uniprot/O65555	FALSE
Araip.10019691.1	1.63	41.67	2.5	Q4PSE4	CDC20-4	GO:0000280,nuclear division|GO:1903047,mitotic cell cycle process|GO:0022402,cell cycle process|GO:0051301,cell division|GO:0007067,mitotic nuclear division|GO:0044699,single-organism process|GO:0044267,cellular protein metabolic process|GO:0044260,cellular macromolecule metabolic process|GO:0071704,organic substance metabolic process|GO:0070647,protein modification by small protein conjugation o…	GO:0005737,cytoplasm|GO:0043231,intracellular membrane-bounded organelle|GO:0005634,nucleus|GO:0044464,cell part|GO:0005623,cell|GO:0005622,intracellular|GO:0043229,intracellular organelle|GO:0044424,intracellular part|GO:0043227,membrane-bounded organelle|GO:0043226,organelle	GO:0030234,enzyme regulator activity|GO:0097027,ubiquitin-protein transferase activator activity|GO:0044877,macromolecular complex binding|GO:0005488,binding|GO:0005515,protein binding|GO:0032403,protein complex binding|GO:0010997,anaphase-promoting complex binding|GO:0098772,molecular function regulator|GO:0055103,ligase regulator activity|GO:0055106,ubiquitin-protein transferase regulator activ…	ath04120,Ubiquitin mediated proteolysis	http://www.uniprot.org/uniprot/Q4PSE4	FALSE
Araip.10026922.1	1.63	32.97	1e-27	Q9SVC8	F22O6_150	GO:0044700,single organism signaling|GO:0051716,cellular response to stimulus|GO:0050896,response to stimulus|GO:0009987,cellular process|GO:0050794,regulation of cellular process|GO:0006952,defense response|GO:0006950,response to stress|GO:0065007,biological regulation|GO:0007165,signal transduction|GO:0007154,cell communication|GO:0023052,signaling|GO:0050789,regulation of biological process|GO…	GO:0055044,symplast|GO:0030054,cell junction|GO:0005911,cell-cell junction|GO:0009506,plasmodesma|GO:0044459,plasma membrane part|GO:0016021,integral component of membrane|GO:0016020,membrane|GO:0044464,cell part|GO:0005623,cell|GO:0046658,anchored component of plasma membrane|GO:0031224,intrinsic component of membrane|GO:0071944,cell periphery|GO:0005886,plasma membrane|GO:0044425,membrane part|…	GO:0004871,signal transducer activity		http://www.uniprot.org/uniprot/Q9SVC8	FALSE
Araip.10015400.1	1.63	52.83	5e-54	Q93W91	At3g62550	GO:0009607,response to biotic stimulus|GO:0009605,response to external stimulus|GO:0043207,response to external biotic stimulus|GO:0009620,response to fungus|GO:0050896,response to stimulus|GO:0006950,response to stress|GO:0042221,response to chemical|GO:0002238,response to molecule of fungal origin|GO:0051707,response to other organism|GO:0010033,response to organic substance|GO:0051704,multi-or…	GO:0005737,cytoplasm|GO:0043231,intracellular membrane-bounded organelle|GO:0005773,vacuole|GO:0044464,cell part|GO:0043229,intracellular organelle|GO:0005623,cell|GO:0005622,intracellular|GO:0044444,cytoplasmic part|GO:0044424,intracellular part|GO:0043227,membrane-bounded organelle|GO:0043226,organelle	GO:0043168,anion binding|GO:0005488,binding|GO:0030554,adenyl nucleotide binding|GO:0035639,purine ribonucleoside triphosphate binding|GO:0097367,carbohydrate derivative binding|GO:1901363,heterocyclic compound binding|GO:1901265,nucleoside phosphate binding|GO:0000166,nucleotide binding|GO:0036094,small molecule binding|GO:0032553,ribonucleotide binding|GO:0032559,adenyl ribonucleotide binding|G…		http://www.uniprot.org/uniprot/Q93W91	FALSE
Araip.10014644.1	1.62	53.42	1e-35	Q9SS98	At3g01570	GO:0019915,lipid storage|GO:0009791,post-embryonic development|GO:0050826,response to freezing|GO:0007275,multicellular organism development|GO:0044699,single-organism process|GO:0009845,seed germination|GO:0065007,biological regulation|GO:0033036,macromolecule localization|GO:0032502,developmental process|GO:0032501,multicellular organismal process|GO:0090351,seedling development|GO:0044767,sing…	GO:0016020,membrane|GO:0043232,intracellular non-membrane-bounded organelle|GO:0016021,integral component of membrane|GO:0005811,lipid particle|GO:0044464,cell part|GO:0005623,cell|GO:0005622,intracellular|GO:0043229,intracellular organelle|GO:0043228,non-membrane-bounded organelle|GO:0012511,monolayer-surrounded lipid storage body|GO:0044424,intracellular part|GO:0044425,membrane part|GO:0043226…			http://www.uniprot.org/uniprot/Q9SS98	FALSE
Araip.10024502.1	1.62	69.68	9e-107	Q9LVP9	VTI13	GO:0045184,establishment of protein localization|GO:0033036,macromolecule localization|GO:0006810,transport|GO:0016192,vesicle-mediated transport|GO:0046907,intracellular transport|GO:0070727,cellular macromolecule localization|GO:0006886,intracellular protein transport|GO:0009987,cellular process|GO:0034613,cellular protein localization|GO:0016043,cellular component organization|GO:0061025,membr…	GO:0005737,cytoplasm|GO:0005794,Golgi apparatus|GO:0043231,intracellular membrane-bounded organelle|GO:0016021,integral component of membrane|GO:0016020,membrane|GO:0044464,cell part|GO:0044444,cytoplasmic part|GO:0005623,cell|GO:0005622,intracellular|GO:0043229,intracellular organelle|GO:0012505,endomembrane system|GO:0044424,intracellular part|GO:0044425,membrane part|GO:0043227,membrane-bounde…	GO:0005484,SNAP receptor activity|GO:0005488,binding|GO:0005515,protein binding	ath04130,SNARE interactions in vesicular transport	http://www.uniprot.org/uniprot/Q9LVP9	FALSE
Araip.10020110.1	1.62	70.34	0	F4IYM4	DEX1	GO:0022607,cellular component assembly|GO:0010927,cellular component assembly involved in morphogenesis|GO:0045229,external encapsulating structure organization|GO:0009653,anatomical structure morphogenesis|GO:0007275,multicellular organism development|GO:0071840,cellular component organization or biogenesis|GO:0048229,gametophyte development|GO:0010584,pollen exine formation|GO:0048869,cellular …	GO:0005737,cytoplasm|GO:0005783,endoplasmic reticulum|GO:0016021,integral component of membrane|GO:0016020,membrane|GO:0044464,cell part|GO:0044444,cytoplasmic part|GO:0005623,cell|GO:0005622,intracellular|GO:0043229,intracellular organelle|GO:0071944,cell periphery|GO:0012505,endomembrane system|GO:0005886,plasma membrane|GO:0044424,intracellular part|GO:0044425,membrane part|GO:0043227,membrane…	GO:0043169,cation binding|GO:0043167,ion binding|GO:0005488,binding|GO:0046872,metal ion binding|GO:0005509,calcium ion binding		http://www.uniprot.org/uniprot/F4IYM4	FALSE
Araip.10020945.1	1.62	61.47	2e-28	Q9SW21	ACP4	GO:0006633,fatty acid biosynthetic process|GO:0006631,fatty acid metabolic process|GO:0006950,response to stress|GO:0009627,systemic acquired resistance|GO:0019752,carboxylic acid metabolic process|GO:0044249,cellular biosynthetic process|GO:0044281,small molecule metabolic process|GO:0044283,small molecule biosynthetic process|GO:0007275,multicellular organism development|GO:0044699,single-organ…	GO:0005737,cytoplasm|GO:0009536,plastid|GO:0043231,intracellular membrane-bounded organelle|GO:0044464,cell part|GO:0044444,cytoplasmic part|GO:0005623,cell|GO:0005622,intracellular|GO:0043229,intracellular organelle|GO:0044424,intracellular part|GO:0043227,membrane-bounded organelle|GO:0043226,organelle|GO:0009507,chloroplast|GO:0005829,cytosol	GO:0043168,anion binding|GO:0051192,prosthetic group binding|GO:0072341,modified amino acid binding|GO:0033218,amide binding|GO:0019842,vitamin binding|GO:0043167,ion binding|GO:0036094,small molecule binding|GO:0048037,cofactor binding|GO:0031177,phosphopantetheine binding|GO:0044620,ACP phosphopantetheine attachment site binding|GO:0000036,ACP phosphopantetheine attachment site binding involved…		http://www.uniprot.org/uniprot/Q9SW21	FALSE
Araip.10014298.1	1.61	52.28	4e-124	Q9ZVS4	F15K9.17	GO:0044238,primary metabolic process|GO:0009628,response to abiotic stimulus|GO:0019538,protein metabolic process|GO:0050896,response to stimulus|GO:0043170,macromolecule metabolic process|GO:0071704,organic substance metabolic process|GO:0006950,response to stress|GO:0006970,response to osmotic stress|GO:0008152,metabolic process|GO:0009651,response to salt stress|GO:0006508,proteolysis|GO:19015…	GO:0043229,intracellular organelle|GO:0071944,cell periphery|GO:0043227,membrane-bounded organelle|GO:0043226,organelle|GO:0030054,cell junction|GO:0005737,cytoplasm|GO:0005618,cell wall|GO:0016020,membrane|GO:0005794,Golgi apparatus|GO:0030312,external encapsulating structure|GO:0055044,symplast|GO:0012505,endomembrane system|GO:0005911,cell-cell junction|GO:0005886,plasma membrane|GO:0009505,pl…	GO:0016787,hydrolase activity|GO:0004175,endopeptidase activity|GO:0070001,aspartic-type peptidase activity|GO:0003824,catalytic activity|GO:0070011,peptidase activity, acting on L-amino acid peptides|GO:0004190,aspartic-type endopeptidase activity|GO:0008233,peptidase activity		http://www.uniprot.org/uniprot/Q9ZVS4	FALSE
Araip.10039167.1	1.61	93.93	0	P38420	NRPB2	GO:0032774,RNA biosynthetic process|GO:0090304,nucleic acid metabolic process|GO:0044249,cellular biosynthetic process|GO:0034641,cellular nitrogen compound metabolic process|GO:0006807,nitrogen compound metabolic process|GO:0034645,cellular macromolecule biosynthetic process|GO:1901576,organic substance biosynthetic process|GO:1901362,organic cyclic compound biosynthetic process|GO:0097659,nucle…	GO:0030880,RNA polymerase complex|GO:0044464,cell part|GO:1990234,transferase complex|GO:0031974,membrane-enclosed lumen|GO:0043229,intracellular organelle|GO:0016591,DNA-directed RNA polymerase II, holoenzyme|GO:0043227,membrane-bounded organelle|GO:0043226,organelle|GO:0030054,cell junction|GO:0005737,cytoplasm|GO:0031981,nuclear lumen|GO:0005634,nucleus|GO:0061695,transferase complex, transfer…	GO:0043169,cation binding|GO:0016779,nucleotidyltransferase activity|GO:0043167,ion binding|GO:0097367,carbohydrate derivative binding|GO:0016772,transferase activity, transferring phosphorus-containing groups|GO:0003677,DNA binding|GO:0097159,organic cyclic compound binding|GO:0034062,5'-3' RNA polymerase activity|GO:0032549,ribonucleoside binding|GO:0036094,small molecule binding|GO:0003824,cat…	ath03020,RNA polymerase|ath00240,Pyrimidine metabolism|ath00230,Purine metabolism|ath01100,Metabolic pathways	http://www.uniprot.org/uniprot/P38420	FALSE
Araip.10020625.1	1.6	71.43	0	Q9LSH2	GAD5	GO:0043648,dicarboxylic acid metabolic process|GO:0044710,single-organism metabolic process|GO:0009987,cellular process|GO:1901564,organonitrogen compound metabolic process|GO:0006082,organic acid metabolic process|GO:0044238,primary metabolic process|GO:0044237,cellular metabolic process|GO:0006520,cellular amino acid metabolic process|GO:0019752,carboxylic acid metabolic process|GO:0071704,orga…	GO:0055044,symplast|GO:0030054,cell junction|GO:0005911,cell-cell junction|GO:0009506,plasmodesma	GO:0043168,anion binding|GO:0097159,organic cyclic compound binding|GO:0016829,lyase activity|GO:0016830,carbon-carbon lyase activity|GO:0016831,carboxy-lyase activity|GO:0004351,glutamate decarboxylase activity|GO:0003824,catalytic activity|GO:0048037,cofactor binding|GO:0030170,pyridoxal phosphate binding|GO:0005515,protein binding|GO:0005488,binding|GO:0043167,ion binding|GO:1901363,heterocycl…	ath00410,beta-Alanine metabolism|ath00430,Taurine and hypotaurine metabolism|ath00650,Butanoate metabolism|ath00250,Alanine, aspartate and glutamate metabolism|ath01110,Biosynthesis of secondary metabolites|ath01100,Metabolic pathways	http://www.uniprot.org/uniprot/Q9LSH2	FALSE
Araip.10038024.1	1.59	24.71	5e-07	Q8W493	LFNR2	GO:0009595,detection of biotic stimulus|GO:0008104,protein localization|GO:0019222,regulation of metabolic process|GO:0048585,negative regulation of response to stimulus|GO:0048583,regulation of response to stimulus|GO:0031348,negative regulation of defense response|GO:0009696,salicylic acid metabolic process|GO:0009697,salicylic acid biosynthetic process|GO:0007165,signal transduction|GO:0044283…	GO:0055035,plastid thylakoid membrane|GO:0034357,photosynthetic membrane|GO:0031976,plastid thylakoid|GO:0048046,apoplast|GO:0043229,intracellular organelle|GO:0005622,intracellular|GO:0043227,membrane-bounded organelle|GO:0043226,organelle|GO:0009535,chloroplast thylakoid membrane|GO:0009534,chloroplast thylakoid|GO:0031984,organelle subcompartment|GO:0009532,plastid stroma|GO:0009570,chloroplas…	GO:0005488,binding|GO:0008266,poly(U) RNA binding|GO:0004497,monooxygenase activity|GO:0016731,oxidoreductase activity, acting on iron-sulfur proteins as donors, NAD or NADP as acceptor|GO:0016709,oxidoreductase activity, acting on paired donors, with incorporation or reduction of molecular oxygen, NAD(P)H as one donor, and incorporation of one atom of oxygen|GO:0003727,single-stranded RNA bindin…	ath00195,Photosynthesis|ath01100,Metabolic pathways	http://www.uniprot.org/uniprot/Q8W493	FALSE
Araip.10009075.1	1.58	80.38	0	Q9SU63	ALDH2B4	GO:0044710,single-organism metabolic process|GO:0010038,response to metal ion|GO:0050896,response to stimulus|GO:0055114,oxidation-reduction process|GO:0008152,metabolic process|GO:0046686,response to cadmium ion|GO:0042221,response to chemical|GO:0010035,response to inorganic substance|GO:0044699,single-organism process	GO:0005737,cytoplasm|GO:0009536,plastid|GO:0043231,intracellular membrane-bounded organelle|GO:0043233,organelle lumen|GO:0044464,cell part|GO:0044444,cytoplasmic part|GO:0031974,membrane-enclosed lumen|GO:0005622,intracellular|GO:0044446,intracellular organelle part|GO:0070013,intracellular organelle lumen|GO:0043229,intracellular organelle|GO:0005739,mitochondrion|GO:0044429,mitochondrial part|…	GO:0035639,purine ribonucleoside triphosphate binding|GO:0005488,binding|GO:0000166,nucleotide binding|GO:1901363,heterocyclic compound binding|GO:1901265,nucleoside phosphate binding|GO:0001882,nucleoside binding|GO:0043168,anion binding|GO:0016620,oxidoreductase activity, acting on the aldehyde or oxo group of donors, NAD or NADP as acceptor|GO:0043167,ion binding|GO:0001883,purine nucleoside b…	ath00561,Glycerolipid metabolism|ath00620,Pyruvate metabolism|ath00280,Valine, leucine and isoleucine degradation|ath00310,Lysine degradation|ath00340,Histidine metabolism|ath00380,Tryptophan metabolism|ath00010,Glycolysis / Gluconeogenesis|ath00053,Ascorbate and aldarate metabolism|ath00903,Limonene and pinene degradation|ath00410,beta-Alanine metabolism|ath00040,Pentose and glucuronate intercon…	http://www.uniprot.org/uniprot/Q9SU63	FALSE
Araip.10006647.1	1.58	46.05	3e-22	Q96270	LEA7	GO:0045229,external encapsulating structure organization|GO:0007275,multicellular organism development|GO:0071840,cellular component organization or biogenesis|GO:0009827,plant-type cell wall modification|GO:0016043,cellular component organization|GO:0071554,cell wall organization or biogenesis|GO:0071555,cell wall organization|GO:0044699,single-organism process|GO:0071669,plant-type cell wall or…	GO:0005737,cytoplasm|GO:0005829,cytosol|GO:0044464,cell part|GO:0005623,cell|GO:0005622,intracellular|GO:0044444,cytoplasmic part|GO:0044424,intracellular part			http://www.uniprot.org/uniprot/Q96270	FALSE
Araip.10035397.1	1.58	65.96	2e-106	Q9C5W7	TOM2A	GO:0019079,viral genome replication|GO:0009987,cellular process|GO:0044764,multi-organism cellular process|GO:0044419,interspecies interaction between organisms|GO:0046786,viral replication complex formation and maintenance|GO:0019058,viral life cycle|GO:0016032,viral process|GO:0044403,symbiosis, encompassing mutualism through parasitism|GO:0051704,multi-organism process	GO:0000325,plant-type vacuole|GO:0043229,intracellular organelle|GO:0071944,cell periphery|GO:0005622,intracellular|GO:0043227,membrane-bounded organelle|GO:0043226,organelle|GO:0031224,intrinsic component of membrane|GO:0005737,cytoplasm|GO:0031090,organelle membrane|GO:0005773,vacuole|GO:0016021,integral component of membrane|GO:0016020,membrane|GO:0005774,vacuolar membrane|GO:0044437,vacuolar …	GO:0005515,protein binding|GO:0043621,protein self-association|GO:0005488,binding		http://www.uniprot.org/uniprot/Q9C5W7	FALSE
Araip.10006767.1	1.58	70.52	1e-168	Q9S757	CYSC1	GO:0022622,root system development|GO:0009746,response to hexose|GO:0008104,protein localization|GO:0009636,response to toxic substance|GO:0048468,cell development|GO:0048469,cell maturation|GO:0009167,purine ribonucleoside monophosphate metabolic process|GO:0044281,small molecule metabolic process|GO:0044283,small molecule biosynthetic process|GO:1901362,organic cyclic compound biosynthetic proc…	GO:0005737,cytoplasm|GO:0009536,plastid|GO:0043231,intracellular membrane-bounded organelle|GO:0044464,cell part|GO:0044444,cytoplasmic part|GO:0005739,mitochondrion|GO:0005622,intracellular|GO:0043229,intracellular organelle|GO:0005623,cell|GO:0044424,intracellular part|GO:0043227,membrane-bounded organelle|GO:0043226,organelle|GO:0009507,chloroplast	GO:0043168,anion binding|GO:0043169,cation binding|GO:0016846,carbon-sulfur lyase activity|GO:0046914,transition metal ion binding|GO:0046872,metal ion binding|GO:0016835,carbon-oxygen lyase activity|GO:0016829,lyase activity|GO:0004124,cysteine synthase activity|GO:0043167,ion binding|GO:0003824,catalytic activity|GO:0016740,transferase activity|GO:0048037,cofactor binding|GO:0030170,pyridoxal p…	ath00270,Cysteine and methionine metabolism|ath01100,Metabolic pathways|ath01230,Biosynthesis of amino acids|ath01200,Carbon metabolism|ath00920,Sulfur metabolism|ath01110,Biosynthesis of secondary metabolites|ath00460,Cyanoamino acid metabolism	http://www.uniprot.org/uniprot/Q9S757	FALSE
Araip.10036352.1	1.57	19.94	4e-10	Q8H0S9	MPA1	GO:0044238,primary metabolic process|GO:0019538,protein metabolic process|GO:0043170,macromolecule metabolic process|GO:0071704,organic substance metabolic process|GO:0008152,metabolic process|GO:0006508,proteolysis|GO:1901575,organic substance catabolic process|GO:1901564,organonitrogen compound metabolic process|GO:1901565,organonitrogen compound catabolic process|GO:0043603,cellular amide meta…	GO:0005737,cytoplasm|GO:0044464,cell part|GO:0005623,cell|GO:0005622,intracellular|GO:0044424,intracellular part	GO:0016787,hydrolase activity|GO:0046914,transition metal ion binding|GO:0004177,aminopeptidase activity|GO:0003824,catalytic activity|GO:0043169,cation binding|GO:0043167,ion binding|GO:0008238,exopeptidase activity|GO:0070011,peptidase activity, acting on L-amino acid peptides|GO:0008270,zinc ion binding|GO:0008233,peptidase activity|GO:0046872,metal ion binding|GO:0008237,metallopeptidase acti…	ath00480,Glutathione metabolism|ath01100,Metabolic pathways	http://www.uniprot.org/uniprot/Q8H0S9	FALSE
Araip.10007714.1	1.57	74.44	8e-140	Q9LT39	At3g20820		GO:0048046,apoplast|GO:0043229,intracellular organelle|GO:0071944,cell periphery|GO:0043227,membrane-bounded organelle|GO:0043226,organelle|GO:0030054,cell junction|GO:0005737,cytoplasm|GO:0009536,plastid|GO:0005618,cell wall|GO:0016020,membrane|GO:0030312,external encapsulating structure|GO:0055044,symplast|GO:0005911,cell-cell junction|GO:0009506,plasmodesma|GO:0009507,chloroplast|GO:0043231,in…			http://www.uniprot.org/uniprot/Q9LT39	FALSE
Araip.10026515.1	1.56	63.28	3e-166	Q8L733	At4g12130	GO:0022607,cellular component assembly|GO:0019752,carboxylic acid metabolic process|GO:0044248,cellular catabolic process|GO:0044281,small molecule metabolic process|GO:0044282,small molecule catabolic process|GO:0009438,methylglyoxal metabolic process|GO:0044699,single-organism process|GO:0044712,single-organism catabolic process|GO:0044710,single-organism metabolic process|GO:0016043,cellular c…	GO:0005737,cytoplasm|GO:0043231,intracellular membrane-bounded organelle|GO:0043233,organelle lumen|GO:0044464,cell part|GO:0044444,cytoplasmic part|GO:0031974,membrane-enclosed lumen|GO:0005622,intracellular|GO:0044446,intracellular organelle part|GO:0070013,intracellular organelle lumen|GO:0043229,intracellular organelle|GO:0005739,mitochondrion|GO:0044429,mitochondrial part|GO:0005759,mitochon…	GO:0003824,catalytic activity|GO:0016740,transferase activity		http://www.uniprot.org/uniprot/Q8L733	FALSE
Araip.10022061.1	1.56	75.66	0	O50039	OTC	GO:0048467,gynoecium development|GO:0009165,nucleotide biosynthetic process|GO:0044281,small molecule metabolic process|GO:0044283,small molecule biosynthetic process|GO:1901362,organic cyclic compound biosynthetic process|GO:1901360,organic cyclic compound metabolic process|GO:0044710,single-organism metabolic process|GO:0044711,single-organism biosynthetic process|GO:0048513,animal organ develo…	GO:0005737,cytoplasm|GO:0009536,plastid|GO:0043231,intracellular membrane-bounded organelle|GO:0009532,plastid stroma|GO:0009570,chloroplast stroma|GO:0005829,cytosol|GO:0044464,cell part|GO:0044444,cytoplasmic part|GO:0005623,cell|GO:0005622,intracellular|GO:0044446,intracellular organelle part|GO:0043229,intracellular organelle|GO:0044435,plastid part|GO:0044434,chloroplast part|GO:0044424,intr…	GO:0043168,anion binding|GO:0003824,catalytic activity|GO:0043177,organic acid binding|GO:0031406,carboxylic acid binding|GO:0043167,ion binding|GO:0036094,small molecule binding|GO:0016743,carboxyl- or carbamoyltransferase activity|GO:0016740,transferase activity|GO:0016741,transferase activity, transferring one-carbon groups|GO:0005488,binding|GO:0004585,ornithine carbamoyltransferase activity|…	ath01110,Biosynthesis of secondary metabolites|ath01230,Biosynthesis of amino acids|ath01100,Metabolic pathways|ath00220,Arginine biosynthesis	http://www.uniprot.org/uniprot/O50039	FALSE
Araip.10000502.1	1.56	58.01	7e-145	Q9XI37	PV42A	GO:0048443,stamen development|GO:0048466,androecium development|GO:0048569,post-embryonic animal organ development|GO:0009791,post-embryonic development|GO:0042221,response to chemical|GO:0048827,phyllome development|GO:0007275,multicellular organism development|GO:0044699,single-organism process|GO:0048229,gametophyte development|GO:0009553,embryo sac development|GO:0022414,reproductive process|…				http://www.uniprot.org/uniprot/Q9XI37	FALSE
Araip.10016495.1	1.56	59.29	7e-172	Q9SJA7	At2g24580	GO:0006732,coenzyme metabolic process|GO:0019752,carboxylic acid metabolic process|GO:0034641,cellular nitrogen compound metabolic process|GO:0006807,nitrogen compound metabolic process|GO:0044281,small molecule metabolic process|GO:0046653,tetrahydrofolate metabolic process|GO:0044699,single-organism process|GO:0044710,single-organism metabolic process|GO:0051186,cofactor metabolic process|GO:19…		GO:0008115,sarcosine oxidase activity|GO:0016647,oxidoreductase activity, acting on the CH-NH group of donors, oxygen as acceptor|GO:0016645,oxidoreductase activity, acting on the CH-NH group of donors|GO:0003824,catalytic activity|GO:0016491,oxidoreductase activity	ath04146,Peroxisome|ath00260,Glycine, serine and threonine metabolism|ath01100,Metabolic pathways|ath00310,Lysine degradation	http://www.uniprot.org/uniprot/Q9SJA7	FALSE
Araip.10014788.1	1.55	69.26	4e-141	Q9SZE7	PER51	GO:0044712,single-organism catabolic process|GO:0009628,response to abiotic stimulus|GO:0044710,single-organism metabolic process|GO:0006970,response to osmotic stress|GO:0044237,cellular metabolic process|GO:0050896,response to stimulus|GO:0009987,cellular process|GO:0072593,reactive oxygen species metabolic process|GO:0044248,cellular catabolic process|GO:0006950,response to stress|GO:0042744,h…	GO:0005576,extracellular region	GO:0043169,cation binding|GO:0046872,metal ion binding|GO:0020037,heme binding|GO:0046906,tetrapyrrole binding|GO:0097159,organic cyclic compound binding|GO:0016209,antioxidant activity|GO:0043167,ion binding|GO:1901363,heterocyclic compound binding|GO:0003824,catalytic activity|GO:0005488,binding|GO:0005515,protein binding|GO:0016684,oxidoreductase activity, acting on peroxide as acceptor|GO:000…	ath00940,Phenylpropanoid biosynthesis|ath01100,Metabolic pathways|ath01110,Biosynthesis of secondary metabolites	http://www.uniprot.org/uniprot/Q9SZE7	FALSE
Araip.10015298.1	1.55	48.04	5e-56	Q9SYD8	DABB1	GO:0009719,response to endogenous stimulus|GO:0043207,response to external biotic stimulus|GO:0045087,innate immune response|GO:0006952,defense response|GO:0006950,response to stress|GO:0098542,defense response to other organism|GO:0001101,response to acid chemical|GO:0006955,immune response|GO:0042221,response to chemical|GO:0051707,response to other organism|GO:0010033,response to organic subst…	GO:0005737,cytoplasm|GO:0005829,cytosol|GO:0044464,cell part|GO:0005623,cell|GO:0005622,intracellular|GO:0044444,cytoplasmic part|GO:0044424,intracellular part			http://www.uniprot.org/uniprot/Q9SYD8	FALSE
Araip.10027232.1	1.55	58.2	1e-178	Q94F09	PDIL5-2	GO:0044281,small molecule metabolic process|GO:0044283,small molecule biosynthetic process|GO:1901360,organic cyclic compound metabolic process|GO:0044710,single-organism metabolic process|GO:0044711,single-organism biosynthetic process|GO:0006073,cellular glucan metabolic process|GO:0019725,cellular homeostasis|GO:0000097,sulfur amino acid biosynthetic process|GO:0000096,sulfur amino acid metabo…	GO:0005783,endoplasmic reticulum|GO:0043229,intracellular organelle|GO:0071944,cell periphery|GO:0043227,membrane-bounded organelle|GO:0043226,organelle|GO:0031224,intrinsic component of membrane|GO:0005737,cytoplasm|GO:0031090,organelle membrane|GO:0005773,vacuole|GO:0016021,integral component of membrane|GO:0016020,membrane|GO:0005774,vacuolar membrane|GO:0044437,vacuolar part|GO:0030054,cell j…	GO:0016853,isomerase activity|GO:0003824,catalytic activity|GO:0003756,protein disulfide isomerase activity|GO:0016864,intramolecular oxidoreductase activity, transposing S-S bonds|GO:0016860,intramolecular oxidoreductase activity	ath04141,Protein processing in endoplasmic reticulum	http://www.uniprot.org/uniprot/Q94F09	FALSE
Araip.10039337.1	1.55	78.31	1e-94	Q9FH13	At5g56260	GO:0009892,negative regulation of metabolic process|GO:0080090,regulation of primary metabolic process|GO:0019222,regulation of metabolic process|GO:0031323,regulation of cellular metabolic process|GO:0090304,nucleic acid metabolic process|GO:0034641,cellular nitrogen compound metabolic process|GO:0006807,nitrogen compound metabolic process|GO:0050789,regulation of biological process|GO:1901360,o…		GO:0043169,cation binding|GO:0046872,metal ion binding|GO:0008428,ribonuclease inhibitor activity|GO:0043167,ion binding|GO:0030234,enzyme regulator activity|GO:0008948,oxaloacetate decarboxylase activity|GO:0016830,carbon-carbon lyase activity|GO:0016831,carboxy-lyase activity|GO:0016833,oxo-acid-lyase activity|GO:0003824,catalytic activity|GO:0005488,binding|GO:0047443,4-hydroxy-4-methyl-2-oxog…		http://www.uniprot.org/uniprot/Q9FH13	FALSE
Araip.10027381.1	1.54	43.96	6e-22	Q9SW04	At4g25790	GO:0022622,root system development|GO:0030154,cell differentiation|GO:0090558,plant epidermis development|GO:0009653,anatomical structure morphogenesis|GO:0007275,multicellular organism development|GO:0044699,single-organism process|GO:0090627,plant epidermal cell differentiation|GO:0048869,cellular developmental process|GO:0048513,animal organ development|GO:0032502,developmental process|GO:0032…	GO:0005576,extracellular region			http://www.uniprot.org/uniprot/Q9SW04	FALSE
Araip.10002824.1	1.54	70.37	8e-79	Q9M042	At5g01300	GO:0080090,regulation of primary metabolic process|GO:0019222,regulation of metabolic process|GO:0044281,small molecule metabolic process|GO:0044283,small molecule biosynthetic process|GO:1901362,organic cyclic compound biosynthetic process|GO:1901360,organic cyclic compound metabolic process|GO:0044710,single-organism metabolic process|GO:0044711,single-organism biosynthetic process|GO:0010604,p…				http://www.uniprot.org/uniprot/Q9M042	FALSE
Araip.10034626.1	1.54	36.61	5e-17	O23020	SPH5	GO:0008037,cell recognition|GO:0044702,single organism reproductive process|GO:0000003,reproduction|GO:0022414,reproductive process|GO:0044706,multi-multicellular organism process|GO:0060320,rejection of self pollen|GO:0007154,cell communication|GO:0032501,multicellular organismal process|GO:0009856,pollination|GO:0009875,pollen-pistil interaction|GO:0044763,single-organism cellular process|GO:00…	GO:0005576,extracellular region			http://www.uniprot.org/uniprot/O23020	FALSE
Araip.10033185.1	1.53	55.31	0	Q9LR78	BSU1	GO:0008104,protein localization|GO:0070887,cellular response to chemical stimulus|GO:0006869,lipid transport|GO:0016311,dephosphorylation|GO:0071383,cellular response to steroid hormone stimulus|GO:0023052,signaling|GO:0007165,signal transduction|GO:0043401,steroid hormone mediated signaling pathway|GO:0042221,response to chemical|GO:0050789,regulation of biological process|GO:0044699,single-orga…	GO:0043231,intracellular membrane-bounded organelle|GO:0005634,nucleus|GO:0044464,cell part|GO:0005623,cell|GO:0005622,intracellular|GO:0043229,intracellular organelle|GO:0044424,intracellular part|GO:0043227,membrane-bounded organelle|GO:0043226,organelle|GO:0016020,membrane|GO:0071944,cell periphery|GO:0005886,plasma membrane	GO:0016787,hydrolase activity|GO:0016791,phosphatase activity|GO:0043169,cation binding|GO:0004722,protein serine/threonine phosphatase activity|GO:0004721,phosphoprotein phosphatase activity|GO:0043167,ion binding|GO:0042578,phosphoric ester hydrolase activity|GO:0003824,catalytic activity|GO:0016788,hydrolase activity, acting on ester bonds|GO:0005515,protein binding|GO:0046872,metal ion bindin…	ath04075,Plant hormone signal transduction	http://www.uniprot.org/uniprot/Q9LR78	FALSE
Araip.10026379.1	1.53	72.57	4e-60	P29448	TRX1	GO:0006457,protein folding|GO:0009893,positive regulation of metabolic process|GO:0019222,regulation of metabolic process|GO:0018904,ether metabolic process|GO:0042592,homeostatic process|GO:0044281,small molecule metabolic process|GO:0070887,cellular response to chemical stimulus|GO:0006979,response to oxidative stress|GO:0000103,sulfate assimilation|GO:0045454,cell redox homeostasis|GO:0044699,…	GO:0005737,cytoplasm|GO:0005829,cytosol|GO:0016020,membrane|GO:0044464,cell part|GO:0005623,cell|GO:0005622,intracellular|GO:0048046,apoplast|GO:0044444,cytoplasmic part|GO:0071944,cell periphery|GO:0005886,plasma membrane|GO:0044424,intracellular part|GO:0005576,extracellular region	GO:0016491,oxidoreductase activity|GO:0030234,enzyme regulator activity|GO:0003824,catalytic activity|GO:0016671,oxidoreductase activity, acting on a sulfur group of donors, disulfide as acceptor|GO:0008047,enzyme activator activity|GO:0016667,oxidoreductase activity, acting on a sulfur group of donors|GO:0098772,molecular function regulator|GO:0015035,protein disulfide oxidoreductase activity|GO…		http://www.uniprot.org/uniprot/P29448	FALSE
Araip.10014366.1	1.53	79.26	4e-95	Q9LW57	PAP6	GO:0000302,response to reactive oxygen species|GO:0009658,chloroplast organization|GO:0042742,defense response to bacterium|GO:0071840,cellular component organization or biogenesis|GO:0009657,plastid organization|GO:0043207,response to external biotic stimulus|GO:0009617,response to bacterium|GO:0016043,cellular component organization|GO:1901700,response to oxygen-containing compound|GO:0009987,c…	GO:0055035,plastid thylakoid membrane|GO:0034357,photosynthetic membrane|GO:0031976,plastid thylakoid|GO:0031977,thylakoid lumen|GO:0031975,envelope|GO:0043229,intracellular organelle|GO:0071944,cell periphery|GO:0005622,intracellular|GO:0043227,membrane-bounded organelle|GO:0043226,organelle|GO:0009535,chloroplast thylakoid membrane|GO:0009534,chloroplast thylakoid|GO:0031984,organelle subcompar…			http://www.uniprot.org/uniprot/Q9LW57	FALSE
Araip.10004358.1	1.53	45.03	1e-35	P13853	HSP17.6C	GO:0006457,protein folding|GO:0009314,response to radiation|GO:0000302,response to reactive oxygen species|GO:0009416,response to light stimulus|GO:0042221,response to chemical|GO:0044267,cellular protein metabolic process|GO:0051716,cellular response to stimulus|GO:0010035,response to inorganic substance|GO:0044260,cellular macromolecule metabolic process|GO:0006979,response to oxidative stress|…	GO:0005737,cytoplasm|GO:0044464,cell part|GO:0005623,cell|GO:0005622,intracellular|GO:0044424,intracellular part		ath04141,Protein processing in endoplasmic reticulum	http://www.uniprot.org/uniprot/P13853	FALSE
Araip.10016782.1	1.53	58.51	0	F4IE40	At1g26170	GO:0008104,protein localization|GO:1903047,mitotic cell cycle process|GO:0000226,microtubule cytoskeleton organization|GO:0061640,cytoskeleton-dependent cytokinesis|GO:0051301,cell division|GO:0044699,single-organism process|GO:0070727,cellular macromolecule localization|GO:0006886,intracellular protein transport|GO:0000281,mitotic cytokinesis|GO:0016043,cellular component organization|GO:0071840…	GO:0044464,cell part|GO:0005623,cell|GO:0005622,intracellular|GO:0005737,cytoplasm|GO:0005829,cytosol|GO:0043231,intracellular membrane-bounded organelle|GO:0005634,nucleus|GO:0005635,nuclear envelope|GO:0044444,cytoplasmic part|GO:0031967,organelle envelope|GO:0031975,envelope|GO:0044446,intracellular organelle part|GO:0043229,intracellular organelle|GO:0044428,nuclear part|GO:0012505,endomembra…	GO:0008536,Ran GTPase binding|GO:0019899,enzyme binding|GO:0017016,Ras GTPase binding|GO:0031267,small GTPase binding|GO:0051020,GTPase binding|GO:0005488,binding|GO:0005515,protein binding|GO:0008565,protein transporter activity|GO:0022892,substrate-specific transporter activity|GO:0005215,transporter activity|GO:0015197,peptide transporter activity		http://www.uniprot.org/uniprot/F4IE40	FALSE
Araip.10003882.1	1.53	48.67	2e-77	Q8LA96	At4g17720	GO:0009719,response to endogenous stimulus|GO:0051716,cellular response to stimulus|GO:0043207,response to external biotic stimulus|GO:0045087,innate immune response|GO:0009987,cellular process|GO:0006952,defense response|GO:0006950,response to stress|GO:0098542,defense response to other organism|GO:0006955,immune response|GO:0042221,response to chemical|GO:0051707,response to other organism|GO:0…	GO:0005737,cytoplasm|GO:0005829,cytosol|GO:0044464,cell part|GO:0005623,cell|GO:0005622,intracellular|GO:0044444,cytoplasmic part|GO:0044424,intracellular part	GO:0097159,organic cyclic compound binding|GO:0000166,nucleotide binding|GO:0036094,small molecule binding|GO:0005488,binding|GO:0003676,nucleic acid binding|GO:1901363,heterocyclic compound binding|GO:1901265,nucleoside phosphate binding|GO:0003723,RNA binding		http://www.uniprot.org/uniprot/Q8LA96	FALSE
Araip.10023906.1	1.52	79.42	4e-162	Q9SIR5	At2g25280	GO:0007017,microtubule-based process|GO:0009987,cellular process|GO:0050794,regulation of cellular process|GO:0065007,biological regulation|GO:0032886,regulation of microtubule-based process|GO:0050789,regulation of biological process	GO:0005737,cytoplasm|GO:0043231,intracellular membrane-bounded organelle|GO:0005634,nucleus|GO:0044464,cell part|GO:0005623,cell|GO:0005622,intracellular|GO:0043229,intracellular organelle|GO:0044424,intracellular part|GO:0043227,membrane-bounded organelle|GO:0043226,organelle			http://www.uniprot.org/uniprot/Q9SIR5	FALSE
Araip.10025148.1	1.52	65.43	4e-63	Q0WMZ5	OEP162	GO:0006865,amino acid transport|GO:0006820,anion transport|GO:0044699,single-organism process|GO:0055085,transmembrane transport|GO:0071705,nitrogen compound transport|GO:0071702,organic substance transport|GO:0006810,transport|GO:0015849,organic acid transport|GO:0006811,ion transport|GO:0009987,cellular process|GO:0015711,organic anion transport|GO:0034220,ion transmembrane transport|GO:0044765…	GO:0019867,outer membrane|GO:0043229,intracellular organelle|GO:0042170,plastid membrane|GO:0031300,intrinsic component of organelle membrane|GO:0043227,membrane-bounded organelle|GO:0043226,organelle|GO:0031224,intrinsic component of membrane|GO:0005737,cytoplasm|GO:0009941,chloroplast envelope|GO:0009536,plastid|GO:0046930,pore complex|GO:0031090,organelle membrane|GO:0031975,envelope|GO:001602…	GO:0022891,substrate-specific transmembrane transporter activity|GO:0022892,substrate-specific transporter activity|GO:0005342,organic acid transmembrane transporter activity|GO:0005488,binding|GO:0042802,identical protein binding|GO:0008514,organic anion transmembrane transporter activity|GO:0005215,transporter activity|GO:0008509,anion transmembrane transporter activity|GO:0015288,porin activit…		http://www.uniprot.org/uniprot/Q0WMZ5	FALSE
Araip.10028648.1	1.51	93.61	0	Q9ZV36	UXS6	GO:0019321,pentose metabolic process|GO:0033320,UDP-D-xylose biosynthetic process|GO:0044723,single-organism carbohydrate metabolic process|GO:0034641,cellular nitrogen compound metabolic process|GO:0009165,nucleotide biosynthetic process|GO:0044281,small molecule metabolic process|GO:1901362,organic cyclic compound biosynthetic process|GO:0044699,single-organism process|GO:0006139,nucleobase-con…	GO:0005737,cytoplasm|GO:0016020,membrane|GO:0044464,cell part|GO:0005623,cell|GO:0005622,intracellular|GO:0071944,cell periphery|GO:0005886,plasma membrane|GO:0044424,intracellular part	GO:0050662,coenzyme binding|GO:0016829,lyase activity|GO:0016830,carbon-carbon lyase activity|GO:0016831,carboxy-lyase activity|GO:0003824,catalytic activity|GO:0048037,cofactor binding|GO:0005488,binding|GO:0048040,UDP-glucuronate decarboxylase activity|GO:0043168,anion binding|GO:0070403,NAD+ binding|GO:0051287,NAD binding|GO:0000166,nucleotide binding|GO:0036094,small molecule binding|GO:00971…	ath00500,Starch and sucrose metabolism|ath00520,Amino sugar and nucleotide sugar metabolism|ath01100,Metabolic pathways	http://www.uniprot.org/uniprot/Q9ZV36	FALSE
Araip.10013854.1	1.51	69.69	8e-126	Q9FZ42	ChlADR1	GO:0008152,metabolic process|GO:0044710,single-organism metabolic process|GO:0044699,single-organism process|GO:0055114,oxidation-reduction process	GO:0005737,cytoplasm|GO:0009536,plastid|GO:0043231,intracellular membrane-bounded organelle|GO:0044464,cell part|GO:0044444,cytoplasmic part|GO:0005623,cell|GO:0005622,intracellular|GO:0043229,intracellular organelle|GO:0044424,intracellular part|GO:0043227,membrane-bounded organelle|GO:0043226,organelle|GO:0009507,chloroplast	GO:0004033,aldo-keto reductase (NADP) activity|GO:0008106,alcohol dehydrogenase (NADP+) activity|GO:0016614,oxidoreductase activity, acting on CH-OH group of donors|GO:0016616,oxidoreductase activity, acting on the CH-OH group of donors, NAD or NADP as acceptor|GO:0003824,catalytic activity|GO:0016491,oxidoreductase activity		http://www.uniprot.org/uniprot/Q9FZ42	FALSE
Araip.10037068.1	1.51	68.18	0.05	Q96261	LEA	GO:0044249,cellular biosynthetic process|GO:0009415,response to water|GO:0044699,single-organism process|GO:1901576,organic substance biosynthetic process|GO:0044710,single-organism metabolic process|GO:0044711,single-organism biosynthetic process|GO:0071704,organic substance metabolic process|GO:0006629,lipid metabolic process|GO:0009628,response to abiotic stimulus|GO:0006721,terpenoid metaboli…	GO:0005737,cytoplasm|GO:0005829,cytosol|GO:0044464,cell part|GO:0005623,cell|GO:0005622,intracellular|GO:0044444,cytoplasmic part|GO:0044424,intracellular part			http://www.uniprot.org/uniprot/Q96261	FALSE
Araip.10013179.1	1.51	66.94	1e-83	Q94AG6	SAMC1	GO:0019220,regulation of phosphate metabolic process|GO:0080090,regulation of primary metabolic process|GO:0019222,regulation of metabolic process|GO:0006470,protein dephosphorylation|GO:0051667,establishment of plastid localization|GO:0061024,membrane organization|GO:0006820,anion transport|GO:0051641,cellular localization|GO:0051656,establishment of organelle localization|GO:1901362,organic cyc…	GO:0031975,envelope|GO:0043229,intracellular organelle|GO:0042170,plastid membrane|GO:0043227,membrane-bounded organelle|GO:0043226,organelle|GO:0031224,intrinsic component of membrane|GO:0005737,cytoplasm|GO:0009941,chloroplast envelope|GO:0009536,plastid|GO:0031090,organelle membrane|GO:0016021,integral component of membrane|GO:0016020,membrane|GO:0044444,cytoplasmic part|GO:0005739,mitochondri…	GO:0051185,coenzyme transporter activity|GO:0051184,cofactor transporter activity|GO:0015932,nucleobase-containing compound transmembrane transporter activity|GO:0022892,substrate-specific transporter activity|GO:0005337,nucleoside transmembrane transporter activity|GO:0000095,S-adenosyl-L-methionine transmembrane transporter activity|GO:0005215,transporter activity|GO:0015211,purine nucleoside t…		http://www.uniprot.org/uniprot/Q94AG6	FALSE
Araip.10015564.1	1.51	80.32	5e-153	Q93V62	At4g27450	GO:0009628,response to abiotic stimulus|GO:0019222,regulation of metabolic process|GO:0009627,systemic acquired resistance|GO:0031323,regulation of cellular metabolic process|GO:0071229,cellular response to acid chemical|GO:0023052,signaling|GO:0007165,signal transduction|GO:0070887,cellular response to chemical stimulus|GO:0042221,response to chemical|GO:0001666,response to hypoxia|GO:0050789,re…	GO:0005737,cytoplasm|GO:0005829,cytosol|GO:0043231,intracellular membrane-bounded organelle|GO:0005634,nucleus|GO:0016020,membrane|GO:0044464,cell part|GO:0044444,cytoplasmic part|GO:0005623,cell|GO:0005622,intracellular|GO:0055044,symplast|GO:0043229,intracellular organelle|GO:0071944,cell periphery|GO:0030054,cell junction|GO:0005911,cell-cell junction|GO:0005886,plasma membrane|GO:0044424,intr…	GO:0005488,binding|GO:0005515,protein binding|GO:0003824,catalytic activity|GO:0016879,ligase activity, forming carbon-nitrogen bonds|GO:0042802,identical protein binding|GO:0016884,carbon-nitrogen ligase activity, with glutamine as amido-N-donor|GO:0046983,protein dimerization activity|GO:0016874,ligase activity|GO:0004066,asparagine synthase (glutamine-hydrolyzing) activity|GO:0042803,protein h…		http://www.uniprot.org/uniprot/Q93V62	FALSE
Araip.10003966.1	1.5	69.25	0	F4IWV2	At3g55410	GO:0008152,metabolic process|GO:0019752,carboxylic acid metabolic process|GO:0006099,tricarboxylic acid cycle|GO:0009060,aerobic respiration|GO:0044281,small molecule metabolic process|GO:0006091,generation of precursor metabolites and energy|GO:0072350,tricarboxylic acid metabolic process|GO:0044699,single-organism process|GO:0044710,single-organism metabolic process|GO:0071704,organic substance…	GO:0005737,cytoplasm|GO:0043231,intracellular membrane-bounded organelle|GO:0044464,cell part|GO:0043229,intracellular organelle|GO:0005739,mitochondrion|GO:0005622,intracellular|GO:0044444,cytoplasmic part|GO:0005623,cell|GO:0044424,intracellular part|GO:0043227,membrane-bounded organelle|GO:0043226,organelle|GO:0043234,protein complex|GO:0032991,macromolecular complex|GO:0045252,oxoglutarate de…	GO:0005488,binding|GO:1901363,heterocyclic compound binding|GO:0016491,oxidoreductase activity|GO:1901681,sulfur compound binding|GO:0043169,cation binding|GO:0046914,transition metal ion binding|GO:0016624,oxidoreductase activity, acting on the aldehyde or oxo group of donors, disulfide as acceptor|GO:0030976,thiamine pyrophosphate binding|GO:0043167,ion binding|GO:0046872,metal ion binding|GO:0…	ath00020,Citrate cycle (TCA cycle)|ath00310,Lysine degradation|ath00380,Tryptophan metabolism|ath01200,Carbon metabolism|ath01110,Biosynthesis of secondary metabolites|ath01100,Metabolic pathways	http://www.uniprot.org/uniprot/F4IWV2	FALSE
Araip.10029114.1	1.5	78.82	3e-155	Q42564	APX3	GO:0044248,cellular catabolic process|GO:0042744,hydrogen peroxide catabolic process|GO:0042743,hydrogen peroxide metabolic process|GO:0044699,single-organism process|GO:0044712,single-organism catabolic process|GO:0044710,single-organism metabolic process|GO:0009735,response to cytokinin|GO:0006979,response to oxidative stress|GO:0009719,response to endogenous stimulus|GO:0009987,cellular proces…	GO:0031975,envelope|GO:0042579,microbody|GO:0043229,intracellular organelle|GO:0009514,glyoxysome|GO:0043227,membrane-bounded organelle|GO:0043226,organelle|GO:0030054,cell junction|GO:0005737,cytoplasm|GO:0009941,chloroplast envelope|GO:0005778,peroxisomal membrane|GO:0031090,organelle membrane|GO:0005773,vacuole|GO:0016021,integral component of membrane|GO:0016020,membrane|GO:0005777,peroxisome…	GO:0043169,cation binding|GO:0046872,metal ion binding|GO:0020037,heme binding|GO:0046906,tetrapyrrole binding|GO:0097159,organic cyclic compound binding|GO:0016209,antioxidant activity|GO:0043167,ion binding|GO:1901363,heterocyclic compound binding|GO:0003824,catalytic activity|GO:0005488,binding|GO:0016688,L-ascorbate peroxidase activity|GO:0016684,oxidoreductase activity, acting on peroxide as…	ath00053,Ascorbate and aldarate metabolism|ath00480,Glutathione metabolism	http://www.uniprot.org/uniprot/Q42564	FALSE
Araip.10022252.1	1.5	25.51	8e-22	Q9FG38	SNX1	GO:0022622,root system development|GO:0008104,protein localization|GO:0061025,membrane fusion|GO:0061024,membrane organization|GO:0071840,cellular component organization or biogenesis|GO:0070727,cellular macromolecule localization|GO:0010252,auxin homeostasis|GO:0048513,animal organ development|GO:0033036,macromolecule localization|GO:0006605,protein targeting|GO:0045184,establishment of protein …	GO:0005770,late endosome|GO:0019898,extrinsic component of membrane|GO:0043229,intracellular organelle|GO:0043227,membrane-bounded organelle|GO:0043226,organelle|GO:0010008,endosome membrane|GO:0005737,cytoplasm|GO:0030904,retromer complex|GO:0031090,organelle membrane|GO:0098805,whole membrane|GO:0016020,membrane|GO:0031902,late endosome membrane|GO:0005794,Golgi apparatus|GO:0098588,bounding me…	GO:0043168,anion binding|GO:0035091,phosphatidylinositol binding|GO:0005543,phospholipid binding|GO:0008289,lipid binding|GO:0043167,ion binding|GO:0005488,binding|GO:0005515,protein binding	ath04144,Endocytosis	http://www.uniprot.org/uniprot/Q9FG38	FALSE
Araip.10022270.1	1.49	67.83	3e-104	Q9SRL5	FER2	GO:0008152,metabolic process|GO:0050801,ion homeostasis|GO:0010039,response to iron ion|GO:0000302,response to reactive oxygen species|GO:0042592,homeostatic process|GO:0055072,iron ion homeostasis|GO:0006826,iron ion transport|GO:0055076,transition metal ion homeostasis|GO:0098771,inorganic ion homeostasis|GO:0015979,photosynthesis|GO:0044699,single-organism process|GO:0009719,response to endoge…	GO:0005737,cytoplasm|GO:0009536,plastid|GO:0043231,intracellular membrane-bounded organelle|GO:0044464,cell part|GO:0044444,cytoplasmic part|GO:0005623,cell|GO:0005622,intracellular|GO:0043229,intracellular organelle|GO:0044424,intracellular part|GO:0043227,membrane-bounded organelle|GO:0043226,organelle|GO:0009507,chloroplast	GO:0043169,cation binding|GO:0016722,oxidoreductase activity, oxidizing metal ions|GO:0016724,oxidoreductase activity, oxidizing metal ions, oxygen as acceptor|GO:0046914,transition metal ion binding|GO:0003824,catalytic activity|GO:0004322,ferroxidase activity|GO:0043167,ion binding|GO:0008199,ferric iron binding|GO:0005488,binding|GO:0005506,iron ion binding|GO:0046872,metal ion binding|GO:0016…		http://www.uniprot.org/uniprot/Q9SRL5	FALSE
Araip.10013102.1	1.49	27.04	5e-53	Q9SS87	SEOB	GO:0032502,developmental process|GO:0010088,phloem development|GO:0010087,phloem or xylem histogenesis|GO:0048856,anatomical structure development|GO:0009888,tissue development		GO:0042802,identical protein binding|GO:0005488,binding|GO:0005515,protein binding|GO:0046983,protein dimerization activity|GO:0043621,protein self-association|GO:0042803,protein homodimerization activity		http://www.uniprot.org/uniprot/Q9SS87	FALSE
Araip.10016907.1	1.49	67.98	3e-153	Q9M0N1	PUX10	GO:0031365,N-terminal protein amino acid modification|GO:0044249,cellular biosynthetic process|GO:0006499,N-terminal protein myristoylation|GO:0034645,cellular macromolecule biosynthetic process|GO:1901576,organic substance biosynthetic process|GO:0042158,lipoprotein biosynthetic process|GO:0043170,macromolecule metabolic process|GO:0043543,protein acylation|GO:0044260,cellular macromolecule meta…	GO:0016020,membrane|GO:0044464,cell part|GO:0005623,cell|GO:0071944,cell periphery|GO:0005886,plasma membrane			http://www.uniprot.org/uniprot/Q9M0N1	FALSE
Araip.10033913.1	1.49	49.06	0.032	B3H4U8	MFB16.14	GO:0006812,cation transport|GO:0006811,ion transport|GO:0006810,transport|GO:0044765,single-organism transport|GO:0030001,metal ion transport|GO:1902578,single-organism localization|GO:0051234,establishment of localization|GO:0051179,localization|GO:0044699,single-organism process|GO:0050801,ion homeostasis|GO:0042592,homeostatic process|GO:0055076,transition metal ion homeostasis|GO:0098771,inor…	GO:0005737,cytoplasm|GO:0044464,cell part|GO:0005623,cell|GO:0005622,intracellular|GO:0044424,intracellular part	GO:0043169,cation binding|GO:0046872,metal ion binding|GO:0005488,binding|GO:0043167,ion binding|GO:0046914,transition metal ion binding		http://www.uniprot.org/uniprot/B3H4U8	FALSE
Araip.10023595.1	1.49	68.06	0	Q9SWH5	FUT1	GO:0071704,organic substance metabolic process|GO:0050896,response to stimulus|GO:0036211,protein modification process|GO:0044036,cell wall macromolecule metabolic process|GO:0009250,glucan biosynthetic process|GO:0034645,cellular macromolecule biosynthetic process|GO:0070592,cell wall polysaccharide biosynthetic process|GO:0016051,carbohydrate biosynthetic process|GO:0009100,glycoprotein metabol…	GO:0043229,intracellular organelle|GO:0005622,intracellular|GO:0043227,membrane-bounded organelle|GO:0043226,organelle|GO:0031224,intrinsic component of membrane|GO:0005737,cytoplasm|GO:0031985,Golgi cisterna|GO:0031984,organelle subcompartment|GO:0031090,organelle membrane|GO:0016021,integral component of membrane|GO:0016020,membrane|GO:0044431,Golgi apparatus part|GO:0005795,Golgi stack|GO:0005…	GO:0008107,galactoside 2-alpha-L-fucosyltransferase activity|GO:0031127,alpha-(1,2)-fucosyltransferase activity|GO:0008417,fucosyltransferase activity|GO:0003824,catalytic activity|GO:0016740,transferase activity|GO:0016757,transferase activity, transferring glycosyl groups|GO:0016758,transferase activity, transferring hexosyl groups|GO:0005515,protein binding|GO:0005488,binding|GO:0046983,protei…		http://www.uniprot.org/uniprot/Q9SWH5	FALSE
Araip.10027325.1	1.48	71.2	0	Q9FJZ7	At5g66420	GO:0008152,metabolic process		GO:0003824,catalytic activity		http://www.uniprot.org/uniprot/Q9FJZ7	FALSE
Araip.10014132.1	1.48	24.53	9e-14	O23461	ARA1	GO:0044238,primary metabolic process|GO:0044262,cellular carbohydrate metabolic process|GO:0016310,phosphorylation|GO:0009987,cellular process|GO:0044237,cellular metabolic process|GO:0046835,carbohydrate phosphorylation|GO:0071704,organic substance metabolic process|GO:0006796,phosphate-containing compound metabolic process|GO:0008152,metabolic process|GO:0006793,phosphorus metabolic process|GO:…	GO:0005737,cytoplasm|GO:0016021,integral component of membrane|GO:0016020,membrane|GO:0044464,cell part|GO:0044444,cytoplasmic part|GO:0005623,cell|GO:0005622,intracellular|GO:0055044,symplast|GO:0031224,intrinsic component of membrane|GO:0009506,plasmodesma|GO:0005911,cell-cell junction|GO:0044424,intracellular part|GO:0044425,membrane part|GO:0005829,cytosol|GO:0030054,cell junction	GO:0019200,carbohydrate kinase activity|GO:0035639,purine ribonucleoside triphosphate binding|GO:0005488,binding|GO:0043167,ion binding|GO:1901363,heterocyclic compound binding|GO:1901265,nucleoside phosphate binding|GO:0001882,nucleoside binding|GO:0043168,anion binding|GO:0097367,carbohydrate derivative binding|GO:0000166,nucleotide binding|GO:0016740,transferase activity|GO:0001883,purine nucl…	ath00520,Amino sugar and nucleotide sugar metabolism|ath01100,Metabolic pathways	http://www.uniprot.org/uniprot/O23461	FALSE
Araip.10007308.1	1.48	63.5	0	Q8GXJ1	HDA15	GO:0032774,RNA biosynthetic process|GO:0080090,regulation of primary metabolic process|GO:0019222,regulation of metabolic process|GO:0043933,macromolecular complex subunit organization|GO:0031326,regulation of cellular biosynthetic process|GO:0031323,regulation of cellular metabolic process|GO:0006476,protein deacetylation|GO:0090304,nucleic acid metabolic process|GO:0044249,cellular biosynthetic…	GO:0043231,intracellular membrane-bounded organelle|GO:0005634,nucleus|GO:0044464,cell part|GO:0005623,cell|GO:0005622,intracellular|GO:0043229,intracellular organelle|GO:0044424,intracellular part|GO:0043227,membrane-bounded organelle|GO:0043226,organelle	GO:0016787,hydrolase activity|GO:0032041,NAD-dependent histone deacetylase activity (H3-K14 specific)|GO:0031078,histone deacetylase activity (H3-K14 specific)|GO:0046914,transition metal ion binding|GO:0043169,cation binding|GO:0004407,histone deacetylase activity|GO:0016810,hydrolase activity, acting on carbon-nitrogen (but not peptide) bonds|GO:0016811,hydrolase activity, acting on carbon-nitr…		http://www.uniprot.org/uniprot/Q8GXJ1	FALSE
Araip.10011035.1	1.47	66.81	5e-92	Q9SI20	At2g18110	GO:0044249,cellular biosynthetic process|GO:0034641,cellular nitrogen compound metabolic process|GO:0006807,nitrogen compound metabolic process|GO:0034645,cellular macromolecule biosynthetic process|GO:1901576,organic substance biosynthetic process|GO:0044267,cellular protein metabolic process|GO:0044260,cellular macromolecule metabolic process|GO:0043043,peptide biosynthetic process|GO:0071704,o…	GO:0043234,protein complex|GO:0005737,cytoplasm|GO:0032991,macromolecular complex|GO:0005853,eukaryotic translation elongation factor 1 complex|GO:0005829,cytosol|GO:0044464,cell part|GO:0005623,cell|GO:0005622,intracellular|GO:0044444,cytoplasmic part|GO:0044424,intracellular part	GO:0097159,organic cyclic compound binding|GO:0008135,translation factor activity, RNA binding|GO:0003723,RNA binding|GO:0003676,nucleic acid binding|GO:0003746,translation elongation factor activity|GO:1901363,heterocyclic compound binding|GO:0005488,binding		http://www.uniprot.org/uniprot/Q9SI20	FALSE
Araip.10034766.1	1.47	72.48	3e-106	O22588	TIP3-2	GO:0009992,cellular water homeostasis|GO:0015850,organic hydroxy compound transport|GO:0042592,homeostatic process|GO:0051179,localization|GO:0090066,regulation of anatomical structure size|GO:0044699,single-organism process|GO:0006884,cell volume homeostasis|GO:0071840,cellular component organization or biogenesis|GO:0016043,cellular component organization|GO:0008643,carbohydrate transport|GO:00…	GO:0000325,plant-type vacuole|GO:0043229,intracellular organelle|GO:0071944,cell periphery|GO:0005622,intracellular|GO:0031226,intrinsic component of plasma membrane|GO:0043226,organelle|GO:0031224,intrinsic component of membrane|GO:0005737,cytoplasm|GO:0031090,organelle membrane|GO:0005773,vacuole|GO:0043227,membrane-bounded organelle|GO:0016021,integral component of membrane|GO:0016020,membrane…	GO:0022891,substrate-specific transmembrane transporter activity|GO:0022838,substrate-specific channel activity|GO:0022857,transmembrane transporter activity|GO:1901476,carbohydrate transporter activity|GO:0005215,transporter activity|GO:0015665,alcohol transmembrane transporter activity|GO:0015144,carbohydrate transmembrane transporter activity|GO:0015250,water channel activity|GO:1901618,organi…		http://www.uniprot.org/uniprot/O22588	FALSE
Araip.10004913.1	1.46	66.33	4e-35	Q9CAR3	CBSCBS2	GO:0044238,primary metabolic process|GO:0005975,carbohydrate metabolic process|GO:0008152,metabolic process|GO:0071704,organic substance metabolic process				http://www.uniprot.org/uniprot/Q9CAR3	FALSE
Araip.10029493.1	1.45	84.95	0	Q8SAB7	SPK1	GO:0009628,response to abiotic stimulus|GO:0019222,regulation of metabolic process|GO:0048583,regulation of response to stimulus|GO:0008064,regulation of actin polymerization or depolymerization|GO:0035266,meristem growth|GO:0007165,signal transduction|GO:0044283,small molecule biosynthetic process|GO:1901362,organic cyclic compound biosynthetic process|GO:0071840,cellular component organization …	GO:0005783,endoplasmic reticulum|GO:0005789,endoplasmic reticulum membrane|GO:0042175,nuclear outer membrane-endoplasmic reticulum membrane network|GO:0043229,intracellular organelle|GO:0071944,cell periphery|GO:0043227,membrane-bounded organelle|GO:0043226,organelle|GO:0070971,endoplasmic reticulum exit site|GO:0031090,organelle membrane|GO:0005634,nucleus|GO:0016020,membrane|GO:0044432,endoplas…	GO:0005089,Rho guanyl-nucleotide exchange factor activity|GO:0005088,Ras guanyl-nucleotide exchange factor activity|GO:0005085,guanyl-nucleotide exchange factor activity|GO:0005488,binding|GO:0005515,protein binding|GO:0098772,molecular function regulator		http://www.uniprot.org/uniprot/Q8SAB7	FALSE
Araip.10032617.1	1.44	84.08	0	Q9C9K3	PFP-ALPHA2	GO:0009185,ribonucleoside diphosphate metabolic process|GO:0006732,coenzyme metabolic process|GO:0009141,nucleoside triphosphate metabolic process|GO:0009144,purine nucleoside triphosphate metabolic process|GO:0019752,carboxylic acid metabolic process|GO:0044723,single-organism carbohydrate metabolic process|GO:0034641,cellular nitrogen compound metabolic process|GO:0006807,nitrogen compound meta…	GO:0005737,cytoplasm|GO:0005829,cytosol|GO:0044464,cell part|GO:0005623,cell|GO:0005622,intracellular|GO:0044444,cytoplasmic part|GO:0044424,intracellular part	GO:0019200,carbohydrate kinase activity|GO:0035639,purine ribonucleoside triphosphate binding|GO:0005488,binding|GO:0003872,6-phosphofructokinase activity|GO:0043167,ion binding|GO:1901363,heterocyclic compound binding|GO:1901265,nucleoside phosphate binding|GO:0001882,nucleoside binding|GO:0043168,anion binding|GO:0043169,cation binding|GO:0008443,phosphofructokinase activity|GO:0000166,nucleoti…	ath00051,Fructose and mannose metabolism|ath00030,Pentose phosphate pathway|ath00010,Glycolysis / Gluconeogenesis	http://www.uniprot.org/uniprot/Q9C9K3	FALSE
Araip.10037909.1	1.44	90.77	0	Q38950	PP2AA2	GO:0044238,primary metabolic process|GO:0019220,regulation of phosphate metabolic process|GO:0080090,regulation of primary metabolic process|GO:0019222,regulation of metabolic process|GO:0016311,dephosphorylation|GO:0010921,regulation of phosphatase activity|GO:0031323,regulation of cellular metabolic process|GO:0034047,regulation of protein phosphatase type 2A activity|GO:0051179,localization|GO…	GO:0005737,cytoplasm|GO:0005829,cytosol|GO:0016020,membrane|GO:0044464,cell part|GO:0005623,cell|GO:0005622,intracellular|GO:0044444,cytoplasmic part|GO:0071944,cell periphery|GO:0005886,plasma membrane|GO:0044424,intracellular part|GO:0043231,intracellular membrane-bounded organelle|GO:0005634,nucleus|GO:0005777,peroxisome|GO:0042579,microbody|GO:0043229,intracellular organelle|GO:0043227,membra…	GO:0019888,protein phosphatase regulator activity|GO:0019208,phosphatase regulator activity|GO:0008601,protein phosphatase type 2A regulator activity|GO:0098772,molecular function regulator|GO:0030234,enzyme regulator activity	ath03015,mRNA surveillance pathway	http://www.uniprot.org/uniprot/Q38950	FALSE
Araip.10037262.1	1.43	35.71	6e-29	Q9LSL5	LECRK92	GO:0042221,response to chemical|GO:0007166,cell surface receptor signaling pathway|GO:0016310,phosphorylation|GO:0023052,signaling|GO:0007165,signal transduction|GO:0070887,cellular response to chemical stimulus|GO:0007167,enzyme linked receptor protein signaling pathway|GO:0009723,response to ethylene|GO:0046777,protein autophosphorylation|GO:0044699,single-organism process|GO:0009755,hormone-me…	GO:0016021,integral component of membrane|GO:0016020,membrane|GO:0044464,cell part|GO:0005623,cell|GO:0055044,symplast|GO:0071944,cell periphery|GO:0030054,cell junction|GO:0005911,cell-cell junction|GO:0005886,plasma membrane|GO:0009506,plasmodesma|GO:0044425,membrane part|GO:0031224,intrinsic component of membrane	GO:0038023,signaling receptor activity|GO:0035639,purine ribonucleoside triphosphate binding|GO:0030246,carbohydrate binding|GO:0019899,enzyme binding|GO:0060089,molecular transducer activity|GO:0004872,receptor activity|GO:0004871,signal transducer activity|GO:0044389,ubiquitin-like protein ligase binding|GO:0043167,ion binding|GO:1901363,heterocyclic compound binding|GO:0001883,purine nucleosid…		http://www.uniprot.org/uniprot/Q9LSL5	FALSE
Araip.10035966.1	1.43	66.6	0	Q70DU8	ALDH3H1	GO:0009414,response to water deprivation|GO:0009415,response to water|GO:0009651,response to salt stress|GO:0044699,single-organism process|GO:0009719,response to endogenous stimulus|GO:0044710,single-organism metabolic process|GO:0009737,response to abscisic acid|GO:0033993,response to lipid|GO:0071704,organic substance metabolic process|GO:0009987,cellular process|GO:0006950,response to stress|…	GO:0005737,cytoplasm|GO:0005794,Golgi apparatus|GO:0012505,endomembrane system|GO:0009536,plastid|GO:0005783,endoplasmic reticulum|GO:0005773,vacuole|GO:0016020,membrane|GO:0044464,cell part|GO:0044444,cytoplasmic part|GO:0005623,cell|GO:0005622,intracellular|GO:0055044,symplast|GO:0043229,intracellular organelle|GO:0030054,cell junction|GO:0005911,cell-cell junction|GO:0044424,intracellular part…	GO:0004030,aldehyde dehydrogenase [NAD(P)+] activity|GO:0004028,3-chloroallyl aldehyde dehydrogenase activity|GO:0004029,aldehyde dehydrogenase (NAD) activity|GO:0016620,oxidoreductase activity, acting on the aldehyde or oxo group of donors, NAD or NADP as acceptor|GO:0003824,catalytic activity|GO:0016903,oxidoreductase activity, acting on the aldehyde or oxo group of donors|GO:0016491,oxidoreduc…	ath00561,Glycerolipid metabolism|ath00620,Pyruvate metabolism|ath00280,Valine, leucine and isoleucine degradation|ath00310,Lysine degradation|ath00340,Histidine metabolism|ath00380,Tryptophan metabolism|ath00010,Glycolysis / Gluconeogenesis|ath00053,Ascorbate and aldarate metabolism|ath00903,Limonene and pinene degradation|ath00410,beta-Alanine metabolism|ath00040,Pentose and glucuronate intercon…	http://www.uniprot.org/uniprot/Q70DU8	FALSE
Araip.10035189.1	1.43	86.42	0	P48484	TOPP4	GO:0031365,N-terminal protein amino acid modification|GO:0016311,dephosphorylation|GO:0006470,protein dephosphorylation|GO:0044249,cellular biosynthetic process|GO:0042157,lipoprotein metabolic process|GO:0034645,cellular macromolecule biosynthetic process|GO:1901576,organic substance biosynthetic process|GO:0042158,lipoprotein biosynthetic process|GO:0043170,macromolecule metabolic process|GO:00…	GO:0043234,protein complex|GO:0005737,cytoplasm|GO:0008287,protein serine/threonine phosphatase complex|GO:0032991,macromolecular complex|GO:1902494,catalytic complex|GO:1903293,phosphatase complex|GO:0044464,cell part|GO:0000164,protein phosphatase type 1 complex|GO:0005623,cell|GO:0005622,intracellular|GO:0044444,cytoplasmic part|GO:0044424,intracellular part|GO:0043231,intracellular membrane-b…	GO:0016787,hydrolase activity|GO:0016791,phosphatase activity|GO:0043169,cation binding|GO:0004722,protein serine/threonine phosphatase activity|GO:0004721,phosphoprotein phosphatase activity|GO:0043167,ion binding|GO:0042578,phosphoric ester hydrolase activity|GO:0003824,catalytic activity|GO:0016788,hydrolase activity, acting on ester bonds|GO:0046872,metal ion binding|GO:0005488,binding|GO:000…	ath03015,mRNA surveillance pathway|ath04931,Insulin resistance	http://www.uniprot.org/uniprot/P48484	FALSE
Araip.10032634.1	1.42	49.79	5e-168	Q96242	CYP74A	GO:0009595,detection of biotic stimulus|GO:0008104,protein localization|GO:0051234,establishment of localization|GO:0080090,regulation of primary metabolic process|GO:0019222,regulation of metabolic process|GO:0048585,negative regulation of response to stimulus|GO:0043412,macromolecule modification|GO:0048583,regulation of response to stimulus|GO:0006778,porphyrin-containing compound metabolic pr…	GO:0055035,plastid thylakoid membrane|GO:0034357,photosynthetic membrane|GO:0031976,plastid thylakoid|GO:0031975,envelope|GO:0043229,intracellular organelle|GO:0005622,intracellular|GO:0043227,membrane-bounded organelle|GO:0043226,organelle|GO:0009535,chloroplast thylakoid membrane|GO:0009534,chloroplast thylakoid|GO:0031984,organelle subcompartment|GO:0009532,plastid stroma|GO:0009570,chloroplas…	GO:0043169,cation binding|GO:0046906,tetrapyrrole binding|GO:0043167,ion binding|GO:0009978,allene oxide synthase activity|GO:0020037,heme binding|GO:0003824,catalytic activity|GO:0016835,carbon-oxygen lyase activity|GO:0016836,hydro-lyase activity|GO:0016705,oxidoreductase activity, acting on paired donors, with incorporation or reduction of molecular oxygen|GO:1901363,heterocyclic compound bind…	ath01110,Biosynthesis of secondary metabolites|ath01100,Metabolic pathways|ath00592,alpha-Linolenic acid metabolism	http://www.uniprot.org/uniprot/Q96242	FALSE
Araip.10000277.1	1.41	68.65	0	Q39054	CNX1	GO:0006777,Mo-molybdopterin cofactor biosynthetic process|GO:0008104,protein localization|GO:0051189,prosthetic group metabolic process|GO:0048585,negative regulation of response to stimulus|GO:0048583,regulation of response to stimulus|GO:0031348,negative regulation of defense response|GO:0007165,signal transduction|GO:1901362,organic cyclic compound biosynthetic process|GO:0031347,regulation of…	GO:0005737,cytoplasm|GO:0005829,cytosol|GO:0044464,cell part|GO:0005623,cell|GO:0005622,intracellular|GO:0044444,cytoplasmic part|GO:0044424,intracellular part	GO:0035639,purine ribonucleoside triphosphate binding|GO:0030151,molybdenum ion binding|GO:0005488,binding|GO:0043167,ion binding|GO:1901363,heterocyclic compound binding|GO:1901265,nucleoside phosphate binding|GO:0001882,nucleoside binding|GO:0061599,molybdopterin molybdotransferase activity|GO:0061598,molybdopterin adenylyltransferase activity|GO:0046914,transition metal ion binding|GO:0000166,…		http://www.uniprot.org/uniprot/Q39054	FALSE
Araip.10000205.1	1.41	54.17	0.59	Q04980	LTI65	GO:0042221,response to chemical|GO:0071495,cellular response to endogenous stimulus|GO:0009628,response to abiotic stimulus|GO:0009414,response to water deprivation|GO:0009415,response to water|GO:0071229,cellular response to acid chemical|GO:0023052,signaling|GO:0007165,signal transduction|GO:0070887,cellular response to chemical stimulus|GO:0009651,response to salt stress|GO:0048827,phyllome de…				http://www.uniprot.org/uniprot/Q04980	FALSE
Araip.10028779.1	1.41	42.42	7.1	Q9SHF2	AGO3	GO:0044238,primary metabolic process|GO:0009892,negative regulation of metabolic process|GO:0080090,regulation of primary metabolic process|GO:0019222,regulation of metabolic process|GO:0006950,response to stress|GO:0051246,regulation of protein metabolic process|GO:0031323,regulation of cellular metabolic process|GO:0090304,nucleic acid metabolic process|GO:0044249,cellular biosynthetic process|…	GO:0032991,macromolecular complex|GO:0044464,cell part|GO:0005623,cell|GO:0005622,intracellular|GO:0044424,intracellular part|GO:0030529,intracellular ribonucleoprotein complex|GO:1990904,ribonucleoprotein complex	GO:0097159,organic cyclic compound binding|GO:0005488,binding|GO:0003676,nucleic acid binding|GO:1901363,heterocyclic compound binding|GO:0003723,RNA binding		http://www.uniprot.org/uniprot/Q9SHF2	FALSE
Araip.10033657.1	1.41	56.05	2e-84	Q9LNT0	At1g20030		GO:0044425,membrane part|GO:0016020,membrane|GO:0031224,intrinsic component of membrane|GO:0031225,anchored component of membrane			http://www.uniprot.org/uniprot/Q9LNT0	FALSE
Araip.10025384.1	1.41	58.33	2e-80	Q9FYH8	At1g30910	GO:0008152,metabolic process		GO:0043168,anion binding|GO:0043169,cation binding|GO:0046914,transition metal ion binding|GO:0097159,organic cyclic compound binding|GO:0030151,molybdenum ion binding|GO:0043167,ion binding|GO:0003824,catalytic activity|GO:0048037,cofactor binding|GO:0030170,pyridoxal phosphate binding|GO:0046872,metal ion binding|GO:1901363,heterocyclic compound binding|GO:0005488,binding|GO:0070279,vitamin B6 …		http://www.uniprot.org/uniprot/Q9FYH8	FALSE
Araip.10023793.1	1.41	33.65	0.0001	Q9LW11	At3g15680	GO:0042545,cell wall modification|GO:0009664,plant-type cell wall organization|GO:0016310,phosphorylation|GO:0009987,cellular process|GO:0016043,cellular component organization|GO:0071554,cell wall organization or biogenesis|GO:0071555,cell wall organization|GO:0006796,phosphate-containing compound metabolic process|GO:0045229,external encapsulating structure organization|GO:0044237,cellular meta…		GO:0043169,cation binding|GO:0046914,transition metal ion binding|GO:0016772,transferase activity, transferring phosphorus-containing groups|GO:0016301,kinase activity|GO:0043167,ion binding|GO:0003824,catalytic activity|GO:0016740,transferase activity|GO:0008270,zinc ion binding|GO:0046872,metal ion binding|GO:0005488,binding|GO:0003723,RNA binding|GO:0003676,nucleic acid binding|GO:0097159,orga…		http://www.uniprot.org/uniprot/Q9LW11	FALSE
Araip.10017396.1	1.4	51.09	1e-24	Q9FG31	LEA46	GO:0061458,reproductive system development|GO:0009791,post-embryonic development|GO:0009790,embryo development|GO:0009414,response to water deprivation|GO:0009415,response to water|GO:0048608,reproductive structure development|GO:0007275,multicellular organism development|GO:0044699,single-organism process|GO:0032502,developmental process|GO:0032501,multicellular organismal process|GO:0048316,see…	GO:0005737,cytoplasm|GO:0005829,cytosol|GO:0044464,cell part|GO:0005623,cell|GO:0005622,intracellular|GO:0044444,cytoplasmic part|GO:0044424,intracellular part			http://www.uniprot.org/uniprot/Q9FG31	FALSE
Araip.10003387.1	1.39	80.89	0	Q9FJI5	ACG12	GO:0006739,NADP metabolic process|GO:0006732,coenzyme metabolic process|GO:0006733,oxidoreduction coenzyme metabolic process|GO:0034641,cellular nitrogen compound metabolic process|GO:0006098,pentose-phosphate shunt|GO:0046496,nicotinamide nucleotide metabolic process|GO:0072524,pyridine-containing compound metabolic process|GO:0044699,single-organism process|GO:0044237,cellular metabolic process…	GO:0005737,cytoplasm|GO:0005829,cytosol|GO:0044464,cell part|GO:0005623,cell|GO:0005622,intracellular|GO:0044444,cytoplasmic part|GO:0044424,intracellular part	GO:0050662,coenzyme binding|GO:0050661,NADP binding|GO:0016614,oxidoreductase activity, acting on CH-OH group of donors|GO:0016616,oxidoreductase activity, acting on the CH-OH group of donors, NAD or NADP as acceptor|GO:0004345,glucose-6-phosphate dehydrogenase activity|GO:0097159,organic cyclic compound binding|GO:0000166,nucleotide binding|GO:0036094,small molecule binding|GO:0003824,catalytic …	ath00030,Pentose phosphate pathway|ath00480,Glutathione metabolism|ath01100,Metabolic pathways|ath01200,Carbon metabolism|ath01110,Biosynthesis of secondary metabolites	http://www.uniprot.org/uniprot/Q9FJI5	FALSE
Araip.10038947.1	1.38	60.53	4e-103	Q9C7N3	OBAP2C			GO:0005488,binding|GO:0005515,protein binding		http://www.uniprot.org/uniprot/Q9C7N3	FALSE
Araip.10002925.1	1.38	74.96	0	Q84TI2	At2g37690	GO:0046390,ribose phosphate biosynthetic process|GO:0009167,purine ribonucleoside monophosphate metabolic process|GO:0034641,cellular nitrogen compound metabolic process|GO:0009165,nucleotide biosynthetic process|GO:0046040,IMP metabolic process|GO:0044281,small molecule metabolic process|GO:0009161,ribonucleoside monophosphate metabolic process|GO:0009123,nucleoside monophosphate metabolic proce…	GO:0005737,cytoplasm|GO:0009536,plastid|GO:0043231,intracellular membrane-bounded organelle|GO:0009532,plastid stroma|GO:0009570,chloroplast stroma|GO:0044464,cell part|GO:0044444,cytoplasmic part|GO:0005623,cell|GO:0005622,intracellular|GO:0044446,intracellular organelle part|GO:0043229,intracellular organelle|GO:0044435,plastid part|GO:0044434,chloroplast part|GO:0044424,intracellular part|GO:0…	GO:0035639,purine ribonucleoside triphosphate binding|GO:0005488,binding|GO:0043167,ion binding|GO:1901363,heterocyclic compound binding|GO:1901265,nucleoside phosphate binding|GO:0001882,nucleoside binding|GO:0043168,anion binding|GO:0043169,cation binding|GO:0016829,lyase activity|GO:0000166,nucleotide binding|GO:0004638,phosphoribosylaminoimidazole carboxylase activity|GO:0001883,purine nucleo…	ath01110,Biosynthesis of secondary metabolites|ath00230,Purine metabolism|ath01100,Metabolic pathways	http://www.uniprot.org/uniprot/Q84TI2	FALSE
Araip.10001855.1	1.38	78.83	0	Q9LR75	CPX1	GO:0080090,regulation of primary metabolic process|GO:0019222,regulation of metabolic process|GO:0006778,porphyrin-containing compound metabolic process|GO:0006779,porphyrin-containing compound biosynthetic process|GO:0044281,small molecule metabolic process|GO:0044282,small molecule catabolic process|GO:0044283,small molecule biosynthetic process|GO:1901362,organic cyclic compound biosynthetic p…	GO:0005737,cytoplasm|GO:0048046,apoplast|GO:0009536,plastid|GO:0043231,intracellular membrane-bounded organelle|GO:0009532,plastid stroma|GO:0009570,chloroplast stroma|GO:0044464,cell part|GO:0044444,cytoplasmic part|GO:0005623,cell|GO:0005622,intracellular|GO:0044446,intracellular organelle part|GO:0043229,intracellular organelle|GO:0005576,extracellular region|GO:0044435,plastid part|GO:0044434…	GO:0016634,oxidoreductase activity, acting on the CH-CH group of donors, oxygen as acceptor|GO:0004109,coproporphyrinogen oxidase activity|GO:0003824,catalytic activity|GO:0005488,binding|GO:0005515,protein binding|GO:0046983,protein dimerization activity|GO:0016491,oxidoreductase activity|GO:0016627,oxidoreductase activity, acting on the CH-CH group of donors|GO:0042802,identical protein binding…	ath00860,Porphyrin and chlorophyll metabolism|ath01110,Biosynthesis of secondary metabolites|ath01100,Metabolic pathways	http://www.uniprot.org/uniprot/Q9LR75	FALSE
Araip.10037948.1	1.37	74.56	0	F4ICG2	OVA9	GO:0044238,primary metabolic process|GO:0019752,carboxylic acid metabolic process|GO:0090304,nucleic acid metabolic process|GO:0044249,cellular biosynthetic process|GO:0034641,cellular nitrogen compound metabolic process|GO:0006807,nitrogen compound metabolic process|GO:0044281,small molecule metabolic process|GO:0034645,cellular macromolecule biosynthetic process|GO:0034660,ncRNA metabolic proce…	GO:0005737,cytoplasm|GO:0044464,cell part|GO:0005623,cell|GO:0005622,intracellular|GO:0044424,intracellular part|GO:0005829,cytosol|GO:0044444,cytoplasmic part	GO:0035639,purine ribonucleoside triphosphate binding|GO:0005488,binding|GO:0000166,nucleotide binding|GO:1901363,heterocyclic compound binding|GO:1901265,nucleoside phosphate binding|GO:0001882,nucleoside binding|GO:0043168,anion binding|GO:0004812,aminoacyl-tRNA ligase activity|GO:0004819,glutamine-tRNA ligase activity|GO:0043167,ion binding|GO:0001883,purine nucleoside binding|GO:0032549,ribon…	ath01100,Metabolic pathways|ath00970,Aminoacyl-tRNA biosynthesis	http://www.uniprot.org/uniprot/F4ICG2	FALSE
Araip.10000210.1	1.37	75.22	3e-123	O23049	RPL6	GO:0044281,small molecule metabolic process|GO:1901362,organic cyclic compound biosynthetic process|GO:0015979,photosynthesis|GO:0071840,cellular component organization or biogenesis|GO:0044710,single-organism metabolic process|GO:0044711,single-organism biosynthetic process|GO:0043043,peptide biosynthetic process|GO:0034470,ncRNA processing|GO:0032787,monocarboxylic acid metabolic process|GO:004…	GO:0031975,envelope|GO:0043229,intracellular organelle|GO:0043228,non-membrane-bounded organelle|GO:0043227,membrane-bounded organelle|GO:0043226,organelle|GO:0005737,cytoplasm|GO:0009941,chloroplast envelope|GO:0009536,plastid|GO:0009532,plastid stroma|GO:0009570,chloroplast stroma|GO:0016020,membrane|GO:0030529,intracellular ribonucleoprotein complex|GO:0044435,plastid part|GO:0044434,chloropla…	GO:0097159,organic cyclic compound binding|GO:0019843,rRNA binding|GO:0003735,structural constituent of ribosome|GO:0003723,RNA binding|GO:0003676,nucleic acid binding|GO:0005198,structural molecule activity|GO:1901363,heterocyclic compound binding|GO:0005488,binding	ath03010,Ribosome	http://www.uniprot.org/uniprot/O23049	FALSE
Araip.10005618.1	1.37	80.37	7e-132	Q9LFP1	VAMP713	GO:0008104,protein localization|GO:0006906,vesicle fusion|GO:0061025,membrane fusion|GO:0061024,membrane organization|GO:0032940,secretion by cell|GO:0009651,response to salt stress|GO:0071840,cellular component organization or biogenesis|GO:0051649,establishment of localization in cell|GO:0006887,exocytosis|GO:0016043,cellular component organization|GO:0044699,single-organism process|GO:0071702,…	GO:0043226,organelle|GO:0043229,intracellular organelle|GO:0043227,membrane-bounded organelle|GO:0031201,SNARE complex|GO:0031224,intrinsic component of membrane|GO:0005737,cytoplasm|GO:0031090,organelle membrane|GO:0005773,vacuole|GO:0016021,integral component of membrane|GO:0016020,membrane|GO:0005774,vacuolar membrane|GO:0044437,vacuolar part|GO:0005794,Golgi apparatus|GO:0098588,bounding memb…	GO:0005484,SNAP receptor activity|GO:0000149,SNARE binding|GO:0005488,binding|GO:0005515,protein binding	ath04130,SNARE interactions in vesicular transport	http://www.uniprot.org/uniprot/Q9LFP1	FALSE
Araip.10007616.1	1.37	64.47	4e-110	Q94K07	NAP13	GO:0034728,nucleosome organization|GO:0071103,DNA conformation change|GO:0022607,cellular component assembly|GO:0070271,protein complex biogenesis|GO:0043933,macromolecular complex subunit organization|GO:0090304,nucleic acid metabolic process|GO:0034641,cellular nitrogen compound metabolic process|GO:0006807,nitrogen compound metabolic process|GO:0016043,cellular component organization|GO:003149…	GO:0005737,cytoplasm|GO:0043231,intracellular membrane-bounded organelle|GO:0005829,cytosol|GO:0044464,cell part|GO:0044444,cytoplasmic part|GO:0005623,cell|GO:0043226,organelle|GO:0043229,intracellular organelle|GO:0044424,intracellular part|GO:0005622,intracellular|GO:0043227,membrane-bounded organelle|GO:0005634,nucleus	GO:0042393,histone binding|GO:0044877,macromolecular complex binding|GO:0005488,binding|GO:0005515,protein binding|GO:0003682,chromatin binding|GO:0042802,identical protein binding		http://www.uniprot.org/uniprot/Q94K07	FALSE
Araip.10004536.1	1.36	84.26	0	P57751	UGP1	GO:0042221,response to chemical|GO:0050896,response to stimulus|GO:0009628,response to abiotic stimulus|GO:0010038,response to metal ion|GO:0044237,cellular metabolic process|GO:0046173,polyol biosynthetic process|GO:0019751,polyol metabolic process|GO:0034641,cellular nitrogen compound metabolic process|GO:0032501,multicellular organismal process|GO:0045229,external encapsulating structure organ…	GO:0005737,cytoplasm|GO:0005829,cytosol|GO:0016020,membrane|GO:0044464,cell part|GO:0005623,cell|GO:0005622,intracellular|GO:0044444,cytoplasmic part|GO:0071944,cell periphery|GO:0005886,plasma membrane|GO:0044424,intracellular part	GO:0016779,nucleotidyltransferase activity|GO:0016772,transferase activity, transferring phosphorus-containing groups|GO:0003824,catalytic activity|GO:0016740,transferase activity|GO:0051748,UTP-monosaccharide-1-phosphate uridylyltransferase activity|GO:0003983,UTP:glucose-1-phosphate uridylyltransferase activity|GO:0070569,uridylyltransferase activity	ath00052,Galactose metabolism|ath00040,Pentose and glucuronate interconversions|ath00520,Amino sugar and nucleotide sugar metabolism|ath00500,Starch and sucrose metabolism|ath01100,Metabolic pathways	http://www.uniprot.org/uniprot/P57751	FALSE
Araip.10010025.1	1.36	80.5	0	Q96250	ATPC	GO:0009167,purine ribonucleoside monophosphate metabolic process|GO:0009165,nucleotide biosynthetic process|GO:0009163,nucleoside biosynthetic process|GO:0044282,small molecule catabolic process|GO:0009161,ribonucleoside monophosphate metabolic process|GO:1901362,organic cyclic compound biosynthetic process|GO:0042451,purine nucleoside biosynthetic process|GO:0009168,purine ribonucleoside monopho…	GO:0098796,membrane protein complex|GO:0044464,cell part|GO:0031974,membrane-enclosed lumen|GO:0031975,envelope|GO:0043229,intracellular organelle|GO:0043228,non-membrane-bounded organelle|GO:0005622,intracellular|GO:0043227,membrane-bounded organelle|GO:0043226,organelle|GO:0045261,proton-transporting ATP synthase complex, catalytic core F(1)|GO:0033178,proton-transporting two-sector ATPase comp…	GO:0036442,hydrogen-exporting ATPase activity|GO:0008270,zinc ion binding|GO:0016887,ATPase activity|GO:0042625,ATPase coupled ion transmembrane transporter activity|GO:0042626,ATPase activity, coupled to transmembrane movement of substances|GO:0016820,hydrolase activity, acting on acid anhydrides, catalyzing transmembrane movement of substances|GO:0046914,transition metal ion binding|GO:0046933,…	ath00190,Oxidative phosphorylation|ath01100,Metabolic pathways	http://www.uniprot.org/uniprot/Q96250	FALSE
Araip.10036772.1	1.36	88.46	4e-178	Q8RXV3	WIN2	GO:0016311,dephosphorylation|GO:0006470,protein dephosphorylation|GO:0042742,defense response to bacterium|GO:0044267,cellular protein metabolic process|GO:0044260,cellular macromolecule metabolic process|GO:0009617,response to bacterium|GO:0044419,interspecies interaction between organisms|GO:0071704,organic substance metabolic process|GO:0009987,cellular process|GO:0006464,cellular protein modi…	GO:0016020,membrane|GO:0044464,cell part|GO:0005623,cell|GO:0071944,cell periphery|GO:0005886,plasma membrane	GO:0016787,hydrolase activity|GO:0016791,phosphatase activity|GO:0043169,cation binding|GO:0004722,protein serine/threonine phosphatase activity|GO:0004721,phosphoprotein phosphatase activity|GO:0043167,ion binding|GO:0042578,phosphoric ester hydrolase activity|GO:0003824,catalytic activity|GO:0016788,hydrolase activity, acting on ester bonds|GO:0046872,metal ion binding|GO:0005488,binding		http://www.uniprot.org/uniprot/Q8RXV3	FALSE
Araip.10001821.1	1.36	87.74	0	Q9LZF6	CDC48E	GO:0033036,macromolecule localization|GO:0007049,cell cycle|GO:0006810,transport|GO:0009987,cellular process|GO:0045184,establishment of protein localization|GO:0008104,protein localization|GO:0044763,single-organism cellular process|GO:0051301,cell division|GO:0008152,metabolic process|GO:0071702,organic substance transport|GO:0015031,protein transport|GO:0051234,establishment of localization|GO…	GO:0043229,intracellular organelle|GO:0071944,cell periphery|GO:0043227,membrane-bounded organelle|GO:0043226,organelle|GO:0005856,cytoskeleton|GO:0005618,cell wall|GO:0005634,nucleus|GO:0005737,cytoplasm|GO:0005794,Golgi apparatus|GO:0030312,external encapsulating structure|GO:0012505,endomembrane system|GO:0009524,phragmoplast|GO:0043231,intracellular membrane-bounded organelle|GO:0043232,intra…	GO:0035639,purine ribonucleoside triphosphate binding|GO:0005488,binding|GO:0043167,ion binding|GO:1901363,heterocyclic compound binding|GO:1901265,nucleoside phosphate binding|GO:0001882,nucleoside binding|GO:0043168,anion binding|GO:0000166,nucleotide binding|GO:0001883,purine nucleoside binding|GO:0032549,ribonucleoside binding|GO:0017076,purine nucleotide binding|GO:0005524,ATP binding|GO:001…	ath04141,Protein processing in endoplasmic reticulum	http://www.uniprot.org/uniprot/Q9LZF6	FALSE
Araip.10012420.1	1.35	90.16	0	Q9SGE0	AXS2	GO:0009987,cellular process|GO:0016043,cellular component organization|GO:0071554,cell wall organization or biogenesis|GO:0071555,cell wall organization|GO:0045229,external encapsulating structure organization|GO:0008152,metabolic process|GO:0071840,cellular component organization or biogenesis	GO:0005737,cytoplasm|GO:0005829,cytosol|GO:0044464,cell part|GO:0005623,cell|GO:0005622,intracellular|GO:0048046,apoplast|GO:0044444,cytoplasmic part|GO:0005576,extracellular region|GO:0044424,intracellular part	GO:0003824,catalytic activity|GO:0048037,cofactor binding|GO:0005488,binding|GO:0050662,coenzyme binding	ath00520,Amino sugar and nucleotide sugar metabolism|ath01100,Metabolic pathways	http://www.uniprot.org/uniprot/Q9SGE0	FALSE
Araip.10031761.1	1.35	90.06	0	Q9LV11	AHA11	GO:0009167,purine ribonucleoside monophosphate metabolic process|GO:0009165,nucleotide biosynthetic process|GO:0009163,nucleoside biosynthetic process|GO:0009161,ribonucleoside monophosphate metabolic process|GO:1901362,organic cyclic compound biosynthetic process|GO:0042451,purine nucleoside biosynthetic process|GO:0009168,purine ribonucleoside monophosphate biosynthetic process|GO:0044710,singl…	GO:0016021,integral component of membrane|GO:0016020,membrane|GO:0044464,cell part|GO:0005623,cell|GO:0071944,cell periphery|GO:0005886,plasma membrane|GO:0044425,membrane part|GO:0031224,intrinsic component of membrane	GO:0035639,purine ribonucleoside triphosphate binding|GO:0036442,hydrogen-exporting ATPase activity|GO:0005488,binding|GO:0016887,ATPase activity|GO:0043167,ion binding|GO:1901363,heterocyclic compound binding|GO:0032550,purine ribonucleoside binding|GO:0001882,nucleoside binding|GO:0043168,anion binding|GO:0042625,ATPase coupled ion transmembrane transporter activity|GO:0042626,ATPase activity, …	ath00190,Oxidative phosphorylation	http://www.uniprot.org/uniprot/Q9LV11	FALSE
Araip.10007642.1	1.35	91.11	0	Q9S7B5	TS1	GO:0019752,carboxylic acid metabolic process|GO:0044249,cellular biosynthetic process|GO:0006807,nitrogen compound metabolic process|GO:0009067,aspartate family amino acid biosynthetic process|GO:0044281,small molecule metabolic process|GO:0044283,small molecule biosynthetic process|GO:1901576,organic substance biosynthetic process|GO:0044699,single-organism process|GO:0006566,threonine metabolic…	GO:0005737,cytoplasm|GO:0009536,plastid|GO:0043231,intracellular membrane-bounded organelle|GO:0009532,plastid stroma|GO:0009570,chloroplast stroma|GO:0005829,cytosol|GO:0044464,cell part|GO:0044444,cytoplasmic part|GO:0005623,cell|GO:0005622,intracellular|GO:0044446,intracellular organelle part|GO:0043229,intracellular organelle|GO:0044435,plastid part|GO:0044434,chloroplast part|GO:0044424,intr…	GO:0043168,anion binding|GO:0016838,carbon-oxygen lyase activity, acting on phosphates|GO:0016835,carbon-oxygen lyase activity|GO:0016829,lyase activity|GO:0043167,ion binding|GO:0003824,catalytic activity|GO:0048037,cofactor binding|GO:0030170,pyridoxal phosphate binding|GO:0097159,organic cyclic compound binding|GO:0004795,threonine synthase activity|GO:1901363,heterocyclic compound binding|GO:…	ath01230,Biosynthesis of amino acids|ath01110,Biosynthesis of secondary metabolites|ath00260,Glycine, serine and threonine metabolism|ath01100,Metabolic pathways|ath00750,Vitamin B6 metabolism	http://www.uniprot.org/uniprot/Q9S7B5	FALSE
Araip.10001209.1	1.35	79.3	0	Q9M0V6	RFNR1	GO:0044710,single-organism metabolic process|GO:0009987,cellular process|GO:0044237,cellular metabolic process|GO:0055114,oxidation-reduction process|GO:0008152,metabolic process|GO:0015979,photosynthesis|GO:0044699,single-organism process	GO:0005737,cytoplasm|GO:0009536,plastid|GO:0043231,intracellular membrane-bounded organelle|GO:0044464,cell part|GO:0044444,cytoplasmic part|GO:0005623,cell|GO:0005622,intracellular|GO:0043229,intracellular organelle|GO:0044424,intracellular part|GO:0043227,membrane-bounded organelle|GO:0043226,organelle|GO:0009507,chloroplast	GO:0005488,binding|GO:0043169,cation binding|GO:0004497,monooxygenase activity|GO:0046872,metal ion binding|GO:0046914,transition metal ion binding|GO:0016731,oxidoreductase activity, acting on iron-sulfur proteins as donors, NAD or NADP as acceptor|GO:0016709,oxidoreductase activity, acting on paired donors, with incorporation or reduction of molecular oxygen, NAD(P)H as one donor, and incorpora…	ath00195,Photosynthesis|ath01100,Metabolic pathways	http://www.uniprot.org/uniprot/Q9M0V6	FALSE
Araip.10002588.1	1.35	84.34	1e-103	Q9FFE0	At5g16450	GO:0009892,negative regulation of metabolic process|GO:0080090,regulation of primary metabolic process|GO:0019222,regulation of metabolic process|GO:0031323,regulation of cellular metabolic process|GO:0090304,nucleic acid metabolic process|GO:0034641,cellular nitrogen compound metabolic process|GO:0006807,nitrogen compound metabolic process|GO:0050789,regulation of biological process|GO:1901360,o…		GO:0043169,cation binding|GO:0046872,metal ion binding|GO:0008428,ribonuclease inhibitor activity|GO:0043167,ion binding|GO:0030234,enzyme regulator activity|GO:0008948,oxaloacetate decarboxylase activity|GO:0016830,carbon-carbon lyase activity|GO:0016831,carboxy-lyase activity|GO:0016833,oxo-acid-lyase activity|GO:0003824,catalytic activity|GO:0005488,binding|GO:0047443,4-hydroxy-4-methyl-2-oxog…		http://www.uniprot.org/uniprot/Q9FFE0	FALSE
Araip.10010136.1	1.35	35.48	3.5	Q9SRY6	GSTF5	GO:0044712,single-organism catabolic process|GO:0044710,single-organism metabolic process|GO:0009987,cellular process|GO:0008152,metabolic process|GO:0050896,response to stimulus|GO:0019748,secondary metabolic process|GO:0009636,response to toxic substance|GO:0044237,cellular metabolic process|GO:0044248,cellular catabolic process|GO:0090487,secondary metabolite catabolic process|GO:0009404,toxin…	GO:0005737,cytoplasm|GO:0043231,intracellular membrane-bounded organelle|GO:0005829,cytosol|GO:0044464,cell part|GO:0044444,cytoplasmic part|GO:0005739,mitochondrion|GO:0005622,intracellular|GO:0043229,intracellular organelle|GO:0005623,cell|GO:0044424,intracellular part|GO:0043227,membrane-bounded organelle|GO:0043226,organelle	GO:0016765,transferase activity, transferring alkyl or aryl (other than methyl) groups|GO:0016740,transferase activity|GO:0004364,glutathione transferase activity|GO:0003824,catalytic activity	ath00480,Glutathione metabolism	http://www.uniprot.org/uniprot/Q9SRY6	FALSE
Araip.10014038.1	1.34	59.52	0	Q9M7Z1	BCE2	GO:0006633,fatty acid biosynthetic process|GO:0006631,fatty acid metabolic process|GO:0009628,response to abiotic stimulus|GO:0008152,metabolic process|GO:0006950,response to stress|GO:0009314,response to radiation|GO:0009991,response to extracellular stimulus|GO:0019752,carboxylic acid metabolic process|GO:0031667,response to nutrient levels|GO:0044249,cellular biosynthetic process|GO:0009416,re…	GO:0005737,cytoplasm|GO:0043231,intracellular membrane-bounded organelle|GO:0043233,organelle lumen|GO:0044464,cell part|GO:0044444,cytoplasmic part|GO:0031974,membrane-enclosed lumen|GO:0005622,intracellular|GO:0044446,intracellular organelle part|GO:0070013,intracellular organelle lumen|GO:0043229,intracellular organelle|GO:0005739,mitochondrion|GO:0044429,mitochondrial part|GO:0005759,mitochon…	GO:0005488,binding|GO:0043169,cation binding|GO:0046872,metal ion binding|GO:0030523,dihydrolipoamide S-acyltransferase activity|GO:0046914,transition metal ion binding|GO:0003824,catalytic activity|GO:0016740,transferase activity|GO:0043167,ion binding|GO:0016417,S-acyltransferase activity|GO:0016407,acetyltransferase activity|GO:0016746,transferase activity, transferring acyl groups|GO:0016747,…	ath01100,Metabolic pathways|ath01110,Biosynthesis of secondary metabolites|ath00280,Valine, leucine and isoleucine degradation|ath00640,Propanoate metabolism	http://www.uniprot.org/uniprot/Q9M7Z1	FALSE
Araip.10017297.1	1.34	75.42	0	Q9ZVS8	CBSDUF4		GO:0044425,membrane part|GO:0016021,integral component of membrane|GO:0016020,membrane|GO:0031224,intrinsic component of membrane			http://www.uniprot.org/uniprot/Q9ZVS8	FALSE
Araip.10039882.1	1.33	57.76	1e-131	Q8L9C4	KCR1	GO:0006633,fatty acid biosynthetic process|GO:0030148,sphingolipid biosynthetic process|GO:0006631,fatty acid metabolic process|GO:0044707,single-multicellular organism process|GO:0061458,reproductive system development|GO:0019752,carboxylic acid metabolic process|GO:0009791,post-embryonic development|GO:0009790,embryo development|GO:0009793,embryo development ending in seed dormancy|GO:0032501,m…	GO:0005783,endoplasmic reticulum|GO:0005789,endoplasmic reticulum membrane|GO:0042175,nuclear outer membrane-endoplasmic reticulum membrane network|GO:0043229,intracellular organelle|GO:0043227,membrane-bounded organelle|GO:0043226,organelle|GO:0031224,intrinsic component of membrane|GO:0005737,cytoplasm|GO:0031090,organelle membrane|GO:0016021,integral component of membrane|GO:0016020,membrane|G…	GO:0016614,oxidoreductase activity, acting on CH-OH group of donors|GO:0016616,oxidoreductase activity, acting on the CH-OH group of donors, NAD or NADP as acceptor|GO:0003824,catalytic activity|GO:0018454,acetoacetyl-CoA reductase activity|GO:0045703,ketoreductase activity|GO:0016491,oxidoreductase activity|GO:0102340,3-oxo-behenoyl-CoA reductase activity|GO:0102341,3-oxo-lignoceroyl-CoA reducta…	ath01040,Biosynthesis of unsaturated fatty acids|ath01110,Biosynthesis of secondary metabolites|ath00062,Fatty acid elongation|ath01100,Metabolic pathways|ath01212,Fatty acid metabolism	http://www.uniprot.org/uniprot/Q8L9C4	FALSE
Araip.10015064.1	1.33	85.99	0	Q9LHA8	MED37C	GO:0009607,response to biotic stimulus|GO:0009628,response to abiotic stimulus|GO:0006457,protein folding|GO:0080090,regulation of primary metabolic process|GO:0019222,regulation of metabolic process|GO:0006950,response to stress|GO:0031326,regulation of cellular biosynthetic process|GO:0009266,response to temperature stimulus|GO:0031323,regulation of cellular metabolic process|GO:0000302,respons…	GO:0048046,apoplast|GO:0043229,intracellular organelle|GO:0071944,cell periphery|GO:0043227,membrane-bounded organelle|GO:0043226,organelle|GO:0005737,cytoplasm|GO:0031090,organelle membrane|GO:0005773,vacuole|GO:0005634,nucleus|GO:0016020,membrane|GO:0005739,mitochondrion|GO:0005774,vacuolar membrane|GO:0044437,vacuolar part|GO:0005794,Golgi apparatus|GO:0098588,bounding membrane of organelle|GO…	GO:0044389,ubiquitin-like protein ligase binding|GO:0035639,purine ribonucleoside triphosphate binding|GO:0019899,enzyme binding|GO:0005488,binding|GO:0043167,ion binding|GO:1901363,heterocyclic compound binding|GO:1901265,nucleoside phosphate binding|GO:0001882,nucleoside binding|GO:0043168,anion binding|GO:0000166,nucleotide binding|GO:0001883,purine nucleoside binding|GO:0032549,ribonucleoside…	ath04144,Endocytosis|ath03040,Spliceosome|ath04141,Protein processing in endoplasmic reticulum	http://www.uniprot.org/uniprot/Q9LHA8	FALSE
Araip.10035701.1	1.33	53.33	0.001	Q9LV09	BOB1	GO:0009628,response to abiotic stimulus|GO:0048443,stamen development|GO:0048563,post-embryonic animal organ morphogenesis|GO:0044238,primary metabolic process|GO:0006457,protein folding|GO:0010229,inflorescence development|GO:0048444,floral organ morphogenesis|GO:0009735,response to cytokinin|GO:0048569,post-embryonic animal organ development|GO:0009314,response to radiation|GO:0048448,stamen mo…	GO:0005737,cytoplasm|GO:0005829,cytosol|GO:0044464,cell part|GO:0005623,cell|GO:0005622,intracellular|GO:0044444,cytoplasmic part|GO:0044424,intracellular part	GO:0005515,protein binding|GO:0051082,unfolded protein binding|GO:0005488,binding		http://www.uniprot.org/uniprot/Q9LV09	FALSE
Araip.10004304.1	1.33	66.43	0	Q9SB58	PAT08	GO:0061458,reproductive system development|GO:0009314,response to radiation|GO:0010228,vegetative to reproductive phase transition of meristem|GO:0009791,post-embryonic development|GO:0009416,response to light stimulus|GO:0007275,multicellular organism development|GO:0044699,single-organism process|GO:0032502,developmental process|GO:0048573,photoperiodism, flowering|GO:0032501,multicellular orga…	GO:0016021,integral component of membrane|GO:0016020,membrane|GO:0044464,cell part|GO:0005623,cell|GO:0071944,cell periphery|GO:0005886,plasma membrane|GO:0044425,membrane part|GO:0031224,intrinsic component of membrane	GO:0005488,binding|GO:0043169,cation binding|GO:0046914,transition metal ion binding|GO:0003824,catalytic activity|GO:0043167,ion binding|GO:0016417,S-acyltransferase activity|GO:0016740,transferase activity|GO:0016746,transferase activity, transferring acyl groups|GO:0016747,transferase activity, transferring acyl groups other than amino-acyl groups|GO:0019707,protein-cysteine S-acyltransferase …		http://www.uniprot.org/uniprot/Q9SB58	FALSE
Araip.10026688.1	1.32	83.83	0	Q9SZX3	At4g24830	GO:0044238,primary metabolic process|GO:0044283,small molecule biosynthetic process|GO:0019752,carboxylic acid metabolic process|GO:0009063,cellular amino acid catabolic process|GO:0034654,nucleobase-containing compound biosynthetic process|GO:0034641,cellular nitrogen compound metabolic process|GO:0009165,nucleotide biosynthetic process|GO:0009066,aspartate family amino acid metabolic process|GO…	GO:0005737,cytoplasm|GO:0009536,plastid|GO:0043231,intracellular membrane-bounded organelle|GO:0009532,plastid stroma|GO:0009570,chloroplast stroma|GO:0044464,cell part|GO:0044444,cytoplasmic part|GO:0005623,cell|GO:0005622,intracellular|GO:0044446,intracellular organelle part|GO:0043229,intracellular organelle|GO:0044435,plastid part|GO:0044434,chloroplast part|GO:0044424,intracellular part|GO:0…	GO:0004055,argininosuccinate synthase activity|GO:0035639,purine ribonucleoside triphosphate binding|GO:0005488,binding|GO:0043167,ion binding|GO:1901363,heterocyclic compound binding|GO:1901265,nucleoside phosphate binding|GO:0001882,nucleoside binding|GO:0043168,anion binding|GO:0000166,nucleotide binding|GO:0016879,ligase activity, forming carbon-nitrogen bonds|GO:0001883,purine nucleoside bin…	ath01110,Biosynthesis of secondary metabolites|ath01230,Biosynthesis of amino acids|ath01100,Metabolic pathways|ath00250,Alanine, aspartate and glutamate metabolism|ath00220,Arginine biosynthesis	http://www.uniprot.org/uniprot/Q9SZX3	FALSE
Araip.10001576.1	1.32	90.48	0	P28769	CCT1	GO:0006479,protein methylation|GO:0009218,pyrimidine ribonucleotide metabolic process|GO:2000241,regulation of reproductive process|GO:0048580,regulation of post-embryonic development|GO:0009165,nucleotide biosynthetic process|GO:0044281,small molecule metabolic process|GO:1901362,organic cyclic compound biosynthetic process|GO:0071840,cellular component organization or biogenesis|GO:0044710,sing…	GO:0005737,cytoplasm|GO:0005829,cytosol|GO:0044464,cell part|GO:0005623,cell|GO:0005622,intracellular|GO:0044444,cytoplasmic part|GO:0044424,intracellular part|GO:0005832,chaperonin-containing T-complex|GO:0044445,cytosolic part	GO:0035639,purine ribonucleoside triphosphate binding|GO:0005488,binding|GO:0043167,ion binding|GO:1901363,heterocyclic compound binding|GO:1901265,nucleoside phosphate binding|GO:0001882,nucleoside binding|GO:0043168,anion binding|GO:0051082,unfolded protein binding|GO:0000166,nucleotide binding|GO:0001883,purine nucleoside binding|GO:0032549,ribonucleoside binding|GO:0017076,purine nucleotide b…		http://www.uniprot.org/uniprot/P28769	FALSE
Araip.10021193.1	1.32	53.33	4e-25	Q41916	CYS5	GO:0009892,negative regulation of metabolic process|GO:0080090,regulation of primary metabolic process|GO:0019222,regulation of metabolic process|GO:0031324,negative regulation of cellular metabolic process|GO:0031323,regulation of cellular metabolic process|GO:0043086,negative regulation of catalytic activity|GO:0044267,cellular protein metabolic process|GO:0051248,negative regulation of protein…	GO:0005618,cell wall|GO:0044464,cell part|GO:0071944,cell periphery|GO:0005623,cell|GO:0030312,external encapsulating structure|GO:0005576,extracellular region	GO:0004866,endopeptidase inhibitor activity|GO:0061135,endopeptidase regulator activity|GO:0061134,peptidase regulator activity|GO:0030414,peptidase inhibitor activity|GO:0004869,cysteine-type endopeptidase inhibitor activity|GO:0004857,enzyme inhibitor activity|GO:0098772,molecular function regulator|GO:0030234,enzyme regulator activity|GO:0019899,enzyme binding|GO:0002020,protease binding|GO:00…		http://www.uniprot.org/uniprot/Q41916	FALSE
Araip.10032622.1	1.32	48.13	6e-122	Q9SSA7	GLIP5	GO:0015824,proline transport|GO:0006865,amino acid transport|GO:1901575,organic substance catabolic process|GO:0006820,anion transport|GO:0044699,single-organism process|GO:0044712,single-organism catabolic process|GO:0044710,single-organism metabolic process|GO:0016042,lipid catabolic process|GO:0071705,nitrogen compound transport|GO:0071704,organic substance metabolic process|GO:0006812,cation …	GO:0005576,extracellular region	GO:0016787,hydrolase activity|GO:0016298,lipase activity|GO:0016788,hydrolase activity, acting on ester bonds|GO:0003824,catalytic activity		http://www.uniprot.org/uniprot/Q9SSA7	FALSE
Araip.10020628.1	1.32	50	7.4	Q5XUX8	MMI9.7	GO:0000280,nuclear division|GO:0090224,regulation of spindle organization|GO:0019220,regulation of phosphate metabolic process|GO:0009893,positive regulation of metabolic process|GO:0019222,regulation of metabolic process|GO:0033674,positive regulation of kinase activity|GO:0051493,regulation of cytoskeleton organization|GO:0031325,positive regulation of cellular metabolic process|GO:0031323,regu…	GO:0005856,cytoskeleton|GO:0005819,spindle|GO:0099512,supramolecular fiber|GO:0099513,polymeric cytoskeletal fiber|GO:0043232,intracellular non-membrane-bounded organelle|GO:0044464,cell part|GO:0005623,cell|GO:0005622,intracellular|GO:0044446,intracellular organelle part|GO:0043229,intracellular organelle|GO:0044430,cytoskeletal part|GO:0044422,organelle part|GO:0044424,intracellular part|GO:004…			http://www.uniprot.org/uniprot/Q5XUX8	FALSE
Araip.10037258.1	1.32	84.15	0	F4J3Q8	At3g10350	GO:0008152,metabolic process	GO:0005737,cytoplasm|GO:0009536,plastid|GO:0043231,intracellular membrane-bounded organelle|GO:0009532,plastid stroma|GO:0009570,chloroplast stroma|GO:0044464,cell part|GO:0044444,cytoplasmic part|GO:0005623,cell|GO:0005622,intracellular|GO:0044446,intracellular organelle part|GO:0043229,intracellular organelle|GO:0044435,plastid part|GO:0044434,chloroplast part|GO:0044424,intracellular part|GO:0…	GO:0035639,purine ribonucleoside triphosphate binding|GO:0005488,binding|GO:0016887,ATPase activity|GO:0043167,ion binding|GO:1901363,heterocyclic compound binding|GO:1901265,nucleoside phosphate binding|GO:0001882,nucleoside binding|GO:0043168,anion binding|GO:0000166,nucleotide binding|GO:0001883,purine nucleoside binding|GO:0032549,ribonucleoside binding|GO:0017076,purine nucleotide binding|GO…		http://www.uniprot.org/uniprot/F4J3Q8	FALSE
Araip.10022600.1	1.31	73.91	8e-85	Q9CAF2	NUDT26	GO:0019752,carboxylic acid metabolic process|GO:0044248,cellular catabolic process|GO:0034641,cellular nitrogen compound metabolic process|GO:0006807,nitrogen compound metabolic process|GO:0044281,small molecule metabolic process|GO:0044282,small molecule catabolic process|GO:0009438,methylglyoxal metabolic process|GO:0044699,single-organism process|GO:0044712,single-organism catabolic process|GO…	GO:0005737,cytoplasm|GO:0009536,plastid|GO:0043231,intracellular membrane-bounded organelle|GO:0044464,cell part|GO:0044444,cytoplasmic part|GO:0005623,cell|GO:0005622,intracellular|GO:0043229,intracellular organelle|GO:0044424,intracellular part|GO:0043227,membrane-bounded organelle|GO:0043226,organelle|GO:0009507,chloroplast	GO:0005488,binding|GO:0016794,diphosphoric monoester hydrolase activity|GO:0016818,hydrolase activity, acting on acid anhydrides, in phosphorus-containing anhydrides|GO:0016787,hydrolase activity|GO:0003824,catalytic activity|GO:0043169,cation binding|GO:0008796,bis(5'-nucleosyl)-tetraphosphatase activity|GO:0016817,hydrolase activity, acting on acid anhydrides|GO:0016788,hydrolase activity, acti…		http://www.uniprot.org/uniprot/Q9CAF2	FALSE
Araip.10004896.1	1.31	83.27	0	Q9LFU1	ASN3	GO:0044238,primary metabolic process|GO:0044283,small molecule biosynthetic process|GO:0019752,carboxylic acid metabolic process|GO:0044249,cellular biosynthetic process|GO:0034641,cellular nitrogen compound metabolic process|GO:0006807,nitrogen compound metabolic process|GO:0009067,aspartate family amino acid biosynthetic process|GO:0009066,aspartate family amino acid metabolic process|GO:000906…	GO:0005737,cytoplasm|GO:0005829,cytosol|GO:0044464,cell part|GO:0005623,cell|GO:0005622,intracellular|GO:0044444,cytoplasmic part|GO:0044424,intracellular part	GO:0035639,purine ribonucleoside triphosphate binding|GO:0016884,carbon-nitrogen ligase activity, with glutamine as amido-N-donor|GO:0043167,ion binding|GO:1901363,heterocyclic compound binding|GO:1901265,nucleoside phosphate binding|GO:0001882,nucleoside binding|GO:0043168,anion binding|GO:0000166,nucleotide binding|GO:0016879,ligase activity, forming carbon-nitrogen bonds|GO:0001883,purine nucl…	ath01110,Biosynthesis of secondary metabolites|ath01100,Metabolic pathways|ath00250,Alanine, aspartate and glutamate metabolism	http://www.uniprot.org/uniprot/Q9LFU1	FALSE
Araip.10036028.1	1.31	50.91	2e-05	O65639	CSP1	GO:0071103,DNA conformation change|GO:0009628,response to abiotic stimulus|GO:0080090,regulation of primary metabolic process|GO:0019222,regulation of metabolic process|GO:0031326,regulation of cellular biosynthetic process|GO:0009266,response to temperature stimulus|GO:0031323,regulation of cellular metabolic process|GO:0016070,RNA metabolic process|GO:0090304,nucleic acid metabolic process|GO:0…	GO:0005737,cytoplasm|GO:0043231,intracellular membrane-bounded organelle|GO:0005634,nucleus|GO:0044464,cell part|GO:0005623,cell|GO:0005622,intracellular|GO:0043229,intracellular organelle|GO:0044424,intracellular part|GO:0043227,membrane-bounded organelle|GO:0043226,organelle	GO:0005488,binding|GO:0043169,cation binding|GO:0043566,structure-specific DNA binding|GO:0046914,transition metal ion binding|GO:0097159,organic cyclic compound binding|GO:1901363,heterocyclic compound binding|GO:0043167,ion binding|GO:0003723,RNA binding|GO:0003676,nucleic acid binding|GO:0003677,DNA binding|GO:0003690,double-stranded DNA binding|GO:0046872,metal ion binding|GO:0003697,single-s…		http://www.uniprot.org/uniprot/O65639	FALSE
Araip.10004109.1	1.3	58.78	2e-163	Q8GYI4	At2g43180	GO:0008152,metabolic process	GO:0005737,cytoplasm|GO:0009536,plastid|GO:0043231,intracellular membrane-bounded organelle|GO:0044464,cell part|GO:0044444,cytoplasmic part|GO:0005623,cell|GO:0005622,intracellular|GO:0043229,intracellular organelle|GO:0044424,intracellular part|GO:0043227,membrane-bounded organelle|GO:0043226,organelle|GO:0009507,chloroplast	GO:0003824,catalytic activity		http://www.uniprot.org/uniprot/Q8GYI4	FALSE
Araip.10034609.1	1.3	71.54	2e-97	B0F9L4	GC6	GO:0008104,protein localization|GO:0006906,vesicle fusion|GO:0061025,membrane fusion|GO:0061024,membrane organization|GO:1901360,organic cyclic compound metabolic process|GO:1901361,organic cyclic compound catabolic process|GO:0044710,single-organism metabolic process|GO:0070727,cellular macromolecule localization|GO:0033036,macromolecule localization|GO:0045184,establishment of protein localizat…	GO:0005783,endoplasmic reticulum|GO:0043226,organelle|GO:0043229,intracellular organelle|GO:0030133,transport vesicle|GO:0005622,intracellular|GO:0030135,coated vesicle|GO:0030134,ER to Golgi transport vesicle|GO:0005737,cytoplasm|GO:0031984,organelle subcompartment|GO:0031982,vesicle|GO:0030662,coated vesicle membrane|GO:0016023,cytoplasmic, membrane-bounded vesicle|GO:0031410,cytoplasmic vesicl…	GO:0008565,protein transporter activity|GO:0005215,transporter activity|GO:0022892,substrate-specific transporter activity|GO:0015197,peptide transporter activity		http://www.uniprot.org/uniprot/B0F9L4	FALSE
Araip.10011948.1	1.3	78.45	1e-99	Q9SYL9	RPL13	GO:0008104,protein localization|GO:0009735,response to cytokinin|GO:0044249,cellular biosynthetic process|GO:0034641,cellular nitrogen compound metabolic process|GO:0006807,nitrogen compound metabolic process|GO:0034645,cellular macromolecule biosynthetic process|GO:0042221,response to chemical|GO:1901576,organic substance biosynthetic process|GO:0044699,single-organism process|GO:0009719,respons…	GO:0031975,envelope|GO:0043229,intracellular organelle|GO:0043228,non-membrane-bounded organelle|GO:0043227,membrane-bounded organelle|GO:0043226,organelle|GO:0009579,thylakoid|GO:0009941,chloroplast envelope|GO:0009536,plastid|GO:0009532,plastid stroma|GO:0009570,chloroplast stroma|GO:0030529,intracellular ribonucleoprotein complex|GO:0044435,plastid part|GO:0044434,chloroplast part|GO:0009507,c…	GO:0003735,structural constituent of ribosome|GO:0005198,structural molecule activity|GO:0005488,binding|GO:0097159,organic cyclic compound binding|GO:0003723,RNA binding|GO:0003676,nucleic acid binding|GO:1901363,heterocyclic compound binding|GO:0003729,mRNA binding	ath03010,Ribosome	http://www.uniprot.org/uniprot/Q9SYL9	FALSE
Araip.10029611.1	1.3	46.8	8e-147	Q9SZ46	CYP82C4	GO:0071248,cellular response to metal ion|GO:0010038,response to metal ion|GO:1990267,response to transition metal nanoparticle|GO:0019757,glycosinolate metabolic process|GO:0071241,cellular response to inorganic substance|GO:0034641,cellular nitrogen compound metabolic process|GO:0006807,nitrogen compound metabolic process|GO:0044281,small molecule metabolic process|GO:0070887,cellular response …	GO:0044425,membrane part|GO:0016021,integral component of membrane|GO:0016020,membrane|GO:0031224,intrinsic component of membrane	GO:0043169,cation binding|GO:0004497,monooxygenase activity|GO:0046914,transition metal ion binding|GO:0020037,heme binding|GO:0016709,oxidoreductase activity, acting on paired donors, with incorporation or reduction of molecular oxygen, NAD(P)H as one donor, and incorporation of one atom of oxygen|GO:0097159,organic cyclic compound binding|GO:0046906,tetrapyrrole binding|GO:0016705,oxidoreductas…	ath01100,Metabolic pathways|ath01110,Biosynthesis of secondary metabolites|ath00903,Limonene and pinene degradation|ath00945,Stilbenoid, diarylheptanoid and gingerol biosynthesis	http://www.uniprot.org/uniprot/Q9SZ46	FALSE
Araip.10025428.1	1.3	85.33	0	Q8GWG0	GPAT9	GO:0006655,phosphatidylglycerol biosynthetic process|GO:0006651,diacylglycerol biosynthetic process|GO:0006650,glycerophospholipid metabolic process|GO:0006639,acylglycerol metabolic process|GO:0006638,neutral lipid metabolic process|GO:0006139,nucleobase-containing compound metabolic process|GO:0090304,nucleic acid metabolic process|GO:0044249,cellular biosynthetic process|GO:0034641,cellular ni…	GO:0005737,cytoplasm|GO:0005783,endoplasmic reticulum|GO:0016020,membrane|GO:0044464,cell part|GO:0044444,cytoplasmic part|GO:0005623,cell|GO:0005622,intracellular|GO:0043229,intracellular organelle|GO:0071944,cell periphery|GO:0012505,endomembrane system|GO:0005886,plasma membrane|GO:0044424,intracellular part|GO:0043227,membrane-bounded organelle|GO:0043226,organelle|GO:0043231,intracellular me…	GO:0004366,glycerol-3-phosphate O-acyltransferase activity|GO:0003824,catalytic activity|GO:0016740,transferase activity|GO:0016746,transferase activity, transferring acyl groups|GO:0016747,transferase activity, transferring acyl groups other than amino-acyl groups|GO:0008374,O-acyltransferase activity	ath00561,Glycerolipid metabolism|ath01110,Biosynthesis of secondary metabolites|ath00564,Glycerophospholipid metabolism|ath01100,Metabolic pathways	http://www.uniprot.org/uniprot/Q8GWG0	FALSE
Araip.10009942.1	1.29	90.7	0	Q9C9C4	ENO1	GO:0048468,cell development|GO:0009167,purine ribonucleoside monophosphate metabolic process|GO:0044281,small molecule metabolic process|GO:0009161,ribonucleoside monophosphate metabolic process|GO:0071840,cellular component organization or biogenesis|GO:0044712,single-organism catabolic process|GO:0044710,single-organism metabolic process|GO:0048869,cellular developmental process|GO:0009199,ribo…	GO:0043229,intracellular organelle|GO:0043227,membrane-bounded organelle|GO:0043226,organelle|GO:0005737,cytoplasm|GO:0009536,plastid|GO:0009532,plastid stroma|GO:0009570,chloroplast stroma|GO:0044435,plastid part|GO:0044434,chloroplast part|GO:0043234,protein complex|GO:1902494,catalytic complex|GO:0009507,chloroplast|GO:0000015,phosphopyruvate hydratase complex|GO:0032991,macromolecular complex…	GO:0043169,cation binding|GO:0043167,ion binding|GO:0016835,carbon-oxygen lyase activity|GO:0016836,hydro-lyase activity|GO:0000287,magnesium ion binding|GO:0004634,phosphopyruvate hydratase activity|GO:0003824,catalytic activity|GO:0005488,binding|GO:0046872,metal ion binding|GO:0016829,lyase activity	ath03018,RNA degradation|ath00010,Glycolysis / Gluconeogenesis|ath01230,Biosynthesis of amino acids|ath01200,Carbon metabolism|ath01110,Biosynthesis of secondary metabolites|ath01100,Metabolic pathways	http://www.uniprot.org/uniprot/Q9C9C4	FALSE
Araip.10032367.1	1.29	69.49	3e-124	O82487	T12H20.10	GO:0008152,metabolic process|GO:0044238,primary metabolic process|GO:0005975,carbohydrate metabolic process|GO:0071704,organic substance metabolic process	GO:0005737,cytoplasm|GO:0009536,plastid|GO:0043231,intracellular membrane-bounded organelle|GO:0044464,cell part|GO:0044444,cytoplasmic part|GO:0005739,mitochondrion|GO:0005622,intracellular|GO:0043229,intracellular organelle|GO:0005623,cell|GO:0044424,intracellular part|GO:0043227,membrane-bounded organelle|GO:0043226,organelle|GO:0009507,chloroplast	GO:0003824,catalytic activity|GO:0016829,lyase activity|GO:0016830,carbon-carbon lyase activity|GO:0016832,aldehyde-lyase activity		http://www.uniprot.org/uniprot/O82487	FALSE
Araip.10004870.1	1.29	63	3e-90	A1A6I8	At4g16765	GO:0008152,metabolic process|GO:0044710,single-organism metabolic process|GO:0044699,single-organism process|GO:0055114,oxidation-reduction process		GO:0043169,cation binding|GO:0046914,transition metal ion binding|GO:0051213,dioxygenase activity|GO:0016706,oxidoreductase activity, acting on paired donors, with incorporation or reduction of molecular oxygen, 2-oxoglutarate as one donor, and incorporation of one atom each of oxygen into both donors|GO:0016705,oxidoreductase activity, acting on paired donors, with incorporation or reduction of …		http://www.uniprot.org/uniprot/A1A6I8	FALSE
Araip.10006570.1	1.28	62.16	8e-95	O22809	CRL1	GO:0009719,response to endogenous stimulus|GO:0009628,response to abiotic stimulus|GO:0097305,response to alcohol|GO:0009737,response to abscisic acid|GO:0009414,response to water deprivation|GO:0009725,response to hormone|GO:0050896,response to stimulus|GO:0009415,response to water|GO:0010038,response to metal ion|GO:0006950,response to stress|GO:0042221,response to chemical|GO:0001101,response …		GO:0003824,catalytic activity|GO:0048037,cofactor binding|GO:0005488,binding|GO:0050662,coenzyme binding		http://www.uniprot.org/uniprot/O22809	FALSE
Araip.10005580.1	1.28	66.32	6e-96	Q9SS37	RTNLB8	GO:0008104,protein localization|GO:0009893,positive regulation of metabolic process|GO:0019222,regulation of metabolic process|GO:0009891,positive regulation of biosynthetic process|GO:0006950,response to stress|GO:0050896,response to stimulus|GO:0006612,protein targeting to membrane|GO:0048583,regulation of response to stimulus|GO:0008152,metabolic process|GO:0061024,membrane organization|GO:000…	GO:0005783,endoplasmic reticulum|GO:0005789,endoplasmic reticulum membrane|GO:0042175,nuclear outer membrane-endoplasmic reticulum membrane network|GO:0043229,intracellular organelle|GO:0043227,membrane-bounded organelle|GO:0043226,organelle|GO:0031224,intrinsic component of membrane|GO:0005737,cytoplasm|GO:0031090,organelle membrane|GO:0016021,integral component of membrane|GO:0016020,membrane|G…			http://www.uniprot.org/uniprot/Q9SS37	FALSE
Araip.10006017.1	1.27	59.43	0	B3H5Q1	BGLU11	GO:0044238,primary metabolic process|GO:0005975,carbohydrate metabolic process|GO:0008152,metabolic process|GO:0071704,organic substance metabolic process|GO:0044710,single-organism metabolic process|GO:1901135,carbohydrate derivative metabolic process|GO:1901657,glycosyl compound metabolic process|GO:0044699,single-organism process		GO:0015926,glucosidase activity|GO:0016787,hydrolase activity|GO:0016798,hydrolase activity, acting on glycosyl bonds|GO:0008422,beta-glucosidase activity|GO:0003824,catalytic activity|GO:0004553,hydrolase activity, hydrolyzing O-glycosyl compounds|GO:0102483,scopolin beta-glucosidase activity	ath01110,Biosynthesis of secondary metabolites|ath00500,Starch and sucrose metabolism|ath00940,Phenylpropanoid biosynthesis|ath00460,Cyanoamino acid metabolism|ath01100,Metabolic pathways	http://www.uniprot.org/uniprot/B3H5Q1	FALSE
Araip.10030507.1	1.27	81.71	0	Q9SN58	UGE5	GO:0044238,primary metabolic process|GO:0044710,single-organism metabolic process|GO:0005975,carbohydrate metabolic process|GO:0071704,organic substance metabolic process|GO:0005996,monosaccharide metabolic process|GO:0019318,hexose metabolic process|GO:0006012,galactose metabolic process|GO:0008152,metabolic process|GO:0044723,single-organism carbohydrate metabolic process|GO:0044699,single-orga…		GO:0050662,coenzyme binding|GO:0016854,racemase and epimerase activity|GO:0016853,isomerase activity|GO:0016857,racemase and epimerase activity, acting on carbohydrates and derivatives|GO:0003824,catalytic activity|GO:0048037,cofactor binding|GO:0005488,binding|GO:0003978,UDP-glucose 4-epimerase activity	ath00052,Galactose metabolism|ath00520,Amino sugar and nucleotide sugar metabolism|ath01100,Metabolic pathways	http://www.uniprot.org/uniprot/Q9SN58	FALSE
Araip.10034613.1	1.27	73.5	0	Q93ZC9	GLCAK1	GO:0016310,phosphorylation|GO:0019751,polyol metabolic process|GO:0044281,small molecule metabolic process|GO:0071840,cellular component organization or biogenesis|GO:0044710,single-organism metabolic process|GO:0044262,cellular carbohydrate metabolic process|GO:0048868,pollen tube development|GO:0071554,cell wall organization or biogenesis|GO:0071704,organic substance metabolic process|GO:002241…	GO:0005737,cytoplasm|GO:0005829,cytosol|GO:0044464,cell part|GO:0005623,cell|GO:0005622,intracellular|GO:0044444,cytoplasmic part|GO:0044424,intracellular part	GO:0019200,carbohydrate kinase activity|GO:0035639,purine ribonucleoside triphosphate binding|GO:0004396,hexokinase activity|GO:0005488,binding|GO:0003676,nucleic acid binding|GO:0008187,poly-pyrimidine tract binding|GO:0043167,ion binding|GO:1901363,heterocyclic compound binding|GO:0001883,purine nucleoside binding|GO:0001882,nucleoside binding|GO:0043168,anion binding|GO:0043169,cation binding|…	ath00040,Pentose and glucuronate interconversions|ath00520,Amino sugar and nucleotide sugar metabolism|ath00053,Ascorbate and aldarate metabolism|ath01100,Metabolic pathways	http://www.uniprot.org/uniprot/Q93ZC9	FALSE
Araip.10000962.1	1.27	32	5e-11	Q8GXA4	WIP1	GO:0006996,organelle organization|GO:0006997,nucleus organization|GO:0009987,cellular process|GO:0016043,cellular component organization|GO:0071840,cellular component organization or biogenesis	GO:0005635,nuclear envelope|GO:0031975,envelope|GO:0043229,intracellular organelle|GO:0043227,membrane-bounded organelle|GO:0043226,organelle|GO:0031224,intrinsic component of membrane|GO:0005737,cytoplasm|GO:0031090,organelle membrane|GO:0016021,integral component of membrane|GO:0016020,membrane|GO:0031965,nuclear membrane|GO:0031967,organelle envelope|GO:0012505,endomembrane system|GO:0009504,c…	GO:0046983,protein dimerization activity|GO:0046982,protein heterodimerization activity|GO:0005488,binding|GO:0005515,protein binding		http://www.uniprot.org/uniprot/Q8GXA4	FALSE
Araip.10032428.1	1.27	23.54	2e-17	Q9LMX7	CYP78A5	GO:0048639,positive regulation of developmental growth|GO:0048638,regulation of developmental growth|GO:0045927,positive regulation of growth|GO:0042127,regulation of cell proliferation|GO:0048569,post-embryonic animal organ development|GO:0009791,post-embryonic development|GO:0035265,organ growth|GO:0050789,regulation of biological process|GO:0044699,single-organism process|GO:0044710,single-org…	GO:0005737,cytoplasm|GO:0005783,endoplasmic reticulum|GO:0016021,integral component of membrane|GO:0016020,membrane|GO:0044464,cell part|GO:0044444,cytoplasmic part|GO:0005623,cell|GO:0005622,intracellular|GO:0043229,intracellular organelle|GO:0012505,endomembrane system|GO:0044424,intracellular part|GO:0044425,membrane part|GO:0043227,membrane-bounded organelle|GO:0043226,organelle|GO:0031224,in…	GO:0043169,cation binding|GO:0004497,monooxygenase activity|GO:0046914,transition metal ion binding|GO:0020037,heme binding|GO:0016709,oxidoreductase activity, acting on paired donors, with incorporation or reduction of molecular oxygen, NAD(P)H as one donor, and incorporation of one atom of oxygen|GO:0097159,organic cyclic compound binding|GO:0046906,tetrapyrrole binding|GO:0016705,oxidoreductas…	ath01100,Metabolic pathways|ath01110,Biosynthesis of secondary metabolites|ath00903,Limonene and pinene degradation|ath00945,Stilbenoid, diarylheptanoid and gingerol biosynthesis	http://www.uniprot.org/uniprot/Q9LMX7	FALSE
Araip.10018001.1	1.26	89.37	0	Q9LV21	CCT4	GO:0009167,purine ribonucleoside monophosphate metabolic process|GO:0044281,small molecule metabolic process|GO:0009161,ribonucleoside monophosphate metabolic process|GO:0071840,cellular component organization or biogenesis|GO:0044712,single-organism catabolic process|GO:0044710,single-organism metabolic process|GO:0044711,single-organism biosynthetic process|GO:0009199,ribonucleoside triphosphat…	GO:0005737,cytoplasm|GO:0005829,cytosol|GO:0044464,cell part|GO:0005623,cell|GO:0005622,intracellular|GO:0044444,cytoplasmic part|GO:0044424,intracellular part|GO:0005832,chaperonin-containing T-complex|GO:0044445,cytosolic part	GO:0035639,purine ribonucleoside triphosphate binding|GO:0005488,binding|GO:0043167,ion binding|GO:1901363,heterocyclic compound binding|GO:1901265,nucleoside phosphate binding|GO:0001882,nucleoside binding|GO:0043168,anion binding|GO:0051082,unfolded protein binding|GO:0000166,nucleotide binding|GO:0001883,purine nucleoside binding|GO:0032549,ribonucleoside binding|GO:0017076,purine nucleotide b…		http://www.uniprot.org/uniprot/Q9LV21	FALSE
Araip.10037191.1	1.26	87.06	2e-101	Q38900	CYP19-1	GO:0006457,protein folding|GO:0023052,signaling|GO:0007165,signal transduction|GO:0050789,regulation of biological process|GO:0044699,single-organism process|GO:0044267,cellular protein metabolic process|GO:0051716,cellular response to stimulus|GO:0044260,cellular macromolecule metabolic process|GO:0018193,peptidyl-amino acid modification|GO:0071704,organic substance metabolic process|GO:0065007,…	GO:0043229,intracellular organelle|GO:0071944,cell periphery|GO:0043227,membrane-bounded organelle|GO:0043226,organelle|GO:0030054,cell junction|GO:0005737,cytoplasm|GO:0009536,plastid|GO:0016020,membrane|GO:0005794,Golgi apparatus|GO:0055044,symplast|GO:0012505,endomembrane system|GO:0005911,cell-cell junction|GO:0005886,plasma membrane|GO:0009506,plasmodesma|GO:0009507,chloroplast|GO:0043231,in…	GO:0042277,peptide binding|GO:0016853,isomerase activity|GO:0033218,amide binding|GO:0016859,cis-trans isomerase activity|GO:0003824,catalytic activity|GO:0005488,binding|GO:0003755,peptidyl-prolyl cis-trans isomerase activity		http://www.uniprot.org/uniprot/Q38900	FALSE
Araip.10004625.1	1.26	29.09	4.9	Q9FVS9	CYP96A15	GO:0044710,single-organism metabolic process|GO:0010166,wax metabolic process|GO:0009058,biosynthetic process|GO:0055114,oxidation-reduction process|GO:0008152,metabolic process|GO:0010025,wax biosynthetic process|GO:0044699,single-organism process|GO:1901576,organic substance biosynthetic process|GO:0044711,single-organism biosynthetic process|GO:1901570,fatty acid derivative biosynthetic proces…	GO:0005783,endoplasmic reticulum|GO:0005789,endoplasmic reticulum membrane|GO:0042175,nuclear outer membrane-endoplasmic reticulum membrane network|GO:0043229,intracellular organelle|GO:0043227,membrane-bounded organelle|GO:0043226,organelle|GO:0031224,intrinsic component of membrane|GO:0005737,cytoplasm|GO:0031090,organelle membrane|GO:0016021,integral component of membrane|GO:0016020,membrane|G…	GO:0043169,cation binding|GO:0004497,monooxygenase activity|GO:0046914,transition metal ion binding|GO:0020037,heme binding|GO:0046906,tetrapyrrole binding|GO:0097159,organic cyclic compound binding|GO:0016705,oxidoreductase activity, acting on paired donors, with incorporation or reduction of molecular oxygen|GO:0080133,midchain alkane hydroxylase activity|GO:0016713,oxidoreductase activity, act…	ath01110,Biosynthesis of secondary metabolites|ath00073,Cutin, suberine and wax biosynthesis	http://www.uniprot.org/uniprot/Q9FVS9	FALSE
Araip.10017822.1	1.26	68.78	4e-111	Q9M9S3	WHY1	GO:0080090,regulation of primary metabolic process|GO:0019222,regulation of metabolic process|GO:0060249,anatomical structure homeostasis|GO:0032845,negative regulation of homeostatic process|GO:0032844,regulation of homeostatic process|GO:1901362,organic cyclic compound biosynthetic process|GO:0071840,cellular component organization or biogenesis|GO:0007004,telomere maintenance via telomerase|GO…	GO:0043229,intracellular organelle|GO:0043228,non-membrane-bounded organelle|GO:0042646,plastid nucleoid|GO:0000229,cytoplasmic chromosome|GO:0043227,membrane-bounded organelle|GO:0009295,nucleoid|GO:0005737,cytoplasm|GO:0009536,plastid|GO:0009532,plastid stroma|GO:0005634,nucleus|GO:0043226,organelle|GO:0044435,plastid part|GO:0005694,chromosome|GO:0009508,plastid chromosome|GO:0009507,chloropla…	GO:0043565,sequence-specific DNA binding|GO:0043566,structure-specific DNA binding|GO:0042162,telomeric DNA binding|GO:1901363,heterocyclic compound binding|GO:0005488,binding|GO:0003676,nucleic acid binding|GO:0003677,DNA binding|GO:0097159,organic cyclic compound binding|GO:0003697,single-stranded DNA binding|GO:0003723,RNA binding|GO:0003729,mRNA binding		http://www.uniprot.org/uniprot/Q9M9S3	FALSE
Araip.10034912.1	1.25	77.44	1e-170	Q9FLH8	At5g51830	GO:0019321,pentose metabolic process|GO:0010038,response to metal ion|GO:0016310,phosphorylation|GO:0044249,cellular biosynthetic process|GO:0009250,glucan biosynthetic process|GO:0034645,cellular macromolecule biosynthetic process|GO:0016051,carbohydrate biosynthetic process|GO:0044699,single-organism process|GO:1901576,organic substance biosynthetic process|GO:0044710,single-organism metabolic …	GO:0005737,cytoplasm|GO:0005829,cytosol|GO:0044464,cell part|GO:0005623,cell|GO:0005622,intracellular|GO:0044444,cytoplasmic part|GO:0044424,intracellular part	GO:0019200,carbohydrate kinase activity|GO:0035639,purine ribonucleoside triphosphate binding|GO:0008865,fructokinase activity|GO:0004396,hexokinase activity|GO:0005488,binding|GO:0043167,ion binding|GO:1901363,heterocyclic compound binding|GO:0001883,purine nucleoside binding|GO:0001882,nucleoside binding|GO:0043168,anion binding|GO:0000166,nucleotide binding|GO:0016740,transferase activity|GO:1…	ath00051,Fructose and mannose metabolism|ath00500,Starch and sucrose metabolism|ath00520,Amino sugar and nucleotide sugar metabolism|ath01100,Metabolic pathways	http://www.uniprot.org/uniprot/Q9FLH8	FALSE
Araip.10002765.1	1.25	86.43	1e-75	Q39026	MPK6	GO:0022622,root system development|GO:0048467,gynoecium development|GO:0048585,negative regulation of response to stimulus|GO:0048584,positive regulation of response to stimulus|GO:0048583,regulation of response to stimulus|GO:0031349,positive regulation of defense response|GO:0031348,negative regulation of defense response|GO:0008104,protein localization|GO:0007165,signal transduction|GO:0048868…	GO:0043229,intracellular organelle|GO:0043228,non-membrane-bounded organelle|GO:0005622,intracellular|GO:0043227,membrane-bounded organelle|GO:0043226,organelle|GO:0005856,cytoskeleton|GO:0031984,organelle subcompartment|GO:0005634,nucleus|GO:0009574,preprophase band|GO:0044431,Golgi apparatus part|GO:0044430,cytoskeletal part|GO:0005794,Golgi apparatus|GO:0015630,microtubule cytoskeleton|GO:0012…	GO:0035639,purine ribonucleoside triphosphate binding|GO:0060089,molecular transducer activity|GO:0005488,binding|GO:0004871,signal transducer activity|GO:0043167,ion binding|GO:1901363,heterocyclic compound binding|GO:0001883,purine nucleoside binding|GO:0001882,nucleoside binding|GO:0043168,anion binding|GO:0005057,signal transducer activity, downstream of receptor|GO:0032549,ribonucleoside bin…	ath04626,Plant-pathogen interaction|ath04075,Plant hormone signal transduction	http://www.uniprot.org/uniprot/Q39026	FALSE
Araip.10029722.1	1.24	73.28	0	Q9STX2	VEP1	GO:0032502,developmental process|GO:0007389,pattern specification process|GO:0044710,single-organism metabolic process|GO:0032501,multicellular organismal process|GO:0010051,xylem and phloem pattern formation|GO:0044707,single-multicellular organism process|GO:0044238,primary metabolic process|GO:0044699,single-organism process|GO:1901360,organic cyclic compound metabolic process|GO:0055114,oxida…	GO:0005737,cytoplasm|GO:0005829,cytosol|GO:0044464,cell part|GO:0005623,cell|GO:0005622,intracellular|GO:0044444,cytoplasmic part|GO:0044424,intracellular part	GO:0016628,oxidoreductase activity, acting on the CH-CH group of donors, NAD or NADP as acceptor|GO:0016627,oxidoreductase activity, acting on the CH-CH group of donors|GO:0003824,catalytic activity|GO:0047787,delta4-3-oxosteroid 5beta-reductase activity|GO:0035671,enone reductase activity|GO:0016491,oxidoreductase activity		http://www.uniprot.org/uniprot/Q9STX2	FALSE
Araip.10033317.1	1.24	65.62	8e-17	Q9SR73	RPS28A	GO:0044249,cellular biosynthetic process|GO:0034641,cellular nitrogen compound metabolic process|GO:0006807,nitrogen compound metabolic process|GO:0034645,cellular macromolecule biosynthetic process|GO:1901576,organic substance biosynthetic process|GO:0044267,cellular protein metabolic process|GO:0044260,cellular macromolecule metabolic process|GO:0043043,peptide biosynthetic process|GO:0071704,o…	GO:0022626,cytosolic ribosome|GO:0022627,cytosolic small ribosomal subunit|GO:0043229,intracellular organelle|GO:0043228,non-membrane-bounded organelle|GO:0043227,membrane-bounded organelle|GO:0043226,organelle|GO:0015935,small ribosomal subunit|GO:0005737,cytoplasm|GO:0005618,cell wall|GO:0016020,membrane|GO:0030529,intracellular ribonucleoprotein complex|GO:0005794,Golgi apparatus|GO:0071944,ce…	GO:0003735,structural constituent of ribosome|GO:0005198,structural molecule activity|GO:0097159,organic cyclic compound binding|GO:0003723,RNA binding|GO:0003676,nucleic acid binding|GO:1901363,heterocyclic compound binding|GO:0005488,binding	ath03010,Ribosome	http://www.uniprot.org/uniprot/Q9SR73	FALSE
Araip.10007776.1	1.23	81.27	2e-132	P48491	CTIMC	GO:0009628,response to abiotic stimulus|GO:0009167,purine ribonucleoside monophosphate metabolic process|GO:0044281,small molecule metabolic process|GO:0009161,ribonucleoside monophosphate metabolic process|GO:0010043,response to zinc ion|GO:0071840,cellular component organization or biogenesis|GO:0044712,single-organism catabolic process|GO:0044710,single-organism metabolic process|GO:0044711,si…	GO:0048046,apoplast|GO:0043229,intracellular organelle|GO:0071944,cell periphery|GO:0043227,membrane-bounded organelle|GO:0043226,organelle|GO:0030054,cell junction|GO:0005737,cytoplasm|GO:0009536,plastid|GO:0031090,organelle membrane|GO:0009532,plastid stroma|GO:0005773,vacuole|GO:0009570,chloroplast stroma|GO:0098805,whole membrane|GO:0016020,membrane|GO:0005739,mitochondrion|GO:0005774,vacuola…	GO:0043169,cation binding|GO:0046872,metal ion binding|GO:0016853,isomerase activity|GO:0046914,transition metal ion binding|GO:0016860,intramolecular oxidoreductase activity|GO:0043167,ion binding|GO:0003824,catalytic activity|GO:0005488,binding|GO:0005507,copper ion binding|GO:0016861,intramolecular oxidoreductase activity, interconverting aldoses and ketoses|GO:0004807,triose-phosphate isomera…	ath00562,Inositol phosphate metabolism|ath00710,Carbon fixation in photosynthetic organisms|ath00010,Glycolysis / Gluconeogenesis|ath00051,Fructose and mannose metabolism|ath01230,Biosynthesis of amino acids|ath01200,Carbon metabolism|ath01110,Biosynthesis of secondary metabolites|ath01100,Metabolic pathways	http://www.uniprot.org/uniprot/P48491	FALSE
Araip.10018495.1	1.23	87.33	0	Q9LIK0	PKP1	GO:0009167,purine ribonucleoside monophosphate metabolic process|GO:0044281,small molecule metabolic process|GO:0009161,ribonucleoside monophosphate metabolic process|GO:1901362,organic cyclic compound biosynthetic process|GO:0071840,cellular component organization or biogenesis|GO:0044712,single-organism catabolic process|GO:0044710,single-organism metabolic process|GO:0044711,single-organism bi…	GO:0005737,cytoplasm|GO:0009536,plastid|GO:0043231,intracellular membrane-bounded organelle|GO:0009532,plastid stroma|GO:0009570,chloroplast stroma|GO:0005829,cytosol|GO:0044464,cell part|GO:0044444,cytoplasmic part|GO:0005623,cell|GO:0005622,intracellular|GO:0044446,intracellular organelle part|GO:0043229,intracellular organelle|GO:0044435,plastid part|GO:0044434,chloroplast part|GO:0044424,intr…	GO:0035639,purine ribonucleoside triphosphate binding|GO:0005488,binding|GO:0043167,ion binding|GO:1901363,heterocyclic compound binding|GO:1901265,nucleoside phosphate binding|GO:0001882,nucleoside binding|GO:0043168,anion binding|GO:0043169,cation binding|GO:0030955,potassium ion binding|GO:0000287,magnesium ion binding|GO:0000166,nucleotide binding|GO:0016740,transferase activity|GO:0001883,pu…	ath00620,Pyruvate metabolism|ath00230,Purine metabolism|ath00010,Glycolysis / Gluconeogenesis|ath01230,Biosynthesis of amino acids|ath01200,Carbon metabolism|ath01110,Biosynthesis of secondary metabolites|ath01100,Metabolic pathways	http://www.uniprot.org/uniprot/Q9LIK0	FALSE
Araip.10032969.1	1.23	51.46	3e-71	Q9ZVQ3	GSTZ1	GO:0034440,lipid oxidation|GO:0044281,small molecule metabolic process|GO:0044282,small molecule catabolic process|GO:1901360,organic cyclic compound metabolic process|GO:1901361,organic cyclic compound catabolic process|GO:0044712,single-organism catabolic process|GO:0044710,single-organism metabolic process|GO:0009072,aromatic amino acid family metabolic process|GO:0019336,phenol-containing com…	GO:0005737,cytoplasm|GO:0005829,cytosol|GO:0044464,cell part|GO:0005623,cell|GO:0005622,intracellular|GO:0044444,cytoplasmic part|GO:0044424,intracellular part	GO:0004364,glutathione transferase activity|GO:0016853,isomerase activity|GO:0003824,catalytic activity|GO:0016209,antioxidant activity|GO:0016859,cis-trans isomerase activity|GO:0016034,maleylacetoacetate isomerase activity|GO:0016765,transferase activity, transferring alkyl or aryl (other than methyl) groups|GO:0016740,transferase activity|GO:0016684,oxidoreductase activity, acting on peroxide …	ath00350,Tyrosine metabolism|ath01100,Metabolic pathways	http://www.uniprot.org/uniprot/Q9ZVQ3	FALSE
Araip.10017499.1	1.23	82.67	0	O22229	NTRC	GO:0080090,regulation of primary metabolic process|GO:0019222,regulation of metabolic process|GO:2000112,regulation of cellular macromolecule biosynthetic process|GO:0006778,porphyrin-containing compound metabolic process|GO:0006779,porphyrin-containing compound biosynthetic process|GO:0061024,membrane organization|GO:0044281,small molecule metabolic process|GO:1901362,organic cyclic compound bio…	GO:0005737,cytoplasm|GO:0009536,plastid|GO:0043231,intracellular membrane-bounded organelle|GO:0009532,plastid stroma|GO:0009570,chloroplast stroma|GO:0044464,cell part|GO:0044444,cytoplasmic part|GO:0005623,cell|GO:0005622,intracellular|GO:0044446,intracellular organelle part|GO:0043229,intracellular organelle|GO:0044435,plastid part|GO:0044434,chloroplast part|GO:0044424,intracellular part|GO:0…	GO:0008047,enzyme activator activity|GO:0000166,nucleotide binding|GO:1901363,heterocyclic compound binding|GO:1901265,nucleoside phosphate binding|GO:0016491,oxidoreductase activity|GO:0043168,anion binding|GO:0050662,coenzyme binding|GO:0050660,flavin adenine dinucleotide binding|GO:0043167,ion binding|GO:0016667,oxidoreductase activity, acting on a sulfur group of donors|GO:0016668,oxidoreduct…	ath00240,Pyrimidine metabolism|ath00450,Selenocompound metabolism	http://www.uniprot.org/uniprot/O22229	FALSE
Araip.10007908.1	1.22	74.74	6e-151	Q94CJ5	RER4	GO:0032502,developmental process|GO:0032501,multicellular organismal process|GO:0044707,single-multicellular organism process|GO:0044767,single-organism developmental process|GO:0007275,multicellular organism development|GO:0044699,single-organism process|GO:0048856,anatomical structure development	GO:0009706,chloroplast inner membrane|GO:0031975,envelope|GO:0043229,intracellular organelle|GO:0042170,plastid membrane|GO:0005623,cell|GO:0043227,membrane-bounded organelle|GO:0043226,organelle|GO:0031224,intrinsic component of membrane|GO:0005737,cytoplasm|GO:0009941,chloroplast envelope|GO:0009536,plastid|GO:0031090,organelle membrane|GO:0016021,integral component of membrane|GO:0016020,membr…			http://www.uniprot.org/uniprot/Q94CJ5	FALSE
Araip.10002532.1	1.21	69.74	0	Q9FFD2	RGP5	GO:0019320,hexose catabolic process|GO:0046365,monosaccharide catabolic process|GO:0030244,cellulose biosynthetic process|GO:0044249,cellular biosynthetic process|GO:0045229,external encapsulating structure organization|GO:0034645,cellular macromolecule biosynthetic process|GO:0009651,response to salt stress|GO:0033692,cellular polysaccharide biosynthetic process|GO:0044699,single-organism proces…	GO:0005737,cytoplasm|GO:0005794,Golgi apparatus|GO:0043231,intracellular membrane-bounded organelle|GO:0005829,cytosol|GO:0044464,cell part|GO:0044444,cytoplasmic part|GO:0005623,cell|GO:0005622,intracellular|GO:0055044,symplast|GO:0043229,intracellular organelle|GO:0030054,cell junction|GO:0005911,cell-cell junction|GO:0044424,intracellular part|GO:0043227,membrane-bounded organelle|GO:0043226,o…	GO:0052691,UDP-arabinopyranose mutase activity|GO:0016853,isomerase activity|GO:0003824,catalytic activity|GO:0005488,binding|GO:0005515,protein binding|GO:0016866,intramolecular transferase activity	ath00520,Amino sugar and nucleotide sugar metabolism	http://www.uniprot.org/uniprot/Q9FFD2	FALSE
Araip.10019789.1	1.21	28.36	0.019	Q9FH31	SESA5	GO:0032502,developmental process|GO:0032501,multicellular organismal process|GO:0009555,pollen development|GO:0044707,single-multicellular organism process|GO:0048856,anatomical structure development|GO:0044767,single-organism developmental process|GO:0007275,multicellular organism development|GO:0044699,single-organism process|GO:0048229,gametophyte development		GO:0045735,nutrient reservoir activity		http://www.uniprot.org/uniprot/Q9FH31	FALSE
Araip.10026413.1	1.21	86.8	0	Q9SNY3	GMD1	GO:0019673,GDP-mannose metabolic process|GO:0046368,GDP-L-fucose metabolic process|GO:0044249,cellular biosynthetic process|GO:0034641,cellular nitrogen compound metabolic process|GO:0009165,nucleotide biosynthetic process|GO:0044281,small molecule metabolic process|GO:1901362,organic cyclic compound biosynthetic process|GO:0044699,single-organism process|GO:0006139,nucleobase-containing compound…		GO:0008446,GDP-mannose 4,6-dehydratase activity|GO:0050662,coenzyme binding|GO:0016835,carbon-oxygen lyase activity|GO:0016836,hydro-lyase activity|GO:0003824,catalytic activity|GO:0048037,cofactor binding|GO:0005488,binding|GO:0005515,protein binding|GO:0016829,lyase activity	ath00051,Fructose and mannose metabolism|ath00520,Amino sugar and nucleotide sugar metabolism|ath01100,Metabolic pathways	http://www.uniprot.org/uniprot/Q9SNY3	FALSE
Araip.10004552.1	1.2	57.29	7e-71	Q9M8R4	DJ1D	GO:0019752,carboxylic acid metabolic process|GO:0006089,lactate metabolic process|GO:0044249,cellular biosynthetic process|GO:0044281,small molecule metabolic process|GO:0044283,small molecule biosynthetic process|GO:0072330,monocarboxylic acid biosynthetic process|GO:0044699,single-organism process|GO:1901576,organic substance biosynthetic process|GO:0044710,single-organism metabolic process|GO:…		GO:0016787,hydrolase activity|GO:0016846,carbon-sulfur lyase activity|GO:0016835,carbon-oxygen lyase activity|GO:0016829,lyase activity|GO:0016798,hydrolase activity, acting on glycosyl bonds|GO:0003824,catalytic activity|GO:0004462,lactoylglutathione lyase activity|GO:0019172,glyoxalase III activity|GO:0016836,hydro-lyase activity	ath00620,Pyruvate metabolism	http://www.uniprot.org/uniprot/Q9M8R4	FALSE
Araip.10012764.1	1.18	33.49	2.8	Q9ZPW6	At2g18340		GO:0005737,cytoplasm|GO:0005783,endoplasmic reticulum|GO:0005773,vacuole|GO:0044464,cell part|GO:0044444,cytoplasmic part|GO:0005623,cell|GO:0005622,intracellular|GO:0043229,intracellular organelle|GO:0012505,endomembrane system|GO:0044424,intracellular part|GO:0043227,membrane-bounded organelle|GO:0043226,organelle|GO:0043231,intracellular membrane-bounded organelle			http://www.uniprot.org/uniprot/Q9ZPW6	FALSE
Araip.10020750.1	1.18	81.42	0	P40941	AAC2	GO:0008104,protein localization|GO:0051049,regulation of transport|GO:0048583,regulation of response to stimulus|GO:0061025,membrane fusion|GO:0061024,membrane organization|GO:0006820,anion transport|GO:1901576,organic substance biosynthetic process|GO:0071840,cellular component organization or biogenesis|GO:0051716,cellular response to stimulus|GO:0044711,single-organism biosynthetic process|GO:…	GO:0044464,cell part|GO:0031975,envelope|GO:0043229,intracellular organelle|GO:0043227,membrane-bounded organelle|GO:0043226,organelle|GO:0031224,intrinsic component of membrane|GO:0005737,cytoplasm|GO:0009941,chloroplast envelope|GO:0009536,plastid|GO:0031090,organelle membrane|GO:0005773,vacuole|GO:0016021,integral component of membrane|GO:0016020,membrane|GO:0044444,cytoplasmic part|GO:0005739…	GO:0005346,purine ribonucleotide transmembrane transporter activity|GO:0005347,ATP transmembrane transporter activity|GO:0015932,nucleobase-containing compound transmembrane transporter activity|GO:0015605,organophosphate ester transmembrane transporter activity|GO:0046872,metal ion binding|GO:0005488,binding|GO:0015291,secondary active transmembrane transporter activity|GO:0043169,cation binding…		http://www.uniprot.org/uniprot/P40941	FALSE
Araip.10003938.1	1.18	84.77	0	Q9FY99	At5g13110	GO:0006739,NADP metabolic process|GO:0006732,coenzyme metabolic process|GO:0006733,oxidoreduction coenzyme metabolic process|GO:0034641,cellular nitrogen compound metabolic process|GO:0006098,pentose-phosphate shunt|GO:0046496,nicotinamide nucleotide metabolic process|GO:0072524,pyridine-containing compound metabolic process|GO:0044699,single-organism process|GO:0044237,cellular metabolic process…	GO:0005737,cytoplasm|GO:0009536,plastid|GO:0043231,intracellular membrane-bounded organelle|GO:0009532,plastid stroma|GO:0009570,chloroplast stroma|GO:0044464,cell part|GO:0044444,cytoplasmic part|GO:0005623,cell|GO:0005622,intracellular|GO:0044446,intracellular organelle part|GO:0043229,intracellular organelle|GO:0044435,plastid part|GO:0044434,chloroplast part|GO:0044424,intracellular part|GO:0…	GO:0050662,coenzyme binding|GO:0050661,NADP binding|GO:0016614,oxidoreductase activity, acting on CH-OH group of donors|GO:0016616,oxidoreductase activity, acting on the CH-OH group of donors, NAD or NADP as acceptor|GO:0004345,glucose-6-phosphate dehydrogenase activity|GO:0097159,organic cyclic compound binding|GO:0000166,nucleotide binding|GO:0036094,small molecule binding|GO:0003824,catalytic …	ath00030,Pentose phosphate pathway|ath00480,Glutathione metabolism|ath01100,Metabolic pathways|ath01200,Carbon metabolism|ath01110,Biosynthesis of secondary metabolites	http://www.uniprot.org/uniprot/Q9FY99	FALSE
Araip.10017921.1	1.18	40.62	1e-81	Q9LMX6	At1g13730	GO:0044249,cellular biosynthetic process|GO:0034641,cellular nitrogen compound metabolic process|GO:0009165,nucleotide biosynthetic process|GO:0044281,small molecule metabolic process|GO:1901362,organic cyclic compound biosynthetic process|GO:0044699,single-organism process|GO:0006139,nucleobase-containing compound metabolic process|GO:0044710,single-organism metabolic process|GO:0044711,single-o…	GO:0044464,cell part|GO:0005623,cell|GO:0005622,intracellular|GO:0005737,cytoplasm|GO:0032991,macromolecular complex|GO:0005829,cytosol|GO:1990904,ribonucleoprotein complex|GO:0030529,intracellular ribonucleoprotein complex|GO:0044444,cytoplasmic part|GO:0044424,intracellular part	GO:0097159,organic cyclic compound binding|GO:0000166,nucleotide binding|GO:0036094,small molecule binding|GO:0005488,binding|GO:0003676,nucleic acid binding|GO:1901363,heterocyclic compound binding|GO:1901265,nucleoside phosphate binding|GO:0003729,mRNA binding|GO:0003723,RNA binding		http://www.uniprot.org/uniprot/Q9LMX6	FALSE
Araip.10033920.1	1.18	53.92	3e-106	Q9LUE4	HSD6	GO:0044238,primary metabolic process|GO:0044710,single-organism metabolic process|GO:0044711,single-organism biosynthetic process|GO:0006629,lipid metabolic process|GO:1901576,organic substance biosynthetic process|GO:0044699,single-organism process|GO:1901360,organic cyclic compound metabolic process|GO:0055114,oxidation-reduction process|GO:0071704,organic substance metabolic process|GO:0009058…	GO:0044425,membrane part|GO:0016021,integral component of membrane|GO:0016020,membrane|GO:0031224,intrinsic component of membrane	GO:0003824,catalytic activity|GO:0016491,oxidoreductase activity		http://www.uniprot.org/uniprot/Q9LUE4	FALSE
Araip.10018023.1	1.18	79.96	0	Q9LV37	MPK9	GO:0044238,primary metabolic process|GO:0016310,phosphorylation|GO:0071229,cellular response to acid chemical|GO:0023052,signaling|GO:0007165,signal transduction|GO:0070887,cellular response to chemical stimulus|GO:0042221,response to chemical|GO:0035556,intracellular signal transduction|GO:0050789,regulation of biological process|GO:0044699,single-organism process|GO:0009755,hormone-mediated sig…	GO:0005737,cytoplasm|GO:0005829,cytosol|GO:0043231,intracellular membrane-bounded organelle|GO:0005634,nucleus|GO:0044464,cell part|GO:0044444,cytoplasmic part|GO:0005739,mitochondrion|GO:0005622,intracellular|GO:0043229,intracellular organelle|GO:0005623,cell|GO:0044424,intracellular part|GO:0043227,membrane-bounded organelle|GO:0043226,organelle	GO:0035639,purine ribonucleoside triphosphate binding|GO:0060089,molecular transducer activity|GO:0005488,binding|GO:0004871,signal transducer activity|GO:0043167,ion binding|GO:1901363,heterocyclic compound binding|GO:0001883,purine nucleoside binding|GO:0001882,nucleoside binding|GO:0043168,anion binding|GO:0005057,signal transducer activity, downstream of receptor|GO:0032549,ribonucleoside bin…		http://www.uniprot.org/uniprot/Q9LV37	FALSE
Araip.10030535.1	1.17	70.34	4e-145	Q9T0G0	HSD5	GO:0044249,cellular biosynthetic process|GO:1901362,organic cyclic compound biosynthetic process|GO:1901360,organic cyclic compound metabolic process|GO:1901576,organic substance biosynthetic process|GO:0044710,single-organism metabolic process|GO:0044711,single-organism biosynthetic process|GO:0055114,oxidation-reduction process|GO:0071704,organic substance metabolic process|GO:0044699,single-or…	GO:0044425,membrane part|GO:0016021,integral component of membrane|GO:0016020,membrane|GO:0031224,intrinsic component of membrane	GO:0003824,catalytic activity|GO:0016491,oxidoreductase activity		http://www.uniprot.org/uniprot/Q9T0G0	FALSE
Araip.10012806.1	1.17	71.67	4e-143	O80565	OEP37	GO:0006810,transport|GO:0006812,cation transport|GO:0006811,ion transport|GO:0009987,cellular process|GO:0051179,localization|GO:0034220,ion transmembrane transport|GO:0044765,single-organism transport|GO:0044763,single-organism cellular process|GO:0044699,single-organism process|GO:0051234,establishment of localization|GO:0055085,transmembrane transport|GO:1902578,single-organism localization	GO:0009706,chloroplast inner membrane|GO:0019867,outer membrane|GO:0043229,intracellular organelle|GO:0042170,plastid membrane|GO:0031300,intrinsic component of organelle membrane|GO:0043227,membrane-bounded organelle|GO:0043226,organelle|GO:0031224,intrinsic component of membrane|GO:0005737,cytoplasm|GO:0009941,chloroplast envelope|GO:0009536,plastid|GO:0046930,pore complex|GO:0031090,organelle …	GO:0022891,substrate-specific transmembrane transporter activity|GO:0022892,substrate-specific transporter activity|GO:0005215,transporter activity|GO:0005216,ion channel activity|GO:0015288,porin activity|GO:0015075,ion transmembrane transporter activity|GO:0022857,transmembrane transporter activity|GO:0015267,channel activity|GO:0022829,wide pore channel activity|GO:0005515,protein binding|GO:0…		http://www.uniprot.org/uniprot/O80565	FALSE
Araip.10018305.1	1.17	34.62	2.7	Q94F87	CMT2	GO:0009628,response to abiotic stimulus|GO:0080090,regulation of primary metabolic process|GO:0019222,regulation of metabolic process|GO:0032776,DNA methylation on cytosine|GO:0043933,macromolecular complex subunit organization|GO:0031326,regulation of cellular biosynthetic process|GO:0034605,cellular response to heat|GO:0009266,response to temperature stimulus|GO:0031323,regulation of cellular m…	GO:0043231,intracellular membrane-bounded organelle|GO:0005634,nucleus|GO:0044464,cell part|GO:0005623,cell|GO:0005622,intracellular|GO:0043229,intracellular organelle|GO:0044424,intracellular part|GO:0043227,membrane-bounded organelle|GO:0043226,organelle	GO:0003824,catalytic activity|GO:0008757,S-adenosylmethionine-dependent methyltransferase activity|GO:0097159,organic cyclic compound binding|GO:1901363,heterocyclic compound binding|GO:0003886,DNA (cytosine-5-)-methyltransferase activity|GO:0016740,transferase activity|GO:0016741,transferase activity, transferring one-carbon groups|GO:0044877,macromolecular complex binding|GO:0005488,binding|GO:…	ath00270,Cysteine and methionine metabolism|ath01100,Metabolic pathways	http://www.uniprot.org/uniprot/Q94F87	FALSE
Araip.10011735.1	1.16	80.24	0	Q93ZM7	At3g13860	GO:0044267,cellular protein metabolic process|GO:0006457,protein folding|GO:0010038,response to metal ion|GO:0044260,cellular macromolecule metabolic process|GO:0044238,primary metabolic process|GO:0019538,protein metabolic process|GO:0050896,response to stimulus|GO:0009987,cellular process|GO:0044237,cellular metabolic process|GO:0043170,macromolecule metabolic process|GO:0071704,organic substan…	GO:0005737,cytoplasm|GO:0043231,intracellular membrane-bounded organelle|GO:0005773,vacuole|GO:0098588,bounding membrane of organelle|GO:0016020,membrane|GO:0044464,cell part|GO:0044444,cytoplasmic part|GO:0005739,mitochondrion|GO:0005774,vacuolar membrane|GO:0044446,intracellular organelle part|GO:0043229,intracellular organelle|GO:0044437,vacuolar part|GO:0005623,cell|GO:0044424,intracellular p…	GO:0043168,anion binding|GO:0005488,binding|GO:0030554,adenyl nucleotide binding|GO:0035639,purine ribonucleoside triphosphate binding|GO:0097367,carbohydrate derivative binding|GO:1901363,heterocyclic compound binding|GO:1901265,nucleoside phosphate binding|GO:0000166,nucleotide binding|GO:0036094,small molecule binding|GO:0032553,ribonucleotide binding|GO:0032559,adenyl ribonucleotide binding|G…	ath03018,RNA degradation	http://www.uniprot.org/uniprot/Q93ZM7	FALSE
Araip.10008466.1	1.16	58.84	5e-141	Q9M9W5	At3g05600	GO:0008152,metabolic process		GO:0016787,hydrolase activity|GO:0003824,catalytic activity		http://www.uniprot.org/uniprot/Q9M9W5	FALSE
Araip.10032430.1	1.16	66.47	1e-169	Q8L518	At1g74320	GO:0006657,CDP-choline pathway|GO:0006656,phosphatidylcholine biosynthetic process|GO:0006650,glycerophospholipid metabolic process|GO:0016310,phosphorylation|GO:0044249,cellular biosynthetic process|GO:0034641,cellular nitrogen compound metabolic process|GO:0006807,nitrogen compound metabolic process|GO:0044281,small molecule metabolic process|GO:0044283,small molecule biosynthetic process|GO:00…		GO:0035639,purine ribonucleoside triphosphate binding|GO:0005488,binding|GO:0043167,ion binding|GO:1901363,heterocyclic compound binding|GO:1901265,nucleoside phosphate binding|GO:0001882,nucleoside binding|GO:0043168,anion binding|GO:0000166,nucleotide binding|GO:0016740,transferase activity|GO:0001883,purine nucleoside binding|GO:0032549,ribonucleoside binding|GO:0017076,purine nucleotide bindi…	ath00564,Glycerophospholipid metabolism|ath01100,Metabolic pathways	http://www.uniprot.org/uniprot/Q8L518	FALSE
Araip.10038266.1	1.15	86.34	4e-118	Q8W108	ARD3	GO:0071267,L-methionine salvage|GO:0019752,carboxylic acid metabolic process|GO:0071265,L-methionine biosynthetic process|GO:0044249,cellular biosynthetic process|GO:0006807,nitrogen compound metabolic process|GO:0009067,aspartate family amino acid biosynthetic process|GO:0009066,aspartate family amino acid metabolic process|GO:0044283,small molecule biosynthetic process|GO:0044699,single-organis…	GO:0005737,cytoplasm|GO:0043231,intracellular membrane-bounded organelle|GO:0005634,nucleus|GO:0044464,cell part|GO:0005623,cell|GO:0005622,intracellular|GO:0043229,intracellular organelle|GO:0044424,intracellular part|GO:0043227,membrane-bounded organelle|GO:0043226,organelle	GO:0043169,cation binding|GO:0010309,acireductone dioxygenase [iron(II)-requiring] activity|GO:0051213,dioxygenase activity|GO:0043167,ion binding|GO:0016702,oxidoreductase activity, acting on single donors with incorporation of molecular oxygen, incorporation of two atoms of oxygen|GO:0016701,oxidoreductase activity, acting on single donors with incorporation of molecular oxygen|GO:0003824,catal…	ath00270,Cysteine and methionine metabolism|ath01100,Metabolic pathways	http://www.uniprot.org/uniprot/Q8W108	FALSE
Araip.10012262.1	1.15	74.79	0	F4IC59	At1g12230	GO:0044238,primary metabolic process|GO:0005975,carbohydrate metabolic process|GO:0008152,metabolic process|GO:0071704,organic substance metabolic process|GO:0006739,NADP metabolic process|GO:0006732,coenzyme metabolic process|GO:0006733,oxidoreduction coenzyme metabolic process|GO:0034641,cellular nitrogen compound metabolic process|GO:0006098,pentose-phosphate shunt|GO:0046496,nicotinamide nucl…	GO:0031975,envelope|GO:0043229,intracellular organelle|GO:0043227,membrane-bounded organelle|GO:0043226,organelle|GO:0005737,cytoplasm|GO:0009941,chloroplast envelope|GO:0009536,plastid|GO:0009532,plastid stroma|GO:0009570,chloroplast stroma|GO:0044435,plastid part|GO:0044434,chloroplast part|GO:0031967,organelle envelope|GO:0009507,chloroplast|GO:0009526,plastid envelope|GO:0043231,intracellular…	GO:0003824,catalytic activity|GO:0043169,cation binding|GO:0004801,sedoheptulose-7-phosphate:D-glyceraldehyde-3-phosphate glyceronetransferase activity|GO:0046914,transition metal ion binding|GO:0043167,ion binding|GO:0016740,transferase activity|GO:0008270,zinc ion binding|GO:0016744,transferase activity, transferring aldehyde or ketonic groups|GO:0046872,metal ion binding|GO:0005488,binding	ath00030,Pentose phosphate pathway|ath01230,Biosynthesis of amino acids|ath01100,Metabolic pathways|ath01200,Carbon metabolism|ath01110,Biosynthesis of secondary metabolites	http://www.uniprot.org/uniprot/F4IC59	FALSE
Araip.10029337.1	1.15	60.08	4e-77	Q9FLT9	HP30-2	GO:0015931,nucleobase-containing compound transport|GO:0008104,protein localization|GO:0015833,peptide transport|GO:0044699,single-organism process|GO:0042886,amide transport|GO:0071806,protein transmembrane transport|GO:0070727,cellular macromolecule localization|GO:0071840,cellular component organization or biogenesis|GO:0016043,cellular component organization|GO:0051179,localization|GO:0071705…	GO:0031975,envelope|GO:0043229,intracellular organelle|GO:0071944,cell periphery|GO:0043227,membrane-bounded organelle|GO:0043226,organelle|GO:0031224,intrinsic component of membrane|GO:0005737,cytoplasm|GO:0009941,chloroplast envelope|GO:0009536,plastid|GO:0031090,organelle membrane|GO:0005773,vacuole|GO:0016021,integral component of membrane|GO:0016020,membrane|GO:0005774,vacuolar membrane|GO:0…	GO:0022891,substrate-specific transmembrane transporter activity|GO:0008565,protein transporter activity|GO:0042887,amide transmembrane transporter activity|GO:0022884,macromolecule transmembrane transporter activity|GO:0022803,passive transmembrane transporter activity|GO:0022857,transmembrane transporter activity|GO:0005215,transporter activity|GO:0008320,protein transmembrane transporter activ…		http://www.uniprot.org/uniprot/Q9FLT9	FALSE
Araip.10037364.1	1.15	53.91	0	Q8VZP7	SAMTL	GO:0006810,transport|GO:0009987,cellular process|GO:0051179,localization|GO:0044765,single-organism transport|GO:0044763,single-organism cellular process|GO:1902578,single-organism localization|GO:0051234,establishment of localization|GO:0055085,transmembrane transport|GO:0044699,single-organism process|GO:0015931,nucleobase-containing compound transport|GO:0006865,amino acid transport|GO:0015858…	GO:0031975,envelope|GO:0043229,intracellular organelle|GO:0043227,membrane-bounded organelle|GO:0043226,organelle|GO:0031224,intrinsic component of membrane|GO:0005737,cytoplasm|GO:0009941,chloroplast envelope|GO:0009536,plastid|GO:0016021,integral component of membrane|GO:0016020,membrane|GO:0044435,plastid part|GO:0044434,chloroplast part|GO:0031967,organelle envelope|GO:0009507,chloroplast|GO:…	GO:0043169,cation binding|GO:0043167,ion binding|GO:0005488,binding|GO:0046872,metal ion binding|GO:0005509,calcium ion binding|GO:0051185,coenzyme transporter activity|GO:0051184,cofactor transporter activity|GO:1901682,sulfur compound transmembrane transporter activity|GO:0000095,S-adenosyl-L-methionine transmembrane transporter activity|GO:0005215,transporter activity|GO:0022857,transmembrane …		http://www.uniprot.org/uniprot/Q8VZP7	FALSE
Araip.10024423.1	1.14	94.3	0	Q9LHA4	VHA-d2	GO:1902600,hydrogen ion transmembrane transport|GO:0044699,single-organism process|GO:0015992,proton transport|GO:0015991,ATP hydrolysis coupled proton transport|GO:0055085,transmembrane transport|GO:0098662,inorganic cation transmembrane transport|GO:0006810,transport|GO:0098660,inorganic ion transmembrane transport|GO:0015672,monovalent inorganic cation transport|GO:0006818,hydrogen transport|G…	GO:0043229,intracellular organelle|GO:0043227,membrane-bounded organelle|GO:0043226,organelle|GO:0030054,cell junction|GO:0005737,cytoplasm|GO:0031090,organelle membrane|GO:0033179,proton-transporting V-type ATPase, V0 domain|GO:0005773,vacuole|GO:0098805,whole membrane|GO:0016020,membrane|GO:0005774,vacuolar membrane|GO:0044437,vacuolar part|GO:0005794,Golgi apparatus|GO:0098588,bounding membran…	GO:0022891,substrate-specific transmembrane transporter activity|GO:0022890,inorganic cation transmembrane transporter activity|GO:0022892,substrate-specific transporter activity|GO:0005215,transporter activity|GO:0008324,cation transmembrane transporter activity|GO:0022857,transmembrane transporter activity|GO:0015075,ion transmembrane transporter activity|GO:0015077,monovalent inorganic cation …	ath00190,Oxidative phosphorylation|ath04145,Phagosome|ath01100,Metabolic pathways	http://www.uniprot.org/uniprot/Q9LHA4	FALSE
Araip.10008420.1	1.14	44.79	2e-18	F4K9G7	At5g01670	GO:0061458,reproductive system development|GO:0009314,response to radiation|GO:0009648,photoperiodism|GO:0009791,post-embryonic development|GO:0010048,vernalization response|GO:0009416,response to light stimulus|GO:0007275,multicellular organism development|GO:0044699,single-organism process|GO:0044710,single-organism metabolic process|GO:0009266,response to temperature stimulus|GO:0032502,develo…		GO:0003824,catalytic activity|GO:0016491,oxidoreductase activity		http://www.uniprot.org/uniprot/F4K9G7	FALSE
Araip.10015639.1	1.14	47.83	0.82	Q9ZVA7	At1g78880	GO:0044238,primary metabolic process|GO:0019538,protein metabolic process|GO:0043170,macromolecule metabolic process|GO:0071704,organic substance metabolic process|GO:0008152,metabolic process|GO:0006508,proteolysis|GO:1901564,organonitrogen compound metabolic process|GO:0006807,nitrogen compound metabolic process	GO:0016020,membrane|GO:0044464,cell part|GO:0005623,cell|GO:0071944,cell periphery|GO:0005886,plasma membrane|GO:0016021,integral component of membrane|GO:0044425,membrane part|GO:0031224,intrinsic component of membrane	GO:0016787,hydrolase activity|GO:0008233,peptidase activity|GO:0003824,catalytic activity		http://www.uniprot.org/uniprot/Q9ZVA7	FALSE
Araip.10034519.1	1.13	84.79	0	O04983	CAC2	GO:0009165,nucleotide biosynthetic process|GO:0009163,nucleoside biosynthetic process|GO:0044283,small molecule biosynthetic process|GO:1901362,organic cyclic compound biosynthetic process|GO:0042451,purine nucleoside biosynthetic process|GO:1901360,organic cyclic compound metabolic process|GO:0044710,single-organism metabolic process|GO:0044711,single-organism biosynthetic process|GO:0055086,nuc…	GO:0005737,cytoplasm|GO:0009536,plastid|GO:0043231,intracellular membrane-bounded organelle|GO:0044464,cell part|GO:0044444,cytoplasmic part|GO:0005623,cell|GO:0005622,intracellular|GO:0043229,intracellular organelle|GO:0044424,intracellular part|GO:0043227,membrane-bounded organelle|GO:0043226,organelle|GO:0009507,chloroplast	GO:0035639,purine ribonucleoside triphosphate binding|GO:0016885,ligase activity, forming carbon-carbon bonds|GO:0005488,binding|GO:0043167,ion binding|GO:1901363,heterocyclic compound binding|GO:1901265,nucleoside phosphate binding|GO:0001882,nucleoside binding|GO:0043168,anion binding|GO:0043169,cation binding|GO:0000166,nucleotide binding|GO:0016879,ligase activity, forming carbon-nitrogen bon…	ath00620,Pyruvate metabolism|ath00061,Fatty acid biosynthesis|ath01212,Fatty acid metabolism|ath00640,Propanoate metabolism|ath01200,Carbon metabolism|ath01110,Biosynthesis of secondary metabolites|ath01100,Metabolic pathways	http://www.uniprot.org/uniprot/O04983	FALSE
Araip.10037808.1	1.13	24.38	5e-20	F4IYK3	At3g08943	GO:0033036,macromolecule localization|GO:0034613,cellular protein localization|GO:0046907,intracellular transport|GO:0070727,cellular macromolecule localization|GO:0006886,intracellular protein transport|GO:0006810,transport|GO:0045184,establishment of protein localization|GO:0008104,protein localization|GO:0071702,organic substance transport|GO:0015031,protein transport|GO:0051234,establishment …	GO:0005737,cytoplasm|GO:0005829,cytosol|GO:0044464,cell part|GO:0005623,cell|GO:0005622,intracellular|GO:0044444,cytoplasmic part|GO:0044424,intracellular part|GO:0005635,nuclear envelope|GO:0031974,membrane-enclosed lumen|GO:0031975,envelope|GO:0043229,intracellular organelle|GO:0043227,membrane-bounded organelle|GO:0043226,organelle|GO:0034399,nuclear periphery|GO:0031090,organelle membrane|GO:…	GO:0008536,Ran GTPase binding|GO:0019899,enzyme binding|GO:0017016,Ras GTPase binding|GO:0031267,small GTPase binding|GO:0051020,GTPase binding|GO:0005488,binding|GO:0005515,protein binding|GO:0008565,protein transporter activity|GO:0022892,substrate-specific transporter activity|GO:0042277,peptide binding|GO:0005048,signal sequence binding|GO:0008139,nuclear localization sequence binding|GO:0005…	ath03013,RNA transport	http://www.uniprot.org/uniprot/F4IYK3	FALSE
Araip.10033270.1	1.13	73.52	0	Q9LZI2	UXS2	GO:0019321,pentose metabolic process|GO:0033320,UDP-D-xylose biosynthetic process|GO:0044723,single-organism carbohydrate metabolic process|GO:0034641,cellular nitrogen compound metabolic process|GO:0009165,nucleotide biosynthetic process|GO:0044281,small molecule metabolic process|GO:1901362,organic cyclic compound biosynthetic process|GO:0044699,single-organism process|GO:0046383,dTDP-rhamnose …	GO:0043229,intracellular organelle|GO:0071944,cell periphery|GO:0005622,intracellular|GO:0043227,membrane-bounded organelle|GO:0043226,organelle|GO:0031224,intrinsic component of membrane|GO:0005737,cytoplasm|GO:0031985,Golgi cisterna|GO:0031984,organelle subcompartment|GO:0031090,organelle membrane|GO:0016021,integral component of membrane|GO:0016020,membrane|GO:0044431,Golgi apparatus part|GO:0…	GO:0050662,coenzyme binding|GO:0016835,carbon-oxygen lyase activity|GO:0016836,hydro-lyase activity|GO:0016830,carbon-carbon lyase activity|GO:0016831,carboxy-lyase activity|GO:0003824,catalytic activity|GO:0048037,cofactor binding|GO:0005488,binding|GO:0048040,UDP-glucuronate decarboxylase activity|GO:0008460,dTDP-glucose 4,6-dehydratase activity|GO:0016829,lyase activity|GO:0043168,anion bindin…	ath00500,Starch and sucrose metabolism|ath00520,Amino sugar and nucleotide sugar metabolism|ath01100,Metabolic pathways	http://www.uniprot.org/uniprot/Q9LZI2	FALSE
Araip.10003068.1	1.13	79.46	0	O23569	dl4665w	GO:0019752,carboxylic acid metabolic process|GO:0044281,small molecule metabolic process|GO:0009651,response to salt stress|GO:0044699,single-organism process|GO:0009719,response to endogenous stimulus|GO:0044710,single-organism metabolic process|GO:0009737,response to abscisic acid|GO:0033993,response to lipid|GO:0071704,organic substance metabolic process|GO:0009628,response to abiotic stimulus…	GO:0005737,cytoplasm|GO:0005829,cytosol|GO:0016020,membrane|GO:0044464,cell part|GO:0005623,cell|GO:0005622,intracellular|GO:0044444,cytoplasmic part|GO:0071944,cell periphery|GO:0005886,plasma membrane|GO:0044424,intracellular part	GO:0016614,oxidoreductase activity, acting on CH-OH group of donors|GO:0016616,oxidoreductase activity, acting on the CH-OH group of donors, NAD or NADP as acceptor|GO:0003824,catalytic activity|GO:0004457,lactate dehydrogenase activity|GO:0004459,L-lactate dehydrogenase activity|GO:0016491,oxidoreductase activity	ath00620,Pyruvate metabolism|ath00270,Cysteine and methionine metabolism|ath00010,Glycolysis / Gluconeogenesis|ath00640,Propanoate metabolism|ath01110,Biosynthesis of secondary metabolites|ath01100,Metabolic pathways	http://www.uniprot.org/uniprot/O23569	FALSE
Araip.10010598.1	1.12	53.97	0	F4IXH9	At3g15180	GO:0022607,cellular component assembly|GO:0071822,protein complex subunit organization|GO:0070271,protein complex biogenesis|GO:0043933,macromolecular complex subunit organization|GO:0006461,protein complex assembly|GO:0016043,cellular component organization|GO:0065003,macromolecular complex assembly|GO:0044085,cellular component biogenesis|GO:0043248,proteasome assembly|GO:0034622,cellular macro…	GO:0022624,proteasome accessory complex|GO:0043229,intracellular organelle|GO:0043227,membrane-bounded organelle|GO:0043226,organelle|GO:0030054,cell junction|GO:0008540,proteasome regulatory particle, base subcomplex|GO:0005737,cytoplasm|GO:0005838,proteasome regulatory particle|GO:0031090,organelle membrane|GO:0005773,vacuole|GO:0098805,whole membrane|GO:0016020,membrane|GO:0005774,vacuolar mem…			http://www.uniprot.org/uniprot/F4IXH9	FALSE
Araip.10035486.1	1.12	77.62	6e-161	Q8GXV5	UGLYAH	GO:0080090,regulation of primary metabolic process|GO:0019222,regulation of metabolic process|GO:0044281,small molecule metabolic process|GO:1901362,organic cyclic compound biosynthetic process|GO:1901360,organic cyclic compound metabolic process|GO:1901361,organic cyclic compound catabolic process|GO:0044712,single-organism catabolic process|GO:0044710,single-organism metabolic process|GO:004471…	GO:0005737,cytoplasm|GO:0005783,endoplasmic reticulum|GO:0044464,cell part|GO:0043229,intracellular organelle|GO:0005623,cell|GO:0005622,intracellular|GO:0044444,cytoplasmic part|GO:0012505,endomembrane system|GO:0044424,intracellular part|GO:0043227,membrane-bounded organelle|GO:0043226,organelle|GO:0043231,intracellular membrane-bounded organelle	GO:0016787,hydrolase activity|GO:0043169,cation binding|GO:0003700,transcription factor activity, sequence-specific DNA binding|GO:0016813,hydrolase activity, acting on carbon-nitrogen (but not peptide) bonds, in linear amidines|GO:0016810,hydrolase activity, acting on carbon-nitrogen (but not peptide) bonds|GO:0043167,ion binding|GO:0071522,ureidoglycine aminohydrolase activity|GO:0003824,cataly…	ath00230,Purine metabolism	http://www.uniprot.org/uniprot/Q8GXV5	FALSE
Araip.10017914.1	1.12	57.89	2	Q9LFF7	F4P12_340	GO:0044267,cellular protein metabolic process|GO:0006468,protein phosphorylation|GO:0044260,cellular macromolecule metabolic process|GO:0044238,primary metabolic process|GO:0019538,protein metabolic process|GO:0016310,phosphorylation|GO:0009987,cellular process|GO:0043412,macromolecule modification|GO:0006464,cellular protein modification process|GO:0043170,macromolecule metabolic process|GO:0071…	GO:0043231,intracellular membrane-bounded organelle|GO:0005634,nucleus|GO:0044464,cell part|GO:0005623,cell|GO:0005622,intracellular|GO:0043229,intracellular organelle|GO:0044424,intracellular part|GO:0043227,membrane-bounded organelle|GO:0043226,organelle	GO:0035639,purine ribonucleoside triphosphate binding|GO:0004672,protein kinase activity|GO:0000166,nucleotide binding|GO:1901363,heterocyclic compound binding|GO:0001883,purine nucleoside binding|GO:0001882,nucleoside binding|GO:0043168,anion binding|GO:0043167,ion binding|GO:0016740,transferase activity|GO:1901265,nucleoside phosphate binding|GO:0032549,ribonucleoside binding|GO:0017076,purine …		http://www.uniprot.org/uniprot/Q9LFF7	FALSE
Araip.10015134.1	1.12	63.13	2e-76	Q6ID97	ARFA1F	GO:0044238,primary metabolic process|GO:0009893,positive regulation of metabolic process|GO:0019222,regulation of metabolic process|GO:0044237,cellular metabolic process|GO:0044249,cellular biosynthetic process|GO:0023052,signaling|GO:0007165,signal transduction|GO:0031365,N-terminal protein amino acid modification|GO:0042221,response to chemical|GO:0042158,lipoprotein biosynthetic process|GO:190…	GO:0043229,intracellular organelle|GO:0071944,cell periphery|GO:0043227,membrane-bounded organelle|GO:0043226,organelle|GO:0005737,cytoplasm|GO:0031090,organelle membrane|GO:0005773,vacuole|GO:0098805,whole membrane|GO:0016020,membrane|GO:0005774,vacuolar membrane|GO:0044437,vacuolar part|GO:0005794,Golgi apparatus|GO:0098588,bounding membrane of organelle|GO:0012505,endomembrane system|GO:000588…	GO:0035639,purine ribonucleoside triphosphate binding|GO:0008047,enzyme activator activity|GO:0098772,molecular function regulator|GO:1901363,heterocyclic compound binding|GO:1901265,nucleoside phosphate binding|GO:0001882,nucleoside binding|GO:0043168,anion binding|GO:0043169,cation binding|GO:0046914,transition metal ion binding|GO:0060229,lipase activator activity|GO:0016004,phospholipase acti…	ath04144,Endocytosis	http://www.uniprot.org/uniprot/Q6ID97	FALSE
Araip.10024195.1	1.11	92.19	0	Q9FX54	GAPC2	GO:0051049,regulation of transport|GO:0009167,purine ribonucleoside monophosphate metabolic process|GO:0044281,small molecule metabolic process|GO:0009161,ribonucleoside monophosphate metabolic process|GO:0071840,cellular component organization or biogenesis|GO:0044712,single-organism catabolic process|GO:0044710,single-organism metabolic process|GO:0009132,nucleoside diphosphate metabolic proces…	GO:0031974,membrane-enclosed lumen|GO:0042579,microbody|GO:0043229,intracellular organelle|GO:0043228,non-membrane-bounded organelle|GO:0043227,membrane-bounded organelle|GO:0043226,organelle|GO:0030054,cell junction|GO:0005737,cytoplasm|GO:0009536,plastid|GO:0031981,nuclear lumen|GO:0005730,nucleolus|GO:0005618,cell wall|GO:0005634,nucleus|GO:0016020,membrane|GO:0005777,peroxisome|GO:0005739,mit…	GO:0051287,NAD binding|GO:0016620,oxidoreductase activity, acting on the aldehyde or oxo group of donors, NAD or NADP as acceptor|GO:0008270,zinc ion binding|GO:0003676,nucleic acid binding|GO:0003677,DNA binding|GO:0000166,nucleotide binding|GO:1901363,heterocyclic compound binding|GO:1901265,nucleoside phosphate binding|GO:0016491,oxidoreductase activity|GO:0043169,cation binding|GO:0004365,gly…	ath00710,Carbon fixation in photosynthetic organisms|ath00010,Glycolysis / Gluconeogenesis|ath01230,Biosynthesis of amino acids|ath01200,Carbon metabolism|ath01110,Biosynthesis of secondary metabolites|ath01100,Metabolic pathways	http://www.uniprot.org/uniprot/Q9FX54	FALSE
Araip.10018902.1	1.11	86.96	1e-151	O04331	PHB3	GO:0022622,root system development|GO:0008104,protein localization|GO:0072655,establishment of protein localization to mitochondrion|GO:0009451,RNA modification|GO:1901360,organic cyclic compound metabolic process|GO:0051716,cellular response to stimulus|GO:0070727,cellular macromolecule localization|GO:0071840,cellular component organization or biogenesis|GO:0048513,animal organ development|GO:0…	GO:0098796,membrane protein complex|GO:0044464,cell part|GO:0031974,membrane-enclosed lumen|GO:1990204,oxidoreductase complex|GO:0043229,intracellular organelle|GO:0043228,non-membrane-bounded organelle|GO:0098800,inner mitochondrial membrane protein complex|GO:0043227,membrane-bounded organelle|GO:0043226,organelle|GO:0031224,intrinsic component of membrane|GO:0005737,cytoplasm|GO:0031090,organe…			http://www.uniprot.org/uniprot/O04331	FALSE
Araip.10021045.1	1.11	48.15	1	P56802	rps11	GO:0044249,cellular biosynthetic process|GO:0034641,cellular nitrogen compound metabolic process|GO:0006807,nitrogen compound metabolic process|GO:0034645,cellular macromolecule biosynthetic process|GO:1901576,organic substance biosynthetic process|GO:0044267,cellular protein metabolic process|GO:0044260,cellular macromolecule metabolic process|GO:0043043,peptide biosynthetic process|GO:0071704,o…	GO:0005737,cytoplasm|GO:0009536,plastid|GO:0032991,macromolecular complex|GO:0005840,ribosome|GO:0043232,intracellular non-membrane-bounded organelle|GO:0044464,cell part|GO:0044444,cytoplasmic part|GO:0005623,cell|GO:0030529,intracellular ribonucleoprotein complex|GO:0043229,intracellular organelle|GO:0043228,non-membrane-bounded organelle|GO:0044424,intracellular part|GO:0009507,chloroplast|GO:…	GO:0097159,organic cyclic compound binding|GO:0019843,rRNA binding|GO:0003735,structural constituent of ribosome|GO:0003723,RNA binding|GO:0003676,nucleic acid binding|GO:0005198,structural molecule activity|GO:1901363,heterocyclic compound binding|GO:0005488,binding|GO:0070181,small ribosomal subunit rRNA binding|GO:0048027,mRNA 5'-UTR binding|GO:0003729,mRNA binding	ath03010,Ribosome	http://www.uniprot.org/uniprot/P56802	FALSE
Araip.10038818.1	1.11	68.8	2e-62	Q8L8T2	GRXC1	GO:0019752,carboxylic acid metabolic process|GO:0042592,homeostatic process|GO:0044281,small molecule metabolic process|GO:0044282,small molecule catabolic process|GO:0009438,methylglyoxal metabolic process|GO:0050789,regulation of biological process|GO:0044699,single-organism process|GO:0044712,single-organism catabolic process|GO:0044710,single-organism metabolic process|GO:0071704,organic subs…	GO:0005737,cytoplasm|GO:0044464,cell part|GO:0005623,cell|GO:0005622,intracellular|GO:0044424,intracellular part	GO:0015036,disulfide oxidoreductase activity|GO:0003824,catalytic activity|GO:0016667,oxidoreductase activity, acting on a sulfur group of donors|GO:0016491,oxidoreductase activity|GO:0015035,protein disulfide oxidoreductase activity|GO:0009055,electron carrier activity		http://www.uniprot.org/uniprot/Q8L8T2	FALSE
Araip.10024388.1	1.1	71.74	2e-149	Q9SRH5	VDAC1	GO:0022607,cellular component assembly|GO:0051707,response to other organism|GO:0051234,establishment of localization|GO:0070271,protein complex biogenesis|GO:0043933,macromolecular complex subunit organization|GO:0051049,regulation of transport|GO:0044248,cellular catabolic process|GO:0044249,cellular biosynthetic process|GO:0006820,anion transport|GO:0043248,proteasome assembly|GO:0034622,cellu…	GO:0005794,Golgi apparatus|GO:0031975,envelope|GO:0043229,intracellular organelle|GO:0071944,cell periphery|GO:0043227,membrane-bounded organelle|GO:0043226,organelle|GO:0031224,intrinsic component of membrane|GO:0005737,cytoplasm|GO:0009941,chloroplast envelope|GO:0009536,plastid|GO:0046930,pore complex|GO:0031090,organelle membrane|GO:0005773,vacuole|GO:0016021,integral component of membrane|GO…	GO:0022891,substrate-specific transmembrane transporter activity|GO:0005244,voltage-gated ion channel activity|GO:0005488,binding|GO:0022836,gated channel activity|GO:0005215,transporter activity|GO:0008509,anion transmembrane transporter activity|GO:0015288,porin activity|GO:0008308,voltage-gated anion channel activity|GO:0015075,ion transmembrane transporter activity|GO:0022832,voltage-gated ch…		http://www.uniprot.org/uniprot/Q9SRH5	FALSE
Araip.10004689.1	1.1	78.66	0	Q9LF33	UGD3	GO:0019321,pentose metabolic process|GO:0010393,galacturonan metabolic process|GO:0071669,plant-type cell wall organization or biogenesis|GO:0019752,carboxylic acid metabolic process|GO:0006807,nitrogen compound metabolic process|GO:0044723,single-organism carbohydrate metabolic process|GO:0034641,cellular nitrogen compound metabolic process|GO:0009165,nucleotide biosynthetic process|GO:0045229,e…	GO:0005737,cytoplasm|GO:0005622,intracellular|GO:0043231,intracellular membrane-bounded organelle|GO:0005618,cell wall|GO:0005829,cytosol|GO:0044464,cell part|GO:0044444,cytoplasmic part|GO:0005623,cell|GO:0043226,organelle|GO:0043229,intracellular organelle|GO:0071944,cell periphery|GO:0044424,intracellular part|GO:0030312,external encapsulating structure|GO:0043227,membrane-bounded organelle|GO…	GO:0050662,coenzyme binding|GO:0016614,oxidoreductase activity, acting on CH-OH group of donors|GO:0016616,oxidoreductase activity, acting on the CH-OH group of donors, NAD or NADP as acceptor|GO:0051287,NAD binding|GO:0000166,nucleotide binding|GO:0036094,small molecule binding|GO:0003824,catalytic activity|GO:0048037,cofactor binding|GO:0005488,binding|GO:0097159,organic cyclic compound binding…	ath00500,Starch and sucrose metabolism|ath00040,Pentose and glucuronate interconversions|ath00520,Amino sugar and nucleotide sugar metabolism|ath00053,Ascorbate and aldarate metabolism|ath01100,Metabolic pathways	http://www.uniprot.org/uniprot/Q9LF33	FALSE
Araip.10007037.1	1.1	71.03	0	P46032	NPF8.3	GO:0033036,macromolecule localization|GO:0008104,protein localization|GO:0006869,lipid transport|GO:0072663,establishment of protein localization to peroxisome|GO:0072662,protein localization to peroxisome|GO:0051649,establishment of localization in cell|GO:0044699,single-organism process|GO:0015833,peptide transport|GO:0051641,cellular localization|GO:0010351,lithium ion transport|GO:0042886,ami…	GO:0000325,plant-type vacuole|GO:0043229,intracellular organelle|GO:0005622,intracellular|GO:0043227,membrane-bounded organelle|GO:0043226,organelle|GO:0031224,intrinsic component of membrane|GO:0005737,cytoplasm|GO:0031090,organelle membrane|GO:0005773,vacuole|GO:0016021,integral component of membrane|GO:0016020,membrane|GO:0005774,vacuolar membrane|GO:0044437,vacuolar part|GO:0005794,Golgi appa…	GO:0022891,substrate-specific transmembrane transporter activity|GO:0022892,substrate-specific transporter activity|GO:0015103,inorganic anion transmembrane transporter activity|GO:0005215,transporter activity|GO:0015334,high-affinity oligopeptide transporter activity|GO:0042936,dipeptide transporter activity|GO:0042937,tripeptide transporter activity|GO:0015075,ion transmembrane transporter acti…		http://www.uniprot.org/uniprot/P46032	FALSE
Araip.10010968.1	1.1	78.7	1e-136	Q8L799	MIOX1	GO:0046364,monosaccharide biosynthetic process|GO:0046174,polyol catabolic process|GO:0019751,polyol metabolic process|GO:0019752,carboxylic acid metabolic process|GO:0042364,water-soluble vitamin biosynthetic process|GO:0044248,cellular catabolic process|GO:0043436,oxoacid metabolic process|GO:0044281,small molecule metabolic process|GO:0044282,small molecule catabolic process|GO:0044283,small m…	GO:0005737,cytoplasm|GO:0044464,cell part|GO:0005623,cell|GO:0005622,intracellular|GO:0044424,intracellular part	GO:0043169,cation binding|GO:0046914,transition metal ion binding|GO:0043167,ion binding|GO:0016701,oxidoreductase activity, acting on single donors with incorporation of molecular oxygen|GO:0003824,catalytic activity|GO:0005488,binding|GO:0050113,inositol oxygenase activity|GO:0046872,metal ion binding|GO:0005506,iron ion binding|GO:0016491,oxidoreductase activity	ath00562,Inositol phosphate metabolism|ath00053,Ascorbate and aldarate metabolism	http://www.uniprot.org/uniprot/Q8L799	FALSE
Araip.10008263.1	1.08	73.64	5e-62	Q9ZVY7	OBAP1A	GO:0033036,macromolecule localization|GO:0061458,reproductive system development|GO:0009791,post-embryonic development|GO:0009790,embryo development|GO:0009793,embryo development ending in seed dormancy|GO:0019915,lipid storage|GO:0048608,reproductive structure development|GO:0007275,multicellular organism development|GO:0071840,cellular component organization or biogenesis|GO:0009719,response to…	GO:0043232,intracellular non-membrane-bounded organelle|GO:0005811,lipid particle|GO:0044464,cell part|GO:0005623,cell|GO:0005622,intracellular|GO:0043229,intracellular organelle|GO:0043228,non-membrane-bounded organelle|GO:0044424,intracellular part|GO:0043226,organelle			http://www.uniprot.org/uniprot/Q9ZVY7	FALSE
Araip.10033782.1	1.08	87.19	0	P27323	HSP90-1	GO:0006457,protein folding|GO:0042742,defense response to bacterium|GO:0044267,cellular protein metabolic process|GO:0043207,response to external biotic stimulus|GO:0009617,response to bacterium|GO:0071704,organic substance metabolic process|GO:0045087,innate immune response|GO:0009987,cellular process|GO:0006952,defense response|GO:0006950,response to stress|GO:0098542,defense response to other …	GO:0005737,cytoplasm|GO:0044464,cell part|GO:0005623,cell|GO:0005622,intracellular|GO:0044424,intracellular part	GO:0035639,purine ribonucleoside triphosphate binding|GO:0005488,binding|GO:0043167,ion binding|GO:1901363,heterocyclic compound binding|GO:1901265,nucleoside phosphate binding|GO:0001882,nucleoside binding|GO:0043168,anion binding|GO:0051082,unfolded protein binding|GO:0000166,nucleotide binding|GO:0001883,purine nucleoside binding|GO:0032549,ribonucleoside binding|GO:0017076,purine nucleotide b…	ath04626,Plant-pathogen interaction|ath04141,Protein processing in endoplasmic reticulum	http://www.uniprot.org/uniprot/P27323	FALSE
Araip.10003266.1	1.08	61.97	1e-134	Q8H100	AGD8	GO:0051336,regulation of hydrolase activity|GO:0043547,positive regulation of GTPase activity|GO:0051345,positive regulation of hydrolase activity|GO:0065009,regulation of molecular function|GO:0050790,regulation of catalytic activity|GO:0008152,metabolic process|GO:0065007,biological regulation|GO:0044093,positive regulation of molecular function|GO:0048518,positive regulation of biological proc…	GO:0005737,cytoplasm|GO:0005829,cytosol|GO:0044464,cell part|GO:0005623,cell|GO:0005622,intracellular|GO:0044444,cytoplasmic part|GO:0044424,intracellular part	GO:0043169,cation binding|GO:0046872,metal ion binding|GO:0030234,enzyme regulator activity|GO:0005096,GTPase activator activity|GO:0043167,ion binding|GO:0030695,GTPase regulator activity|GO:0008047,enzyme activator activity|GO:0098772,molecular function regulator|GO:0060589,nucleoside-triphosphatase regulator activity|GO:0005488,binding	ath04144,Endocytosis	http://www.uniprot.org/uniprot/Q8H100	FALSE
Araip.10023399.1	1.08	60.94	1e-52	Q8LFQ6	GRXC4	GO:0019725,cellular homeostasis|GO:0044710,single-organism metabolic process|GO:0009987,cellular process|GO:0050794,regulation of cellular process|GO:0042592,homeostatic process|GO:0044763,single-organism cellular process|GO:0044699,single-organism process|GO:0008152,metabolic process|GO:0065007,biological regulation|GO:0045454,cell redox homeostasis|GO:0065008,regulation of biological quality|GO…	GO:0005737,cytoplasm|GO:0005794,Golgi apparatus|GO:0005783,endoplasmic reticulum|GO:0005773,vacuole|GO:0044464,cell part|GO:0044444,cytoplasmic part|GO:0005623,cell|GO:0005622,intracellular|GO:0043229,intracellular organelle|GO:0012505,endomembrane system|GO:0044424,intracellular part|GO:0043227,membrane-bounded organelle|GO:0043226,organelle|GO:0043231,intracellular membrane-bounded organelle	GO:0015036,disulfide oxidoreductase activity|GO:0003824,catalytic activity|GO:0016667,oxidoreductase activity, acting on a sulfur group of donors|GO:0016491,oxidoreductase activity|GO:0015035,protein disulfide oxidoreductase activity|GO:0009055,electron carrier activity		http://www.uniprot.org/uniprot/Q8LFQ6	FALSE
Araip.10022676.1	1.07	82.12	0	Q9SJT9	At2g21390	GO:0042221,response to chemical|GO:0010033,response to organic substance|GO:0022607,cellular component assembly|GO:0070271,protein complex biogenesis|GO:0043933,macromolecular complex subunit organization|GO:1903047,mitotic cell cycle process|GO:0044248,cellular catabolic process|GO:0044249,cellular biosynthetic process|GO:0008104,protein localization|GO:0000226,microtubule cytoskeleton organizat…	GO:0043229,intracellular organelle|GO:0030117,membrane coat|GO:0005622,intracellular|GO:0030135,coated vesicle|GO:0043226,organelle|GO:0030137,COPI-coated vesicle|GO:0005737,cytoplasm|GO:0030660,Golgi-associated vesicle membrane|GO:0030663,COPI-coated vesicle membrane|GO:0030662,coated vesicle membrane|GO:0016023,cytoplasmic, membrane-bounded vesicle|GO:0031410,cytoplasmic vesicle|GO:0098805,whol…	GO:0005198,structural molecule activity		http://www.uniprot.org/uniprot/Q9SJT9	FALSE
Araip.10000894.1	1.07	84.62	0	P92994	CYP73A5	GO:0009893,positive regulation of metabolic process|GO:0019222,regulation of metabolic process|GO:0009891,positive regulation of biosynthetic process|GO:0006732,coenzyme metabolic process|GO:1901663,quinone biosynthetic process|GO:0051188,cofactor biosynthetic process|GO:0044249,cellular biosynthetic process|GO:0009108,coenzyme biosynthetic process|GO:0044281,small molecule metabolic process|GO:0…	GO:0005783,endoplasmic reticulum|GO:0043229,intracellular organelle|GO:0071944,cell periphery|GO:0043227,membrane-bounded organelle|GO:0043226,organelle|GO:0031224,intrinsic component of membrane|GO:0005737,cytoplasm|GO:0031090,organelle membrane|GO:0005773,vacuole|GO:0016021,integral component of membrane|GO:0016020,membrane|GO:0005774,vacuolar membrane|GO:0044437,vacuolar part|GO:0030054,cell j…	GO:0043169,cation binding|GO:0004497,monooxygenase activity|GO:0046914,transition metal ion binding|GO:0020037,heme binding|GO:0016709,oxidoreductase activity, acting on paired donors, with incorporation or reduction of molecular oxygen, NAD(P)H as one donor, and incorporation of one atom of oxygen|GO:0097159,organic cyclic compound binding|GO:0046906,tetrapyrrole binding|GO:0016705,oxidoreductas…	ath00940,Phenylpropanoid biosynthesis|ath00941,Flavonoid biosynthesis|ath00360,Phenylalanine metabolism|ath00945,Stilbenoid, diarylheptanoid and gingerol biosynthesis|ath00130,Ubiquinone and other terpenoid-quinone biosynthesis|ath01110,Biosynthesis of secondary metabolites|ath01100,Metabolic pathways	http://www.uniprot.org/uniprot/P92994	FALSE
Araip.10003902.1	1.07	83.53	0	Q9C5Z2	TIF3H1	GO:0022607,cellular component assembly|GO:0043933,macromolecular complex subunit organization|GO:0070647,protein modification by small protein conjugation or removal|GO:0009791,post-embryonic development|GO:0044249,cellular biosynthetic process|GO:0034641,cellular nitrogen compound metabolic process|GO:0006807,nitrogen compound metabolic process|GO:0009416,response to light stimulus|GO:0034645,ce…	GO:0043234,protein complex|GO:0005737,cytoplasm|GO:0005852,eukaryotic translation initiation factor 3 complex|GO:0016282,eukaryotic 43S preinitiation complex|GO:0005829,cytosol|GO:0070993,translation preinitiation complex|GO:0005623,cell|GO:0030529,intracellular ribonucleoprotein complex|GO:0044444,cytoplasmic part|GO:0044424,intracellular part|GO:0033290,eukaryotic 48S preinitiation complex|GO:0…	GO:0005488,binding|GO:0003676,nucleic acid binding|GO:0097159,organic cyclic compound binding|GO:0008135,translation factor activity, RNA binding|GO:0003723,RNA binding|GO:0005515,protein binding|GO:1901363,heterocyclic compound binding|GO:0003743,translation initiation factor activity	ath03013,RNA transport	http://www.uniprot.org/uniprot/Q9C5Z2	FALSE
Araip.10034029.1	1.06	55.77	9e-08	Q56Z59	PATL3	GO:0007049,cell cycle|GO:0006810,transport|GO:0009987,cellular process|GO:0044763,single-organism cellular process|GO:0051301,cell division|GO:0051234,establishment of localization|GO:0051179,localization|GO:0044699,single-organism process	GO:0005737,cytoplasm|GO:0016021,integral component of membrane|GO:0016020,membrane|GO:0044464,cell part|GO:0005623,cell|GO:0005622,intracellular|GO:0044444,cytoplasmic part|GO:0071944,cell periphery|GO:0005886,plasma membrane|GO:0044424,intracellular part|GO:0044425,membrane part|GO:0005829,cytosol|GO:0031224,intrinsic component of membrane	GO:0008289,lipid binding|GO:0005488,binding		http://www.uniprot.org/uniprot/Q56Z59	FALSE
Araip.10029943.1	1.06	82.2	0	Q9FJD4	KPNB1	GO:0034504,protein localization to nucleus|GO:0051169,nuclear transport|GO:0044238,primary metabolic process|GO:0008152,metabolic process|GO:0030243,cellulose metabolic process|GO:0006810,transport|GO:0051649,establishment of localization in cell|GO:0044042,glucan metabolic process|GO:0044036,cell wall macromolecule metabolic process|GO:0008104,protein localization|GO:0045229,external encapsulati…	GO:0005737,cytoplasm|GO:0005829,cytosol|GO:0009536,plastid|GO:0043231,intracellular membrane-bounded organelle|GO:0005634,nucleus|GO:0044464,cell part|GO:0044444,cytoplasmic part|GO:0005623,cell|GO:0005622,intracellular|GO:0043229,intracellular organelle|GO:0044424,intracellular part|GO:0043227,membrane-bounded organelle|GO:0043226,organelle|GO:0009507,chloroplast|GO:0016020,membrane|GO:0031974,m…	GO:0008565,protein transporter activity|GO:0022892,substrate-specific transporter activity|GO:0005215,transporter activity|GO:0008536,Ran GTPase binding|GO:0019899,enzyme binding|GO:0017016,Ras GTPase binding|GO:0031267,small GTPase binding|GO:0051020,GTPase binding|GO:0005488,binding|GO:0005515,protein binding|GO:0042277,peptide binding|GO:0005048,signal sequence binding|GO:0008139,nuclear local…	ath03013,RNA transport	http://www.uniprot.org/uniprot/Q9FJD4	FALSE
Araip.10036777.1	1.06	78.75	5e-158	Q93VH5	MAJ23.90	GO:0006732,coenzyme metabolic process|GO:0006733,oxidoreduction coenzyme metabolic process|GO:0044249,cellular biosynthetic process|GO:0009108,coenzyme biosynthetic process|GO:0044281,small molecule metabolic process|GO:0044283,small molecule biosynthetic process|GO:0044699,single-organism process|GO:1901576,organic substance biosynthetic process|GO:0044710,single-organism metabolic process|GO:00…	GO:0016020,membrane|GO:0044464,cell part|GO:0005623,cell|GO:0071944,cell periphery|GO:0005886,plasma membrane	GO:0003824,catalytic activity|GO:0016491,oxidoreductase activity|GO:0003954,NADH dehydrogenase activity|GO:0016651,oxidoreductase activity, acting on NAD(P)H		http://www.uniprot.org/uniprot/Q93VH5	FALSE
Araip.10035545.1	1.06	80.5	3e-171	O81014	ISPE	GO:0051049,regulation of transport|GO:0006778,porphyrin-containing compound metabolic process|GO:0006779,porphyrin-containing compound biosynthetic process|GO:0044281,small molecule metabolic process|GO:1901362,organic cyclic compound biosynthetic process|GO:1901360,organic cyclic compound metabolic process|GO:0044710,single-organism metabolic process|GO:0044711,single-organism biosynthetic proce…	GO:0005737,cytoplasm|GO:0009536,plastid|GO:0043231,intracellular membrane-bounded organelle|GO:0009532,plastid stroma|GO:0009570,chloroplast stroma|GO:0044464,cell part|GO:0044444,cytoplasmic part|GO:0005623,cell|GO:0005622,intracellular|GO:0044446,intracellular organelle part|GO:0043229,intracellular organelle|GO:0044435,plastid part|GO:0044434,chloroplast part|GO:0044424,intracellular part|GO:0…	GO:0035639,purine ribonucleoside triphosphate binding|GO:0005488,binding|GO:0050515,4-(cytidine 5'-diphospho)-2-C-methyl-D-erythritol kinase activity|GO:0043167,ion binding|GO:1901363,heterocyclic compound binding|GO:1901265,nucleoside phosphate binding|GO:0001882,nucleoside binding|GO:0043168,anion binding|GO:0000166,nucleotide binding|GO:0016740,transferase activity|GO:0001883,purine nucleoside…	ath01110,Biosynthesis of secondary metabolites|ath01100,Metabolic pathways|ath00900,Terpenoid backbone biosynthesis	http://www.uniprot.org/uniprot/O81014	FALSE
Araip.10001549.1	1.05	60.69	5e-75	O04147	At4g18930	GO:0090304,nucleic acid metabolic process|GO:0034641,cellular nitrogen compound metabolic process|GO:0006807,nitrogen compound metabolic process|GO:0034660,ncRNA metabolic process|GO:0008033,tRNA processing|GO:1901360,organic cyclic compound metabolic process|GO:0006139,nucleobase-containing compound metabolic process|GO:0044260,cellular macromolecule metabolic process|GO:0071704,organic substanc…	GO:0005737,cytoplasm|GO:0044464,cell part|GO:0005623,cell|GO:0005622,intracellular|GO:0044424,intracellular part	GO:0016787,hydrolase activity|GO:0008081,phosphoric diester hydrolase activity|GO:0016788,hydrolase activity, acting on ester bonds|GO:0042578,phosphoric ester hydrolase activity|GO:0003824,catalytic activity|GO:0004112,cyclic-nucleotide phosphodiesterase activity|GO:0004113,2',3'-cyclic-nucleotide 3'-phosphodiesterase activity		http://www.uniprot.org/uniprot/O04147	FALSE
Araip.10022752.1	1.05	63.59	0	Q9FFF3	MQK4.2	GO:0061458,reproductive system development|GO:0009791,post-embryonic development|GO:0044249,cellular biosynthetic process|GO:0042743,hydrogen peroxide metabolic process|GO:0007275,multicellular organism development|GO:0044699,single-organism process|GO:0044267,cellular protein metabolic process|GO:0044260,cellular macromolecule metabolic process|GO:0070647,protein modification by small protein co…	GO:0005737,cytoplasm|GO:0005829,cytosol|GO:0044464,cell part|GO:0005623,cell|GO:0005622,intracellular|GO:0044444,cytoplasmic part|GO:0044424,intracellular part|GO:0043234,protein complex|GO:0005794,Golgi apparatus|GO:0032991,macromolecular complex|GO:0017119,Golgi transport complex|GO:0043229,intracellular organelle|GO:0044446,intracellular organelle part|GO:0044431,Golgi apparatus part|GO:001250…			http://www.uniprot.org/uniprot/Q9FFF3	FALSE
Araip.10018390.1	1.04	68.33	2e-110	O04005	PER1	GO:0061458,reproductive system development|GO:0009415,response to water|GO:0009791,post-embryonic development|GO:0009414,response to water deprivation|GO:0010231,maintenance of seed dormancy|GO:0048608,reproductive structure development|GO:0021700,developmental maturation|GO:0007275,multicellular organism development|GO:0044699,single-organism process|GO:0044710,single-organism metabolic process|…	GO:0005737,cytoplasm|GO:0043231,intracellular membrane-bounded organelle|GO:0005634,nucleus|GO:0044464,cell part|GO:0005623,cell|GO:0005622,intracellular|GO:0043229,intracellular organelle|GO:0044424,intracellular part|GO:0043227,membrane-bounded organelle|GO:0043226,organelle	GO:0016209,antioxidant activity|GO:0051920,peroxiredoxin activity|GO:0003824,catalytic activity|GO:0008379,thioredoxin peroxidase activity|GO:0016684,oxidoreductase activity, acting on peroxide as acceptor|GO:0004601,peroxidase activity|GO:0016491,oxidoreductase activity	ath00940,Phenylpropanoid biosynthesis|ath01100,Metabolic pathways|ath01110,Biosynthesis of secondary metabolites	http://www.uniprot.org/uniprot/O04005	FALSE
Araip.10039897.1	1.04	89.91	0	O04450	CCT5	GO:0006457,protein folding|GO:0090304,nucleic acid metabolic process|GO:0034641,cellular nitrogen compound metabolic process|GO:0006807,nitrogen compound metabolic process|GO:0034660,ncRNA metabolic process|GO:0071840,cellular component organization or biogenesis|GO:0006139,nucleobase-containing compound metabolic process|GO:0044260,cellular macromolecule metabolic process|GO:1901360,organic cycl…	GO:0005737,cytoplasm|GO:0005829,cytosol|GO:0016020,membrane|GO:0044464,cell part|GO:0005623,cell|GO:0005622,intracellular|GO:0055044,symplast|GO:0044444,cytoplasmic part|GO:0071944,cell periphery|GO:0009506,plasmodesma|GO:0005911,cell-cell junction|GO:0005886,plasma membrane|GO:0044424,intracellular part|GO:0030054,cell junction|GO:0005832,chaperonin-containing T-complex|GO:0044445,cytosolic part	GO:0035639,purine ribonucleoside triphosphate binding|GO:0005488,binding|GO:0043167,ion binding|GO:1901363,heterocyclic compound binding|GO:1901265,nucleoside phosphate binding|GO:0001882,nucleoside binding|GO:0043168,anion binding|GO:0051082,unfolded protein binding|GO:0000166,nucleotide binding|GO:0001883,purine nucleoside binding|GO:0032549,ribonucleoside binding|GO:0017076,purine nucleotide b…		http://www.uniprot.org/uniprot/O04450	FALSE
Araip.10037876.1	1.04	86.97	2e-142	Q9M376	VAMP727	GO:0008104,protein localization|GO:0006906,vesicle fusion|GO:0072666,establishment of protein localization to vacuole|GO:0072665,protein localization to vacuole|GO:0061025,membrane fusion|GO:0061024,membrane organization|GO:0032940,secretion by cell|GO:0051641,cellular localization|GO:0044699,single-organism process|GO:0051234,establishment of localization|GO:0051649,establishment of localization…	GO:0005737,cytoplasm|GO:0043231,intracellular membrane-bounded organelle|GO:0005768,endosome|GO:0016021,integral component of membrane|GO:0016020,membrane|GO:0044464,cell part|GO:0044444,cytoplasmic part|GO:0005623,cell|GO:0005622,intracellular|GO:0043229,intracellular organelle|GO:0012505,endomembrane system|GO:0044424,intracellular part|GO:0044425,membrane part|GO:0043227,membrane-bounded organ…	GO:0005484,SNAP receptor activity|GO:0000149,SNARE binding|GO:0005488,binding|GO:0005515,protein binding		http://www.uniprot.org/uniprot/Q9M376	FALSE
Araip.10034012.1	1.03	31.44	1e-23	Q9LI77	GATA	GO:0006655,phosphatidylglycerol biosynthetic process|GO:0044238,primary metabolic process|GO:0006650,glycerophospholipid metabolic process|GO:0044249,cellular biosynthetic process|GO:0034641,cellular nitrogen compound metabolic process|GO:0006807,nitrogen compound metabolic process|GO:0034645,cellular macromolecule biosynthetic process|GO:1901576,organic substance biosynthetic process|GO:0044255,…	GO:0005737,cytoplasm|GO:0009536,plastid|GO:0043231,intracellular membrane-bounded organelle|GO:0009532,plastid stroma|GO:0009570,chloroplast stroma|GO:0044464,cell part|GO:0044444,cytoplasmic part|GO:0005739,mitochondrion|GO:0005622,intracellular|GO:0044446,intracellular organelle part|GO:0043229,intracellular organelle|GO:0005623,cell|GO:0044435,plastid part|GO:0044434,chloroplast part|GO:004442…	GO:0035639,purine ribonucleoside triphosphate binding|GO:0016884,carbon-nitrogen ligase activity, with glutamine as amido-N-donor|GO:0043167,ion binding|GO:1901363,heterocyclic compound binding|GO:1901265,nucleoside phosphate binding|GO:0001882,nucleoside binding|GO:0043168,anion binding|GO:0000166,nucleotide binding|GO:0016879,ligase activity, forming carbon-nitrogen bonds|GO:0001883,purine nucl…	ath01100,Metabolic pathways|ath00970,Aminoacyl-tRNA biosynthesis	http://www.uniprot.org/uniprot/Q9LI77	FALSE
Araip.10001932.1	1.03	74.82	0	F4HQM3	NCER1	GO:0042592,homeostatic process|GO:0006807,nitrogen compound metabolic process|GO:0070887,cellular response to chemical stimulus|GO:0090156,cellular sphingolipid homeostasis|GO:0044255,cellular lipid metabolic process|GO:0055082,cellular chemical homeostasis|GO:0044699,single-organism process|GO:0006629,lipid metabolic process|GO:0044710,single-organism metabolic process|GO:0071704,organic substan…	GO:0005737,cytoplasm|GO:0043231,intracellular membrane-bounded organelle|GO:0005773,vacuole|GO:0098588,bounding membrane of organelle|GO:0016020,membrane|GO:0044464,cell part|GO:0044444,cytoplasmic part|GO:0005623,cell|GO:0005774,vacuolar membrane|GO:0044446,intracellular organelle part|GO:0043229,intracellular organelle|GO:0044437,vacuolar part|GO:0044424,intracellular part|GO:0098805,whole memb…	GO:0016787,hydrolase activity|GO:0017040,ceramidase activity|GO:0016810,hydrolase activity, acting on carbon-nitrogen (but not peptide) bonds|GO:0016811,hydrolase activity, acting on carbon-nitrogen (but not peptide) bonds, in linear amides|GO:0003824,catalytic activity	ath00600,Sphingolipid metabolism|ath01100,Metabolic pathways	http://www.uniprot.org/uniprot/F4HQM3	FALSE
Araip.10023038.1	1.03	36.88	1e-67	O81299	At4g02340	GO:0008152,metabolic process	GO:0005737,cytoplasm|GO:0043231,intracellular membrane-bounded organelle|GO:0044464,cell part|GO:0005829,cytosol|GO:0005777,peroxisome|GO:0044444,cytoplasmic part|GO:0005623,cell|GO:0005622,intracellular|GO:0042579,microbody|GO:0043229,intracellular organelle|GO:0044424,intracellular part|GO:0043227,membrane-bounded organelle|GO:0043226,organelle	GO:0016787,hydrolase activity|GO:0003824,catalytic activity		http://www.uniprot.org/uniprot/O81299	FALSE
Araip.10001480.1	1.03	84	0	Q93VS8	emb2734	GO:0008152,metabolic process|GO:0030243,cellulose metabolic process|GO:0071669,plant-type cell wall organization or biogenesis|GO:0044036,cell wall macromolecule metabolic process|GO:0034641,cellular nitrogen compound metabolic process|GO:0009165,nucleotide biosynthetic process|GO:0045229,external encapsulating structure organization|GO:0044281,small molecule metabolic process|GO:0044042,glucan m…	GO:0005737,cytoplasm|GO:0005618,cell wall|GO:0005829,cytosol|GO:0044464,cell part|GO:0005623,cell|GO:0030312,external encapsulating structure|GO:0044444,cytoplasmic part|GO:0071944,cell periphery|GO:0044424,intracellular part|GO:0005622,intracellular|GO:0005635,nuclear envelope|GO:0031974,membrane-enclosed lumen|GO:0031975,envelope|GO:0043229,intracellular organelle|GO:0043227,membrane-bounded or…	GO:0008565,protein transporter activity|GO:0022892,substrate-specific transporter activity|GO:0042277,peptide binding|GO:0005048,signal sequence binding|GO:0008139,nuclear localization sequence binding|GO:0005215,transporter activity|GO:0005488,binding|GO:0033218,amide binding|GO:0015197,peptide transporter activity		http://www.uniprot.org/uniprot/Q93VS8	FALSE
Araip.10017789.1	1.03	52	1e-47	Q0WQH3	At1g27100	GO:0008104,protein localization|GO:0009893,positive regulation of metabolic process|GO:0019222,regulation of metabolic process|GO:0009891,positive regulation of biosynthetic process|GO:0006950,response to stress|GO:0050896,response to stimulus|GO:0006612,protein targeting to membrane|GO:0048583,regulation of response to stimulus|GO:0008152,metabolic process|GO:0061024,membrane organization|GO:000…	GO:0005737,cytoplasm|GO:0043231,intracellular membrane-bounded organelle|GO:0005773,vacuole|GO:0044464,cell part|GO:0043229,intracellular organelle|GO:0005623,cell|GO:0005622,intracellular|GO:0044444,cytoplasmic part|GO:0044424,intracellular part|GO:0043227,membrane-bounded organelle|GO:0043226,organelle			http://www.uniprot.org/uniprot/Q0WQH3	FALSE
Araip.10013987.1	1.02	83.11	0	Q94AH6	CUL1	GO:0006820,anion transport|GO:0007165,signal transduction|GO:1901576,organic substance biosynthetic process|GO:0071840,cellular component organization or biogenesis|GO:0009755,hormone-mediated signaling pathway|GO:0044710,single-organism metabolic process|GO:0000003,reproduction|GO:0009753,response to jasmonic acid|GO:0000160,phosphorelay signal transduction system|GO:0070647,protein modification…	GO:1990234,transferase complex|GO:0031974,membrane-enclosed lumen|GO:0043229,intracellular organelle|GO:0043228,non-membrane-bounded organelle|GO:0000228,nuclear chromosome|GO:0043227,membrane-bounded organelle|GO:0043226,organelle|GO:0005856,cytoskeleton|GO:0005819,spindle|GO:0031981,nuclear lumen|GO:0005634,nucleus|GO:0044430,cytoskeletal part|GO:0005694,chromosome|GO:0005737,cytoplasm|GO:00156…	GO:0019787,ubiquitin-like protein transferase activity|GO:0031625,ubiquitin protein ligase binding|GO:0044389,ubiquitin-like protein ligase binding|GO:0061630,ubiquitin protein ligase activity|GO:0019899,enzyme binding|GO:0003824,catalytic activity|GO:0016740,transferase activity|GO:0005488,binding|GO:0005515,protein binding|GO:0004842,ubiquitin-protein transferase activity|GO:0061659,ubiquitin-l…	ath04120,Ubiquitin mediated proteolysis|ath04141,Protein processing in endoplasmic reticulum	http://www.uniprot.org/uniprot/Q94AH6	FALSE
Araip.10000107.1	1.02	81.97	3e-145	P56765	accD	GO:0009165,nucleotide biosynthetic process|GO:0009163,nucleoside biosynthetic process|GO:0044283,small molecule biosynthetic process|GO:1901362,organic cyclic compound biosynthetic process|GO:0042451,purine nucleoside biosynthetic process|GO:1901360,organic cyclic compound metabolic process|GO:0044710,single-organism metabolic process|GO:0044711,single-organism biosynthetic process|GO:0055086,nuc…	GO:0009317,acetyl-CoA carboxylase complex|GO:0031975,envelope|GO:0043229,intracellular organelle|GO:0042170,plastid membrane|GO:0043227,membrane-bounded organelle|GO:0043226,organelle|GO:0005737,cytoplasm|GO:0009941,chloroplast envelope|GO:0009536,plastid|GO:0031090,organelle membrane|GO:0009532,plastid stroma|GO:0009570,chloroplast stroma|GO:0016020,membrane|GO:0044435,plastid part|GO:0044434,ch…	GO:0035639,purine ribonucleoside triphosphate binding|GO:0016885,ligase activity, forming carbon-carbon bonds|GO:0008270,zinc ion binding|GO:0043167,ion binding|GO:1901363,heterocyclic compound binding|GO:1901265,nucleoside phosphate binding|GO:0001882,nucleoside binding|GO:0043168,anion binding|GO:0043169,cation binding|GO:0046914,transition metal ion binding|GO:0000166,nucleotide binding|GO:000…	ath00620,Pyruvate metabolism|ath00061,Fatty acid biosynthesis|ath01212,Fatty acid metabolism|ath00640,Propanoate metabolism|ath01200,Carbon metabolism|ath01110,Biosynthesis of secondary metabolites|ath01100,Metabolic pathways	http://www.uniprot.org/uniprot/P56765	FALSE
Araip.10008573.1	1.01	84.44	0	F4JY76	At5g25754	GO:0022607,cellular component assembly|GO:0080090,regulation of primary metabolic process|GO:0019222,regulation of metabolic process|GO:0043933,macromolecular complex subunit organization|GO:2000112,regulation of cellular macromolecule biosynthetic process|GO:0031323,regulation of cellular metabolic process|GO:0044249,cellular biosynthetic process|GO:0034641,cellular nitrogen compound metabolic p…	GO:0071944,cell periphery|GO:0030054,cell junction|GO:0005737,cytoplasm|GO:0005852,eukaryotic translation initiation factor 3 complex|GO:0016282,eukaryotic 43S preinitiation complex|GO:0016020,membrane|GO:0070993,translation preinitiation complex|GO:0030529,intracellular ribonucleoprotein complex|GO:0055044,symplast|GO:0005911,cell-cell junction|GO:0005886,plasma membrane|GO:0033290,eukaryotic 48…	GO:0005488,binding|GO:0097159,organic cyclic compound binding|GO:0008135,translation factor activity, RNA binding|GO:0003723,RNA binding|GO:0003676,nucleic acid binding|GO:1901363,heterocyclic compound binding|GO:0003743,translation initiation factor activity|GO:0003729,mRNA binding		http://www.uniprot.org/uniprot/F4JY76	FALSE
Araip.10032827.1	1.01	69.82	1e-85	Q9SHC8	PVA12	GO:0010033,response to organic substance|GO:0042537,benzene-containing compound metabolic process|GO:0006950,response to stress|GO:0016310,phosphorylation|GO:0046482,para-aminobenzoic acid metabolic process|GO:0019752,carboxylic acid metabolic process|GO:0034620,cellular response to unfolded protein|GO:0006807,nitrogen compound metabolic process|GO:0023052,signaling|GO:0007165,signal transduction…	GO:0005783,endoplasmic reticulum|GO:0005789,endoplasmic reticulum membrane|GO:0042175,nuclear outer membrane-endoplasmic reticulum membrane network|GO:0043229,intracellular organelle|GO:0071944,cell periphery|GO:0043227,membrane-bounded organelle|GO:0043226,organelle|GO:0031224,intrinsic component of membrane|GO:0005737,cytoplasm|GO:0031090,organelle membrane|GO:0016021,integral component of memb…	GO:0005488,binding|GO:0005515,protein binding		http://www.uniprot.org/uniprot/Q9SHC8	FALSE
Araip.10030013.1	1	88.37	0	Q5E924	GAPCP2	GO:0022622,root system development|GO:0009167,purine ribonucleoside monophosphate metabolic process|GO:0044281,small molecule metabolic process|GO:0009161,ribonucleoside monophosphate metabolic process|GO:1901360,organic cyclic compound metabolic process|GO:0044712,single-organism catabolic process|GO:0044710,single-organism metabolic process|GO:0009199,ribonucleoside triphosphate metabolic proce…	GO:0005737,cytoplasm|GO:0009536,plastid|GO:0043231,intracellular membrane-bounded organelle|GO:0009532,plastid stroma|GO:0009570,chloroplast stroma|GO:0044464,cell part|GO:0044444,cytoplasmic part|GO:0005623,cell|GO:0005622,intracellular|GO:0044446,intracellular organelle part|GO:0043229,intracellular organelle|GO:0044435,plastid part|GO:0044434,chloroplast part|GO:0044424,intracellular part|GO:0…	GO:0050662,coenzyme binding|GO:0004365,glyceraldehyde-3-phosphate dehydrogenase (NAD+) (phosphorylating) activity|GO:0051287,NAD binding|GO:1901363,heterocyclic compound binding|GO:0043891,glyceraldehyde-3-phosphate dehydrogenase (NAD(P)+) (phosphorylating) activity|GO:0016620,oxidoreductase activity, acting on the aldehyde or oxo group of donors, NAD or NADP as acceptor|GO:0036094,small molecule…	ath00710,Carbon fixation in photosynthetic organisms|ath00010,Glycolysis / Gluconeogenesis|ath01230,Biosynthesis of amino acids|ath01200,Carbon metabolism|ath01110,Biosynthesis of secondary metabolites|ath01100,Metabolic pathways	http://www.uniprot.org/uniprot/Q5E924	FALSE
Araip.10036992.1	1	76.17	0	Q9CAP8	LACS9	GO:0044238,primary metabolic process|GO:0006631,fatty acid metabolic process|GO:0006629,lipid metabolic process|GO:0006082,organic acid metabolic process|GO:0071704,organic substance metabolic process|GO:0044237,cellular metabolic process|GO:0009987,cellular process|GO:0044710,single-organism metabolic process|GO:0019752,carboxylic acid metabolic process|GO:0032787,monocarboxylic acid metabolic p…	GO:0031975,envelope|GO:0043229,intracellular organelle|GO:0043227,membrane-bounded organelle|GO:0043226,organelle|GO:0005737,cytoplasm|GO:0009941,chloroplast envelope|GO:0009536,plastid|GO:0016020,membrane|GO:0044435,plastid part|GO:0044434,chloroplast part|GO:0044446,intracellular organelle part|GO:0031967,organelle envelope|GO:0009507,chloroplast|GO:0009526,plastid envelope|GO:0043231,intracell…	GO:0015645,fatty acid ligase activity|GO:0035639,purine ribonucleoside triphosphate binding|GO:0005488,binding|GO:0000166,nucleotide binding|GO:1901363,heterocyclic compound binding|GO:1901265,nucleoside phosphate binding|GO:0001882,nucleoside binding|GO:0043168,anion binding|GO:0043167,ion binding|GO:0004467,long-chain fatty acid-CoA ligase activity|GO:0001883,purine nucleoside binding|GO:003254…	ath00061,Fatty acid biosynthesis|ath04146,Peroxisome|ath01212,Fatty acid metabolism|ath01100,Metabolic pathways|ath00071,Fatty acid degradation	http://www.uniprot.org/uniprot/Q9CAP8	FALSE
Araip.10031345.1	-1	76.4	0	Q8L6Y1	UBP14	GO:0022622,root system development|GO:0080090,regulation of primary metabolic process|GO:0048589,developmental growth|GO:0048588,developmental cell growth|GO:0048468,cell development|GO:0048469,cell maturation|GO:0019222,regulation of metabolic process|GO:0048869,cellular developmental process|GO:0070647,protein modification by small protein conjugation or removal|GO:0070646,protein modification …	GO:0005737,cytoplasm|GO:0005829,cytosol|GO:0044464,cell part|GO:0005623,cell|GO:0005622,intracellular|GO:0044444,cytoplasmic part|GO:0044424,intracellular part|GO:0043231,intracellular membrane-bounded organelle|GO:0043226,organelle|GO:0043229,intracellular organelle|GO:0043227,membrane-bounded organelle|GO:0005634,nucleus	GO:0016787,hydrolase activity|GO:0004175,endopeptidase activity|GO:0019783,ubiquitin-like protein-specific protease activity|GO:0046914,transition metal ion binding|GO:0003824,catalytic activity|GO:0008242,omega peptidase activity|GO:0043167,ion binding|GO:0043169,cation binding|GO:0008234,cysteine-type peptidase activity|GO:0008238,exopeptidase activity|GO:0036459,thiol-dependent ubiquitinyl hyd…		http://www.uniprot.org/uniprot/Q8L6Y1	FALSE
Araip.10007488.1	-1	48.71	2e-94	Q9C829	NUP50A	GO:0015931,nucleobase-containing compound transport|GO:0050658,RNA transport|GO:0008104,protein localization|GO:0046907,intracellular transport|GO:0033036,macromolecule localization|GO:0006810,transport|GO:0050657,nucleic acid transport|GO:0006403,RNA localization|GO:0045184,establishment of protein localization|GO:0071705,nitrogen compound transport|GO:0071702,organic substance transport|GO:0015…	GO:0016020,membrane|GO:0031974,membrane-enclosed lumen|GO:0031975,envelope|GO:0043229,intracellular organelle|GO:0043227,membrane-bounded organelle|GO:0043226,organelle|GO:0031224,intrinsic component of membrane|GO:0005737,cytoplasm|GO:0046930,pore complex|GO:0031981,nuclear lumen|GO:0070013,intracellular organelle lumen|GO:0016021,integral component of membrane|GO:0005635,nuclear envelope|GO:000…	GO:0005488,binding|GO:0005515,protein binding|GO:0008536,Ran GTPase binding|GO:0019899,enzyme binding|GO:0017016,Ras GTPase binding|GO:0031267,small GTPase binding|GO:0051020,GTPase binding		http://www.uniprot.org/uniprot/Q9C829	FALSE
Araip.10005880.1	-1	46.51	1e-22	Q9ZVS2	At1g03210	GO:0009058,biosynthetic process|GO:0008152,metabolic process		GO:0003824,catalytic activity		http://www.uniprot.org/uniprot/Q9ZVS2	FALSE
Araip.10033574.1	-1	59.32	3e-20	O04846	ACA1	GO:0044710,single-organism metabolic process|GO:0006730,one-carbon metabolic process|GO:0009987,cellular process|GO:0044237,cellular metabolic process|GO:0044763,single-organism cellular process|GO:0044281,small molecule metabolic process|GO:0008152,metabolic process|GO:0044699,single-organism process	GO:0005737,cytoplasm|GO:0009536,plastid|GO:0005783,endoplasmic reticulum|GO:0009532,plastid stroma|GO:0009570,chloroplast stroma|GO:0044464,cell part|GO:0044444,cytoplasmic part|GO:0005623,cell|GO:0043231,intracellular membrane-bounded organelle|GO:0044446,intracellular organelle part|GO:0043229,intracellular organelle|GO:0012505,endomembrane system|GO:0044435,plastid part|GO:0044434,chloroplast …	GO:0043169,cation binding|GO:0046872,metal ion binding|GO:0046914,transition metal ion binding|GO:0016835,carbon-oxygen lyase activity|GO:0016836,hydro-lyase activity|GO:0043167,ion binding|GO:0003824,catalytic activity|GO:0008270,zinc ion binding|GO:0004089,carbonate dehydratase activity|GO:0016829,lyase activity|GO:0005488,binding	ath00910,Nitrogen metabolism	http://www.uniprot.org/uniprot/O04846	FALSE
Araip.10033474.1	-1	55.83	2e-60	F4J7G5	At3g11780	GO:0033036,macromolecule localization|GO:0006810,transport|GO:0046907,intracellular transport|GO:0015918,sterol transport|GO:0006869,lipid transport|GO:0032366,intracellular sterol transport|GO:0010876,lipid localization|GO:0032365,intracellular lipid transport|GO:0015850,organic hydroxy compound transport|GO:0044765,single-organism transport|GO:0044699,single-organism process|GO:0071702,organic …	GO:0005737,cytoplasm|GO:0043231,intracellular membrane-bounded organelle|GO:0005773,vacuole|GO:0044464,cell part|GO:0043229,intracellular organelle|GO:0005623,cell|GO:0005622,intracellular|GO:0044444,cytoplasmic part|GO:0044424,intracellular part|GO:0043227,membrane-bounded organelle|GO:0043226,organelle			http://www.uniprot.org/uniprot/F4J7G5	FALSE
Araip.10002716.1	-1.01	65.72	0	F4KG14	MCL19.12	GO:1903047,mitotic cell cycle process|GO:0000226,microtubule cytoskeleton organization|GO:0061640,cytoskeleton-dependent cytokinesis|GO:0051301,cell division|GO:0044699,single-organism process|GO:0000281,mitotic cytokinesis|GO:0016043,cellular component organization|GO:0071840,cellular component organization or biogenesis|GO:0006996,organelle organization|GO:0032506,cytokinetic process|GO:0000278…	GO:0031974,membrane-enclosed lumen|GO:0043229,intracellular organelle|GO:0043228,non-membrane-bounded organelle|GO:0043227,membrane-bounded organelle|GO:0043226,organelle|GO:0005737,cytoplasm|GO:0009536,plastid|GO:0031981,nuclear lumen|GO:0005730,nucleolus|GO:0005634,nucleus|GO:0009507,chloroplast|GO:0043231,intracellular membrane-bounded organelle|GO:0043232,intracellular non-membrane-bounded or…	GO:0035639,purine ribonucleoside triphosphate binding|GO:0005488,binding|GO:0043167,ion binding|GO:1901363,heterocyclic compound binding|GO:1901265,nucleoside phosphate binding|GO:0001882,nucleoside binding|GO:0043168,anion binding|GO:0016462,pyrophosphatase activity|GO:0000166,nucleotide binding|GO:0032561,guanyl ribonucleotide binding|GO:0001883,purine nucleoside binding|GO:0032549,ribonucleosi…		http://www.uniprot.org/uniprot/F4KG14	FALSE
Araip.10000499.1	-1.01	95.45	0	Q9SSD2	PRP8A	GO:0090304,nucleic acid metabolic process|GO:0034641,cellular nitrogen compound metabolic process|GO:0006807,nitrogen compound metabolic process|GO:0044237,cellular metabolic process|GO:1901360,organic cyclic compound metabolic process|GO:0006139,nucleobase-containing compound metabolic process|GO:0044260,cellular macromolecule metabolic process|GO:0071704,organic substance metabolic process|GO:0…	GO:0032991,macromolecular complex|GO:0043231,intracellular membrane-bounded organelle|GO:0005634,nucleus|GO:0044464,cell part|GO:0005623,cell|GO:0030529,intracellular ribonucleoprotein complex|GO:0044446,intracellular organelle part|GO:0043229,intracellular organelle|GO:0044428,nuclear part|GO:0044422,organelle part|GO:0044424,intracellular part|GO:0005622,intracellular|GO:0043227,membrane-bounde…	GO:0005488,binding|GO:0097159,organic cyclic compound binding|GO:0030623,U5 snRNA binding|GO:0017069,snRNA binding|GO:0003723,RNA binding|GO:0003676,nucleic acid binding|GO:1901363,heterocyclic compound binding|GO:0017070,U6 snRNA binding|GO:0036002,pre-mRNA binding|GO:0000386,second spliceosomal transesterification activity|GO:0030619,U1 snRNA binding|GO:0005515,protein binding|GO:0097157,pre-mR…	ath03040,Spliceosome	http://www.uniprot.org/uniprot/Q9SSD2	FALSE
Araip.10015240.1	-1.01	79.78	0	O22607	MSI4	GO:0080090,regulation of primary metabolic process|GO:0019222,regulation of metabolic process|GO:1901362,organic cyclic compound biosynthetic process|GO:1901360,organic cyclic compound metabolic process|GO:0044710,single-organism metabolic process|GO:0048869,cellular developmental process|GO:0006281,DNA repair|GO:0060255,regulation of macromolecule metabolic process|GO:0003006,developmental proce…	GO:0031974,membrane-enclosed lumen|GO:0043229,intracellular organelle|GO:0043228,non-membrane-bounded organelle|GO:0043227,membrane-bounded organelle|GO:0043226,organelle|GO:0005737,cytoplasm|GO:0031981,nuclear lumen|GO:0005730,nucleolus|GO:0005634,nucleus|GO:0080008,Cul4-RING E3 ubiquitin ligase complex|GO:1902494,catalytic complex|GO:1990234,transferase complex|GO:0031461,cullin-RING ubiquitin …	GO:0043169,cation binding|GO:0043167,ion binding|GO:0005488,binding|GO:0005515,protein binding|GO:0046872,metal ion binding		http://www.uniprot.org/uniprot/O22607	FALSE
Araip.10021521.1	-1.01	72.81	0	Q9FY61	TRS120	GO:0022607,cellular component assembly|GO:1903047,mitotic cell cycle process|GO:0022402,cell cycle process|GO:0061640,cytoskeleton-dependent cytokinesis|GO:0051301,cell division|GO:0044699,single-organism process|GO:0000281,mitotic cytokinesis|GO:0016043,cellular component organization|GO:0071840,cellular component organization or biogenesis|GO:0006810,transport|GO:0032506,cytokinetic process|GO:…	GO:0005737,cytoplasm|GO:0005794,Golgi apparatus|GO:0031984,organelle subcompartment|GO:0043231,intracellular membrane-bounded organelle|GO:0043227,membrane-bounded organelle|GO:0005802,trans-Golgi network|GO:0044444,cytoplasmic part|GO:0043229,intracellular organelle|GO:0005623,cell|GO:0043226,organelle|GO:0044446,intracellular organelle part|GO:0044431,Golgi apparatus part|GO:0012505,endomembran…			http://www.uniprot.org/uniprot/Q9FY61	FALSE
Araip.10006899.1	-1.01	49.46	1e-82	P19172	CHIB1	GO:0046348,amino sugar catabolic process|GO:0009409,response to cold|GO:0044707,single-multicellular organism process|GO:0051716,cellular response to stimulus|GO:0070647,protein modification by small protein conjugation or removal|GO:0009611,response to wounding|GO:0018193,peptidyl-amino acid modification|GO:0048731,system development|GO:0003006,developmental process involved in reproduction|GO:0…	GO:0005576,extracellular region|GO:0005615,extracellular space|GO:0044421,extracellular region part	GO:0016787,hydrolase activity|GO:0008843,endochitinase activity|GO:0016798,hydrolase activity, acting on glycosyl bonds|GO:0003824,catalytic activity|GO:0004553,hydrolase activity, hydrolyzing O-glycosyl compounds|GO:0004568,chitinase activity|GO:0015926,glucosidase activity|GO:0097367,carbohydrate derivative binding|GO:0008422,beta-glucosidase activity|GO:0003796,lysozyme activity|GO:0008061,chi…	ath00520,Amino sugar and nucleotide sugar metabolism|ath01100,Metabolic pathways	http://www.uniprot.org/uniprot/P19172	FALSE
Araip.10018711.1	-1.02	62.05	1e-138	O65621	CAD6	GO:0044249,cellular biosynthetic process|GO:1901362,organic cyclic compound biosynthetic process|GO:0009699,phenylpropanoid biosynthetic process|GO:1901360,organic cyclic compound metabolic process|GO:1901576,organic substance biosynthetic process|GO:0044710,single-organism metabolic process|GO:0044711,single-organism biosynthetic process|GO:0009809,lignin biosynthetic process|GO:0009808,lignin m…		GO:0005488,binding|GO:0043169,cation binding|GO:0016614,oxidoreductase activity, acting on CH-OH group of donors|GO:0046914,transition metal ion binding|GO:0016616,oxidoreductase activity, acting on the CH-OH group of donors, NAD or NADP as acceptor|GO:0052747,sinapyl alcohol dehydrogenase activity|GO:0043167,ion binding|GO:0003824,catalytic activity|GO:0045551,cinnamyl-alcohol dehydrogenase acti…	ath00940,Phenylpropanoid biosynthesis|ath01100,Metabolic pathways|ath01110,Biosynthesis of secondary metabolites	http://www.uniprot.org/uniprot/O65621	FALSE
Araip.10037690.1	-1.02	77.35	0	Q9M8L6	PTAC17		GO:0043229,intracellular organelle|GO:0043228,non-membrane-bounded organelle|GO:0042646,plastid nucleoid|GO:0000229,cytoplasmic chromosome|GO:0043227,membrane-bounded organelle|GO:0009295,nucleoid|GO:0005737,cytoplasm|GO:0009536,plastid|GO:0009532,plastid stroma|GO:0009570,chloroplast stroma|GO:0043226,organelle|GO:0044435,plastid part|GO:0044434,chloroplast part|GO:0005694,chromosome|GO:0009508,…			http://www.uniprot.org/uniprot/Q9M8L6	FALSE
Araip.10005646.1	-1.03	85.69	0	Q9FH02	FTSH5	GO:0019222,regulation of metabolic process|GO:0044281,small molecule metabolic process|GO:0015979,photosynthesis|GO:1901360,organic cyclic compound metabolic process|GO:0044710,single-organism metabolic process|GO:0044711,single-organism biosynthetic process|GO:0044550,secondary metabolite biosynthetic process|GO:0022900,electron transport chain|GO:0009314,response to radiation|GO:0048519,negativ…	GO:0055035,plastid thylakoid membrane|GO:0034357,photosynthetic membrane|GO:0031976,plastid thylakoid|GO:0031975,envelope|GO:0043229,intracellular organelle|GO:0005622,intracellular|GO:0043227,membrane-bounded organelle|GO:0043226,organelle|GO:0031224,intrinsic component of membrane|GO:0009535,chloroplast thylakoid membrane|GO:0009534,chloroplast thylakoid|GO:0031984,organelle subcompartment|GO:0…	GO:0004175,endopeptidase activity|GO:0035639,purine ribonucleoside triphosphate binding|GO:0005488,binding|GO:0016887,ATPase activity|GO:0008233,peptidase activity|GO:0043167,ion binding|GO:1901363,heterocyclic compound binding|GO:0001883,purine nucleoside binding|GO:0001882,nucleoside binding|GO:0043168,anion binding|GO:0043169,cation binding|GO:0000166,nucleotide binding|GO:0008237,metallopepti…		http://www.uniprot.org/uniprot/Q9FH02	FALSE
Araip.10011284.1	-1.03	91.6	3e-85	Q8LDP4	CYP19-4	GO:0008104,protein localization|GO:0006457,protein folding|GO:0072666,establishment of protein localization to vacuole|GO:0072665,protein localization to vacuole|GO:0051641,cellular localization|GO:0044699,single-organism process|GO:0044267,cellular protein metabolic process|GO:0000413,protein peptidyl-prolyl isomerization|GO:0051234,establishment of localization|GO:0044260,cellular macromolecule…	GO:0016020,membrane|GO:0005783,endoplasmic reticulum|GO:0043229,intracellular organelle|GO:0043227,membrane-bounded organelle|GO:0043226,organelle|GO:0005737,cytoplasm|GO:0031984,organelle subcompartment|GO:0005771,multivesicular body|GO:0005770,late endosome|GO:0044431,Golgi apparatus part|GO:0005795,Golgi stack|GO:0005794,Golgi apparatus|GO:0012505,endomembrane system|GO:0043231,intracellular m…	GO:0042277,peptide binding|GO:0016853,isomerase activity|GO:0033218,amide binding|GO:0016859,cis-trans isomerase activity|GO:0003824,catalytic activity|GO:0005515,protein binding|GO:0003755,peptidyl-prolyl cis-trans isomerase activity|GO:0005488,binding		http://www.uniprot.org/uniprot/Q8LDP4	FALSE
Araip.10001229.1	-1.03	61.98	2e-96	Q9C5U8	HISN8	GO:0044238,primary metabolic process|GO:0009314,response to radiation|GO:0006596,polyamine biosynthetic process|GO:0019752,carboxylic acid metabolic process|GO:0006595,polyamine metabolic process|GO:0042401,cellular biogenic amine biosynthetic process|GO:0034641,cellular nitrogen compound metabolic process|GO:0006807,nitrogen compound metabolic process|GO:0009416,response to light stimulus|GO:004…	GO:0005737,cytoplasm|GO:0009536,plastid|GO:0043231,intracellular membrane-bounded organelle|GO:0009532,plastid stroma|GO:0009570,chloroplast stroma|GO:0044464,cell part|GO:0044444,cytoplasmic part|GO:0005623,cell|GO:0005622,intracellular|GO:0044446,intracellular organelle part|GO:0043229,intracellular organelle|GO:0044435,plastid part|GO:0044434,chloroplast part|GO:0044424,intracellular part|GO:0…	GO:0005488,binding|GO:0043169,cation binding|GO:0004399,histidinol dehydrogenase activity|GO:0016614,oxidoreductase activity, acting on CH-OH group of donors|GO:0046914,transition metal ion binding|GO:0016616,oxidoreductase activity, acting on the CH-OH group of donors, NAD or NADP as acceptor|GO:0043167,ion binding|GO:0051287,NAD binding|GO:0036094,small molecule binding|GO:0000166,nucleotide bi…	ath00340,Histidine metabolism|ath01110,Biosynthesis of secondary metabolites|ath01230,Biosynthesis of amino acids|ath01100,Metabolic pathways	http://www.uniprot.org/uniprot/Q9C5U8	FALSE
Araip.10004872.1	-1.04	80.27	0	O65202	ACX1	GO:0034440,lipid oxidation|GO:0008104,protein localization|GO:0048583,regulation of response to stimulus|GO:0009694,jasmonic acid metabolic process|GO:0009695,jasmonic acid biosynthetic process|GO:0007165,signal transduction|GO:0044282,small molecule catabolic process|GO:0044283,small molecule biosynthetic process|GO:0071840,cellular component organization or biogenesis|GO:0044712,single-organism…	GO:0005737,cytoplasm|GO:0043231,intracellular membrane-bounded organelle|GO:0044464,cell part|GO:0005829,cytosol|GO:0005777,peroxisome|GO:0044444,cytoplasmic part|GO:0005623,cell|GO:0005622,intracellular|GO:0055044,symplast|GO:0042579,microbody|GO:0043229,intracellular organelle|GO:0030054,cell junction|GO:0005911,cell-cell junction|GO:0044424,intracellular part|GO:0043227,membrane-bounded organe…	GO:0043168,anion binding|GO:0050662,coenzyme binding|GO:0050660,flavin adenine dinucleotide binding|GO:0097159,organic cyclic compound binding|GO:0016627,oxidoreductase activity, acting on the CH-CH group of donors|GO:1901363,heterocyclic compound binding|GO:0000166,nucleotide binding|GO:0036094,small molecule binding|GO:0003824,catalytic activity|GO:0048037,cofactor binding|GO:0005488,binding|GO…	ath01040,Biosynthesis of unsaturated fatty acids|ath01212,Fatty acid metabolism|ath00592,alpha-Linolenic acid metabolism|ath04146,Peroxisome|ath00071,Fatty acid degradation|ath01110,Biosynthesis of secondary metabolites|ath01100,Metabolic pathways	http://www.uniprot.org/uniprot/O65202	FALSE
Araip.10022391.1	-1.04	78.69	2e-100	P58684	At2g39960	GO:0034641,cellular nitrogen compound metabolic process|GO:0006807,nitrogen compound metabolic process|GO:0023052,signaling|GO:0007165,signal transduction|GO:0019932,second-messenger-mediated signaling|GO:0035556,intracellular signal transduction|GO:0050789,regulation of biological process|GO:0044699,single-organism process|GO:0044267,cellular protein metabolic process|GO:0051716,cellular respons…	GO:0005787,signal peptidase complex|GO:0005783,endoplasmic reticulum|GO:0005789,endoplasmic reticulum membrane|GO:0042175,nuclear outer membrane-endoplasmic reticulum membrane network|GO:0043229,intracellular organelle|GO:0043227,membrane-bounded organelle|GO:0043226,organelle|GO:0031224,intrinsic component of membrane|GO:0005737,cytoplasm|GO:0031090,organelle membrane|GO:0016021,integral compone…	GO:0016787,hydrolase activity|GO:0008233,peptidase activity|GO:0003824,catalytic activity	ath03060,Protein export	http://www.uniprot.org/uniprot/P58684	FALSE
Araip.10014324.1	-1.04	55.05	0	Q43125	CRY1	GO:0009628,response to abiotic stimulus|GO:0051234,establishment of localization|GO:0048589,developmental growth|GO:0051049,regulation of transport|GO:0035266,meristem growth|GO:0007165,signal transduction|GO:0098771,inorganic ion homeostasis|GO:0071840,cellular component organization or biogenesis|GO:0044710,single-organism metabolic process|GO:0042440,pigment metabolic process|GO:0048869,cellul…	GO:0005737,cytoplasm|GO:0043231,intracellular membrane-bounded organelle|GO:0005829,cytosol|GO:0044464,cell part|GO:0044444,cytoplasmic part|GO:0005623,cell|GO:0043226,organelle|GO:0043229,intracellular organelle|GO:0044424,intracellular part|GO:0005622,intracellular|GO:0043227,membrane-bounded organelle|GO:0005634,nucleus|GO:0031974,membrane-enclosed lumen|GO:0016605,PML body|GO:0016604,nuclear …	GO:0038023,signaling receptor activity|GO:0004871,signal transducer activity|GO:0035639,purine ribonucleoside triphosphate binding|GO:0060089,molecular transducer activity|GO:0004872,receptor activity|GO:0003913,DNA photolyase activity|GO:0043167,ion binding|GO:1901363,heterocyclic compound binding|GO:0001883,purine nucleoside binding|GO:0001882,nucleoside binding|GO:0043168,anion binding|GO:0016…	ath04712,Circadian rhythm - plant	http://www.uniprot.org/uniprot/Q43125	FALSE
Araip.10039536.1	-1.05	77.87	0	Q9FIZ7	OXP1	GO:1901575,organic substance catabolic process|GO:1901564,organonitrogen compound metabolic process|GO:0044273,sulfur compound catabolic process|GO:0043603,cellular amide metabolic process|GO:0009987,cellular process|GO:0042219,cellular modified amino acid catabolic process|GO:0043171,peptide catabolic process|GO:0006807,nitrogen compound metabolic process|GO:0044248,cellular catabolic process|GO…	GO:0005737,cytoplasm|GO:0005829,cytosol|GO:0044464,cell part|GO:0005623,cell|GO:0005622,intracellular|GO:0055044,symplast|GO:0044444,cytoplasmic part|GO:0009506,plasmodesma|GO:0005911,cell-cell junction|GO:0044424,intracellular part|GO:0030054,cell junction	GO:0035639,purine ribonucleoside triphosphate binding|GO:0017168,5-oxoprolinase (ATP-hydrolyzing) activity|GO:0005488,binding|GO:0043167,ion binding|GO:1901363,heterocyclic compound binding|GO:1901265,nucleoside phosphate binding|GO:0001882,nucleoside binding|GO:0043168,anion binding|GO:0000166,nucleotide binding|GO:0001883,purine nucleoside binding|GO:0032549,ribonucleoside binding|GO:0017076,pu…	ath00480,Glutathione metabolism	http://www.uniprot.org/uniprot/Q9FIZ7	FALSE
Araip.10016730.1	-1.05	77.76	0	Q9SYG7	ALDH7B4	GO:0042221,response to chemical|GO:0010035,response to inorganic substance|GO:0097305,response to alcohol|GO:0009414,response to water deprivation|GO:0015994,chlorophyll metabolic process|GO:0000305,response to oxygen radical|GO:0044237,cellular metabolic process|GO:0006778,porphyrin-containing compound metabolic process|GO:0000302,response to reactive oxygen species|GO:0044248,cellular catabolic…	GO:0005737,cytoplasm|GO:0005829,cytosol|GO:0044464,cell part|GO:0005623,cell|GO:0005622,intracellular|GO:0044444,cytoplasmic part|GO:0044424,intracellular part	GO:0004029,aldehyde dehydrogenase (NAD) activity|GO:0016620,oxidoreductase activity, acting on the aldehyde or oxo group of donors, NAD or NADP as acceptor|GO:0003824,catalytic activity|GO:0016903,oxidoreductase activity, acting on the aldehyde or oxo group of donors|GO:0016491,oxidoreductase activity	ath00561,Glycerolipid metabolism|ath00620,Pyruvate metabolism|ath00300,Lysine biosynthesis|ath00280,Valine, leucine and isoleucine degradation|ath00310,Lysine degradation|ath00340,Histidine metabolism|ath00380,Tryptophan metabolism|ath00260,Glycine, serine and threonine metabolism|ath00010,Glycolysis / Gluconeogenesis|ath01100,Metabolic pathways|ath00410,beta-Alanine metabolism|ath00053,Ascorbate…	http://www.uniprot.org/uniprot/Q9SYG7	FALSE
Araip.10017920.1	-1.05	75.29	0	Q9ZQ87	At2g03510	GO:0006888,ER to Golgi vesicle-mediated transport|GO:0016192,vesicle-mediated transport|GO:0046907,intracellular transport|GO:0048193,Golgi vesicle transport|GO:0006810,transport|GO:0044765,single-organism transport|GO:1902578,single-organism localization|GO:0051641,cellular localization|GO:0051649,establishment of localization in cell|GO:1902582,single-organism intracellular transport|GO:0051234…	GO:0005783,endoplasmic reticulum|GO:0031974,membrane-enclosed lumen|GO:0043229,intracellular organelle|GO:0043228,non-membrane-bounded organelle|GO:0043227,membrane-bounded organelle|GO:0043226,organelle|GO:0030054,cell junction|GO:0005737,cytoplasm|GO:0031090,organelle membrane|GO:0031981,nuclear lumen|GO:0005730,nucleolus|GO:0005773,vacuole|GO:0005634,nucleus|GO:0016020,membrane|GO:0005774,vacu…	GO:0032934,sterol binding|GO:0044389,ubiquitin-like protein ligase binding|GO:0015485,cholesterol binding|GO:0043178,alcohol binding|GO:0097159,organic cyclic compound binding|GO:0008289,lipid binding|GO:0019899,enzyme binding|GO:0036094,small molecule binding|GO:0031625,ubiquitin protein ligase binding|GO:0005488,binding|GO:0005515,protein binding|GO:0005496,steroid binding		http://www.uniprot.org/uniprot/Q9ZQ87	FALSE
Araip.10038297.1	-1.05	79.79	0	Q9SCY0	PGMP	GO:0019222,regulation of metabolic process|GO:0009590,detection of gravity|GO:0044281,small molecule metabolic process|GO:0071840,cellular component organization or biogenesis|GO:0044712,single-organism catabolic process|GO:0044710,single-organism metabolic process|GO:0044711,single-organism biosynthetic process|GO:0043207,response to external biotic stimulus|GO:0071555,cell wall organization|GO:…	GO:0031975,envelope|GO:0048046,apoplast|GO:0043229,intracellular organelle|GO:0043227,membrane-bounded organelle|GO:0043226,organelle|GO:0005737,cytoplasm|GO:0009941,chloroplast envelope|GO:0009536,plastid|GO:0009532,plastid stroma|GO:0009570,chloroplast stroma|GO:0010319,stromule|GO:0044435,plastid part|GO:0044434,chloroplast part|GO:0031967,organelle envelope|GO:0009507,chloroplast|GO:0009526,p…	GO:0043169,cation binding|GO:0016853,isomerase activity|GO:0000287,magnesium ion binding|GO:0043167,ion binding|GO:0003824,catalytic activity|GO:0004614,phosphoglucomutase activity|GO:0005488,binding|GO:0016868,intramolecular transferase activity, phosphotransferases|GO:0016866,intramolecular transferase activity|GO:0046872,metal ion binding	ath00030,Pentose phosphate pathway|ath00230,Purine metabolism|ath00010,Glycolysis / Gluconeogenesis|ath00500,Starch and sucrose metabolism|ath00052,Galactose metabolism|ath01110,Biosynthesis of secondary metabolites|ath00520,Amino sugar and nucleotide sugar metabolism|ath01100,Metabolic pathways	http://www.uniprot.org/uniprot/Q9SCY0	FALSE
Araip.10033703.1	-1.05	84.3	0	Q9LZG0	ADK2	GO:0009124,nucleoside monophosphate biosynthetic process|GO:0046129,purine ribonucleoside biosynthetic process|GO:0016310,phosphorylation|GO:0009259,ribonucleotide metabolic process|GO:0044403,symbiosis, encompassing mutualism through parasitism|GO:1901564,organonitrogen compound metabolic process|GO:0009167,purine ribonucleoside monophosphate metabolic process|GO:0034641,cellular nitrogen compou…	GO:0005737,cytoplasm|GO:0005829,cytosol|GO:0016020,membrane|GO:0044464,cell part|GO:0005623,cell|GO:0005622,intracellular|GO:0044444,cytoplasmic part|GO:0071944,cell periphery|GO:0005886,plasma membrane|GO:0044424,intracellular part|GO:0043231,intracellular membrane-bounded organelle|GO:0005634,nucleus|GO:0043229,intracellular organelle|GO:0043227,membrane-bounded organelle|GO:0043226,organelle	GO:0019206,nucleoside kinase activity|GO:0019205,nucleobase-containing compound kinase activity|GO:0035639,purine ribonucleoside triphosphate binding|GO:0005488,binding|GO:0043167,ion binding|GO:1901363,heterocyclic compound binding|GO:1901265,nucleoside phosphate binding|GO:0001882,nucleoside binding|GO:0043168,anion binding|GO:0043169,cation binding|GO:0046914,transition metal ion binding|GO:00…	ath00230,Purine metabolism|ath01100,Metabolic pathways	http://www.uniprot.org/uniprot/Q9LZG0	FALSE
Araip.10027328.1	-1.05	60.76	0	Q9LR03	At1g75620	GO:0044036,cell wall macromolecule metabolic process|GO:0034645,cellular macromolecule biosynthetic process|GO:0070592,cell wall polysaccharide biosynthetic process|GO:0033692,cellular polysaccharide biosynthetic process|GO:0071840,cellular component organization or biogenesis|GO:0044038,cell wall macromolecule biosynthetic process|GO:1901576,organic substance biosynthetic process|GO:0044710,sing…				http://www.uniprot.org/uniprot/Q9LR03	FALSE
Araip.10033953.1	-1.05	76.78	0	Q9FMU6	MPT3	GO:0019320,hexose catabolic process|GO:0006739,NADP metabolic process|GO:0046365,monosaccharide catabolic process|GO:0006733,oxidoreduction coenzyme metabolic process|GO:0034641,cellular nitrogen compound metabolic process|GO:0006098,pentose-phosphate shunt|GO:0046496,nicotinamide nucleotide metabolic process|GO:0009651,response to salt stress|GO:0072524,pyridine-containing compound metabolic pro…	GO:0005618,cell wall|GO:0044464,cell part|GO:0031975,envelope|GO:0043229,intracellular organelle|GO:0071944,cell periphery|GO:0043227,membrane-bounded organelle|GO:0043226,organelle|GO:0031224,intrinsic component of membrane|GO:0005737,cytoplasm|GO:0009536,plastid|GO:0031090,organelle membrane|GO:0005773,vacuole|GO:0016021,integral component of membrane|GO:0016020,membrane|GO:0044444,cytoplasmic …	GO:0022891,substrate-specific transmembrane transporter activity|GO:0022892,substrate-specific transporter activity|GO:0005215,transporter activity|GO:0008509,anion transmembrane transporter activity|GO:0022857,transmembrane transporter activity|GO:1901677,phosphate transmembrane transporter activity|GO:0015075,ion transmembrane transporter activity|GO:0015114,phosphate ion transmembrane transpor…		http://www.uniprot.org/uniprot/Q9FMU6	FALSE
Araip.10038463.1	-1.05	71	7e-103	Q9LZ06	GSTL3	GO:0019758,glycosinolate biosynthetic process|GO:0010038,response to metal ion|GO:0019757,glycosinolate metabolic process|GO:0019752,carboxylic acid metabolic process|GO:0006807,nitrogen compound metabolic process|GO:0044248,cellular catabolic process|GO:0044249,cellular biosynthetic process|GO:0042744,hydrogen peroxide catabolic process|GO:0042743,hydrogen peroxide metabolic process|GO:0044281,s…	GO:0005737,cytoplasm|GO:0005829,cytosol|GO:0044464,cell part|GO:0005623,cell|GO:0005622,intracellular|GO:0044444,cytoplasmic part|GO:0044424,intracellular part	GO:0016765,transferase activity, transferring alkyl or aryl (other than methyl) groups|GO:0016740,transferase activity|GO:0004364,glutathione transferase activity|GO:0003824,catalytic activity	ath00480,Glutathione metabolism	http://www.uniprot.org/uniprot/Q9LZ06	FALSE
Araip.10032916.1	-1.06	37.24	1e-111	Q66GP7	At1g13130	GO:0044238,primary metabolic process|GO:0005975,carbohydrate metabolic process|GO:0008152,metabolic process|GO:0071704,organic substance metabolic process		GO:0016787,hydrolase activity|GO:0003824,catalytic activity|GO:0016798,hydrolase activity, acting on glycosyl bonds|GO:0004553,hydrolase activity, hydrolyzing O-glycosyl compounds		http://www.uniprot.org/uniprot/Q66GP7	FALSE
Araip.10033775.1	-1.06	77.68	0	P92947	MDAR5	GO:0008152,metabolic process|GO:0044248,cellular catabolic process|GO:0042744,hydrogen peroxide catabolic process|GO:0042743,hydrogen peroxide metabolic process|GO:0044699,single-organism process|GO:0044712,single-organism catabolic process|GO:0044710,single-organism metabolic process|GO:0046686,response to cadmium ion|GO:0009987,cellular process|GO:0072593,reactive oxygen species metabolic proce…	GO:0031975,envelope|GO:0043229,intracellular organelle|GO:0043227,membrane-bounded organelle|GO:0043226,organelle|GO:0005737,cytoplasm|GO:0009536,plastid|GO:0009532,plastid stroma|GO:0009570,chloroplast stroma|GO:0010319,stromule|GO:0005739,mitochondrion|GO:0044435,plastid part|GO:0044434,chloroplast part|GO:0031967,organelle envelope|GO:0009507,chloroplast|GO:0009526,plastid envelope|GO:0043231,…	GO:0035639,purine ribonucleoside triphosphate binding|GO:0005488,binding|GO:0000166,nucleotide binding|GO:1901363,heterocyclic compound binding|GO:1901265,nucleoside phosphate binding|GO:0001882,nucleoside binding|GO:0043168,anion binding|GO:0050662,coenzyme binding|GO:0050660,flavin adenine dinucleotide binding|GO:0043167,ion binding|GO:0001883,purine nucleoside binding|GO:0032549,ribonucleoside…	ath00053,Ascorbate and aldarate metabolism|ath01100,Metabolic pathways	http://www.uniprot.org/uniprot/P92947	FALSE
Araip.10039793.1	-1.06	76.67	0	Q9SR52	URE	GO:0071941,nitrogen cycle metabolic process|GO:0044248,cellular catabolic process|GO:0034641,cellular nitrogen compound metabolic process|GO:0006807,nitrogen compound metabolic process|GO:0044281,small molecule metabolic process|GO:0044282,small molecule catabolic process|GO:0044699,single-organism process|GO:0044712,single-organism catabolic process|GO:0044710,single-organism metabolic process|G…		GO:0009039,urease activity|GO:0016151,nickel cation binding|GO:0046914,transition metal ion binding|GO:0016787,hydrolase activity|GO:0016810,hydrolase activity, acting on carbon-nitrogen (but not peptide) bonds|GO:0016811,hydrolase activity, acting on carbon-nitrogen (but not peptide) bonds, in linear amides|GO:0043169,cation binding|GO:0043167,ion binding|GO:0003824,catalytic activity|GO:0005488…	ath00230,Purine metabolism|ath01100,Metabolic pathways|ath00220,Arginine biosynthesis	http://www.uniprot.org/uniprot/Q9SR52	FALSE
Araip.10017735.1	-1.06	80.6	0	O81416	At4g02290	GO:0030243,cellulose metabolic process|GO:0044042,glucan metabolic process|GO:0030245,cellulose catabolic process|GO:0044248,cellular catabolic process|GO:0044036,cell wall macromolecule metabolic process|GO:0045229,external encapsulating structure organization|GO:0009251,glucan catabolic process|GO:0071840,cellular component organization or biogenesis|GO:0044247,cellular polysaccharide catabolic…	GO:0005576,extracellular region	GO:0016787,hydrolase activity|GO:0008810,cellulase activity|GO:0016798,hydrolase activity, acting on glycosyl bonds|GO:0003824,catalytic activity|GO:0004553,hydrolase activity, hydrolyzing O-glycosyl compounds		http://www.uniprot.org/uniprot/O81416	FALSE
Araip.10007074.1	-1.06	61.94	2e-105	Q42565	ASB1	GO:1901566,organonitrogen compound biosynthetic process|GO:0006520,cellular amino acid metabolic process|GO:0019222,regulation of metabolic process|GO:0031326,regulation of cellular biosynthetic process|GO:0009064,glutamine family amino acid metabolic process|GO:0031323,regulation of cellular metabolic process|GO:0019752,carboxylic acid metabolic process|GO:0046219,indolalkylamine biosynthetic pr…	GO:0005737,cytoplasm|GO:0009536,plastid|GO:0043231,intracellular membrane-bounded organelle|GO:0044464,cell part|GO:0044444,cytoplasmic part|GO:0005623,cell|GO:0005622,intracellular|GO:0043229,intracellular organelle|GO:0044424,intracellular part|GO:0043227,membrane-bounded organelle|GO:0043226,organelle|GO:0009507,chloroplast|GO:0043234,protein complex|GO:0032991,macromolecular complex|GO:190249…	GO:0016829,lyase activity|GO:0016830,carbon-carbon lyase activity|GO:0016833,oxo-acid-lyase activity|GO:0003824,catalytic activity|GO:0004049,anthranilate synthase activity	ath01110,Biosynthesis of secondary metabolites|ath00400,Phenylalanine, tyrosine and tryptophan biosynthesis|ath01100,Metabolic pathways|ath01230,Biosynthesis of amino acids	http://www.uniprot.org/uniprot/Q42565	FALSE
Araip.10030253.1; Araip.10030193.1; Araip.10030189.1; Araip.10025716.1; Araip.10020879.1; Araip.10015167.1; Araip.10015166.1; Araip.10015165.1; Araip.10002457.1	-1.07				Araip.10030253.1; Araip.10030193.1; Araip.10030189.1; Araip.10025716.1; Araip.10020879.1; Araip.10015167.1; Araip.10015166.1; Araip.10015165.1; Araip.10002457.1						FALSE
Araip.10028587.1	-1.08	80.97	1e-125	Q05431	APX1	GO:0009167,purine ribonucleoside monophosphate metabolic process|GO:0044281,small molecule metabolic process|GO:0009161,ribonucleoside monophosphate metabolic process|GO:1901576,organic substance biosynthetic process|GO:0009698,phenylpropanoid metabolic process|GO:0071840,cellular component organization or biogenesis|GO:0044712,single-organism catabolic process|GO:0044710,single-organism metaboli…	GO:0043229,intracellular organelle|GO:0071944,cell periphery|GO:0043227,membrane-bounded organelle|GO:0043226,organelle|GO:0030054,cell junction|GO:0005737,cytoplasm|GO:0009536,plastid|GO:0009532,plastid stroma|GO:0005618,cell wall|GO:0009570,chloroplast stroma|GO:0016020,membrane|GO:0044435,plastid part|GO:0044434,chloroplast part|GO:0005794,Golgi apparatus|GO:0030312,external encapsulating stru…	GO:0043169,cation binding|GO:0046872,metal ion binding|GO:0020037,heme binding|GO:0046906,tetrapyrrole binding|GO:0097159,organic cyclic compound binding|GO:0016209,antioxidant activity|GO:0043167,ion binding|GO:1901363,heterocyclic compound binding|GO:0003824,catalytic activity|GO:0005488,binding|GO:0016688,L-ascorbate peroxidase activity|GO:0016684,oxidoreductase activity, acting on peroxide as…	ath00053,Ascorbate and aldarate metabolism|ath00480,Glutathione metabolism	http://www.uniprot.org/uniprot/Q05431	FALSE
Araip.10015238.1	-1.08	67.74	0	Q9SCW1	BGAL1	GO:0022622,root system development|GO:0008104,protein localization|GO:0048589,developmental growth|GO:0048588,developmental cell growth|GO:0030154,cell differentiation|GO:0048468,cell development|GO:0048469,cell maturation|GO:0044248,cellular catabolic process|GO:0042744,hydrogen peroxide catabolic process|GO:0042743,hydrogen peroxide metabolic process|GO:0090558,plant epidermis development|GO:00…	GO:0005737,cytoplasm|GO:0048046,apoplast|GO:0005618,cell wall|GO:0005829,cytosol|GO:0044464,cell part|GO:0005623,cell|GO:0030312,external encapsulating structure|GO:0055044,symplast|GO:0044444,cytoplasmic part|GO:0071944,cell periphery|GO:0009506,plasmodesma|GO:0005911,cell-cell junction|GO:0044424,intracellular part|GO:0005622,intracellular|GO:0009505,plant-type cell wall|GO:0030054,cell junctio…	GO:0016787,hydrolase activity|GO:0015925,galactosidase activity|GO:0016798,hydrolase activity, acting on glycosyl bonds|GO:0030246,carbohydrate binding|GO:0003824,catalytic activity|GO:0004565,beta-galactosidase activity|GO:0005488,binding|GO:0004553,hydrolase activity, hydrolyzing O-glycosyl compounds		http://www.uniprot.org/uniprot/Q9SCW1	FALSE
Araip.10010456.1	-1.08	68.37	0	Q944A3	At2g47010	GO:0016310,phosphorylation|GO:0009987,cellular process|GO:0044237,cellular metabolic process|GO:0006796,phosphate-containing compound metabolic process|GO:0008152,metabolic process|GO:0006793,phosphorus metabolic process		GO:0016772,transferase activity, transferring phosphorus-containing groups|GO:0016740,transferase activity|GO:0016301,kinase activity|GO:0003824,catalytic activity		http://www.uniprot.org/uniprot/Q944A3	FALSE
Araip.10032281.1	-1.08	58.33	3e-56	P82873	TOM20-2	GO:0008104,protein localization|GO:0051649,establishment of localization in cell|GO:0061024,membrane organization|GO:0007008,outer mitochondrial membrane organization|GO:0051641,cellular localization|GO:0007005,mitochondrion organization|GO:0007006,mitochondrial membrane organization|GO:0044699,single-organism process|GO:0071806,protein transmembrane transport|GO:0070727,cellular macromolecule lo…	GO:0022626,cytosolic ribosome|GO:0044464,cell part|GO:0031975,envelope|GO:0043229,intracellular organelle|GO:0043228,non-membrane-bounded organelle|GO:0030529,intracellular ribonucleoprotein complex|GO:0043227,membrane-bounded organelle|GO:0043226,organelle|GO:0031224,intrinsic component of membrane|GO:0005737,cytoplasm|GO:0005742,mitochondrial outer membrane translocase complex|GO:0031090,organe…	GO:0008565,protein transporter activity|GO:0022891,substrate-specific transmembrane transporter activity|GO:0015450,P-P-bond-hydrolysis-driven protein transmembrane transporter activity|GO:0022884,macromolecule transmembrane transporter activity|GO:0043169,cation binding|GO:0005215,transporter activity|GO:0043167,ion binding|GO:0008320,protein transmembrane transporter activity|GO:0015399,primary…		http://www.uniprot.org/uniprot/P82873	FALSE
Araip.10024225.1	-1.08	72.29	1e-29	Q8W1Y0	SYN4	GO:0080090,regulation of primary metabolic process|GO:0019222,regulation of metabolic process|GO:1901362,organic cyclic compound biosynthetic process|GO:0071840,cellular component organization or biogenesis|GO:0010605,negative regulation of macromolecule metabolic process|GO:0010608,posttranscriptional regulation of gene expression|GO:0040029,regulation of gene expression, epigenetic|GO:0016458,g…	GO:0031974,membrane-enclosed lumen|GO:0043229,intracellular organelle|GO:0043228,non-membrane-bounded organelle|GO:0000228,nuclear chromosome|GO:0043227,membrane-bounded organelle|GO:0043226,organelle|GO:0031981,nuclear lumen|GO:0005634,nucleus|GO:0005694,chromosome|GO:0000775,chromosome, centromeric region|GO:0098687,chromosomal region|GO:0043231,intracellular membrane-bounded organelle|GO:00432…	GO:0003682,chromatin binding|GO:0005488,binding		http://www.uniprot.org/uniprot/Q8W1Y0	FALSE
Araip.10033731.1	-1.08	95.77	3e-94	P49201	RPS23B	GO:0044249,cellular biosynthetic process|GO:0034641,cellular nitrogen compound metabolic process|GO:0006807,nitrogen compound metabolic process|GO:0034645,cellular macromolecule biosynthetic process|GO:1901576,organic substance biosynthetic process|GO:0044267,cellular protein metabolic process|GO:0044260,cellular macromolecule metabolic process|GO:0043043,peptide biosynthetic process|GO:0071704,o…	GO:0022626,cytosolic ribosome|GO:0022627,cytosolic small ribosomal subunit|GO:0043229,intracellular organelle|GO:0043228,non-membrane-bounded organelle|GO:0043227,membrane-bounded organelle|GO:0043226,organelle|GO:0015935,small ribosomal subunit|GO:0005737,cytoplasm|GO:0030529,intracellular ribonucleoprotein complex|GO:0005794,Golgi apparatus|GO:0044391,ribosomal subunit|GO:0012505,endomembrane s…	GO:0003735,structural constituent of ribosome|GO:0005198,structural molecule activity	ath03010,Ribosome	http://www.uniprot.org/uniprot/P49201	FALSE
Araip.10015051.1	-1.08	74.77	0	Q9M0A0	At4g30600	GO:0008104,protein localization|GO:0006613,cotranslational protein targeting to membrane|GO:0006612,protein targeting to membrane|GO:0006614,SRP-dependent cotranslational protein targeting to membrane|GO:0072665,protein localization to vacuole|GO:0061025,membrane fusion|GO:0061024,membrane organization|GO:0051641,cellular localization|GO:0044699,single-organism process|GO:0051234,establishment of…	GO:0005785,signal recognition particle receptor complex|GO:0005783,endoplasmic reticulum|GO:0044464,cell part|GO:0005789,endoplasmic reticulum membrane|GO:0042175,nuclear outer membrane-endoplasmic reticulum membrane network|GO:0043229,intracellular organelle|GO:0043227,membrane-bounded organelle|GO:0043226,organelle|GO:0005737,cytoplasm|GO:0031090,organelle membrane|GO:0016020,membrane|GO:004443…	GO:0035639,purine ribonucleoside triphosphate binding|GO:0044877,macromolecular complex binding|GO:0005488,binding|GO:0043167,ion binding|GO:1901363,heterocyclic compound binding|GO:0001883,purine nucleoside binding|GO:0001882,nucleoside binding|GO:0043168,anion binding|GO:0016462,pyrophosphatase activity|GO:0000166,nucleotide binding|GO:0032561,guanyl ribonucleotide binding|GO:1901265,nucleoside…	ath03060,Protein export	http://www.uniprot.org/uniprot/Q9M0A0	FALSE
Araip.10037345.1	-1.09	77.42	7e-61	P57720	EMB1144	GO:0044238,primary metabolic process|GO:0034645,cellular macromolecule biosynthetic process|GO:0006950,response to stress|GO:0044237,cellular metabolic process|GO:0006865,amino acid transport|GO:0019752,carboxylic acid metabolic process|GO:0009611,response to wounding|GO:0044249,cellular biosynthetic process|GO:0006820,anion transport|GO:0006807,nitrogen compound metabolic process|GO:1901360,orga…	GO:0031974,membrane-enclosed lumen|GO:0043229,intracellular organelle|GO:0043228,non-membrane-bounded organelle|GO:0043227,membrane-bounded organelle|GO:0043226,organelle|GO:0005737,cytoplasm|GO:0009536,plastid|GO:0031981,nuclear lumen|GO:0005730,nucleolus|GO:0009570,chloroplast stroma|GO:0005634,nucleus|GO:0044435,plastid part|GO:0044434,chloroplast part|GO:0009507,chloroplast|GO:0043231,intrace…	GO:0016838,carbon-oxygen lyase activity, acting on phosphates|GO:0016835,carbon-oxygen lyase activity|GO:0016829,lyase activity|GO:0003824,catalytic activity|GO:0004107,chorismate synthase activity|GO:0043168,anion binding|GO:0097367,carbohydrate derivative binding|GO:0097159,organic cyclic compound binding|GO:0000166,nucleotide binding|GO:0036094,small molecule binding|GO:0048037,cofactor bindin…	ath01110,Biosynthesis of secondary metabolites|ath00400,Phenylalanine, tyrosine and tryptophan biosynthesis|ath01100,Metabolic pathways|ath01230,Biosynthesis of amino acids	http://www.uniprot.org/uniprot/P57720	FALSE
[truncated: 296 more rows]

## Sheet: kainong176-3vs176-2
ID	Log2FoldChange	Identity	Evalue	Uniprot	Genename	Biological Process	Cell Component	Molecular Function	KEGG Pathways	UNIPROT_URL	Transcription Factor
[truncated: 629 more rows]

## Sheet: kainong176-4vs176-3
ID	Log2FoldChange	Identity	Evalue	Uniprot	Genename	Biological Process	Cell Component	Molecular Function	KEGG Pathways	UNIPROT_URL	Transcription Factor
[truncated: 136 more rows]

## Sheet: kainong176-5vs176-4
ID	Log2FoldChange	Identity	Evalue	Uniprot	Genename	Biological Process	Cell Component	Molecular Function	KEGG Pathways	UNIPROT_URL	Transcription Factor
[truncated: 9 more rows]

[truncated: 1 more sheets: kainong176-6vs176-5]
