# Supplementary material for: Identification of the Candidate Proteins Related to Oleic Acid Accumulation during Peanut (Arachis hypogaea L.) Seed Development through Comparative Proteome Analysis
Source: Int J Mol Sci. 2018 Apr 18;19(4):1235. doi: 10.3390/ijms19041235 (PMC5979506; doi:10.3390/ijms19041235)
Supplement: Supplementary file 1 [file ijms-19-01235-s001.zip › supplementary files/SP table3 in 176vs70.xlsx]

## Sheet: kainong176-1vs70-1
Table S3. Identified DEPs in developing seed of Kainong176 vs. Kainong70
ID	FoldChange	Log2FoldChange	Identity	Evalue	Uniprot	Genename	Biological Process	Cell Component	Molecular Function	KEGG Pathways	UNIPROT_URL	Transcription Factor
Araip.10001984.1	4.25748	2.09	84.92	2e-110	Q9FIF3	RPS8B	GO:0034504,protein localization to nucleus|GO:0033036,macromolecule localization|GO:0051169,nuclear transport|GO:0044238,primary metabolic process|GO:0051649,establishment of localization in cell|GO:0051170,nuclear import|GO:1901564,organonitrogen compound metabolic process|GO:0044249,cellular biosynthetic process|GO:0034641,cellular nitrogen compound metabolic process|GO:0009165,nucleotide biosy…	GO:0022626,cytosolic ribosome|GO:0015935,small ribosomal subunit|GO:0043229,intracellular organelle|GO:0043228,non-membrane-bounded organelle|GO:0043226,organelle|GO:0022627,cytosolic small ribosomal subunit|GO:0005737,cytoplasm|GO:0016020,membrane|GO:0030529,intracellular ribonucleoprotein complex|GO:0044391,ribosomal subunit|GO:0032991,macromolecular complex|GO:0005840,ribosome|GO:0043232,intra…	GO:0003735,structural constituent of ribosome|GO:0005198,structural molecule activity	ath03010,Ribosome	http://www.uniprot.org/uniprot/Q9FIF3	FALSE
Araip.10013349.1	3.91768	1.97	71.37	0	Q9SQT8	EMB3004	GO:1901566,organonitrogen compound biosynthetic process|GO:0044707,single-multicellular organism process|GO:0061458,reproductive system development|GO:0006865,amino acid transport|GO:0019752,carboxylic acid metabolic process|GO:0009791,post-embryonic development|GO:0009790,embryo development|GO:0009793,embryo development ending in seed dormancy|GO:0006807,nitrogen compound metabolic process|GO:19…	GO:0005737,cytoplasm|GO:0009536,plastid|GO:0043231,intracellular membrane-bounded organelle|GO:0009532,plastid stroma|GO:0009570,chloroplast stroma|GO:0005829,cytosol|GO:0044464,cell part|GO:0044444,cytoplasmic part|GO:0005623,cell|GO:0005622,intracellular|GO:0044446,intracellular organelle part|GO:0043229,intracellular organelle|GO:0044435,plastid part|GO:0044434,chloroplast part|GO:0044424,intr…	GO:0050662,coenzyme binding|GO:0050661,NADP binding|GO:0016614,oxidoreductase activity, acting on CH-OH group of donors|GO:0016616,oxidoreductase activity, acting on the CH-OH group of donors, NAD or NADP as acceptor|GO:0016835,carbon-oxygen lyase activity|GO:0016836,hydro-lyase activity|GO:1901363,heterocyclic compound binding|GO:0000166,nucleotide binding|GO:0036094,small molecule binding|GO:00…	ath01110,Biosynthesis of secondary metabolites|ath00400,Phenylalanine, tyrosine and tryptophan biosynthesis|ath01100,Metabolic pathways|ath01230,Biosynthesis of amino acids	http://www.uniprot.org/uniprot/Q9SQT8	FALSE
Araip.10033319.1	2.58471	1.37	93.68	6e-133	Q9ZUT9	RPS5A	GO:0009735,response to cytokinin|GO:0044249,cellular biosynthetic process|GO:0034641,cellular nitrogen compound metabolic process|GO:0006807,nitrogen compound metabolic process|GO:0034645,cellular macromolecule biosynthetic process|GO:0042221,response to chemical|GO:1901576,organic substance biosynthetic process|GO:0009719,response to endogenous stimulus|GO:0044267,cellular protein metabolic proc…	GO:0022626,cytosolic ribosome|GO:0015935,small ribosomal subunit|GO:0043229,intracellular organelle|GO:0043228,non-membrane-bounded organelle|GO:0030529,intracellular ribonucleoprotein complex|GO:0043227,membrane-bounded organelle|GO:0043226,organelle|GO:0030054,cell junction|GO:0022627,cytosolic small ribosomal subunit|GO:0005737,cytoplasm|GO:0009536,plastid|GO:0031090,organelle membrane|GO:0005…	GO:0097159,organic cyclic compound binding|GO:0005198,structural molecule activity|GO:0003735,structural constituent of ribosome|GO:0003723,RNA binding|GO:0003676,nucleic acid binding|GO:1901363,heterocyclic compound binding|GO:0005488,binding|GO:0019843,rRNA binding|GO:0003729,mRNA binding	ath03010,Ribosome	http://www.uniprot.org/uniprot/Q9ZUT9	FALSE
Araip.10017615.1	2.2974	1.2	83.54	2e-102	Q43291	RPL21A	GO:0044249,cellular biosynthetic process|GO:0034641,cellular nitrogen compound metabolic process|GO:0006807,nitrogen compound metabolic process|GO:0034645,cellular macromolecule biosynthetic process|GO:1901576,organic substance biosynthetic process|GO:0044267,cellular protein metabolic process|GO:0044260,cellular macromolecule metabolic process|GO:0043043,peptide biosynthetic process|GO:0071704,o…	GO:0015934,large ribosomal subunit|GO:0022625,cytosolic large ribosomal subunit|GO:0031974,membrane-enclosed lumen|GO:0043229,intracellular organelle|GO:0043228,non-membrane-bounded organelle|GO:0022626,cytosolic ribosome|GO:0043227,membrane-bounded organelle|GO:0043226,organelle|GO:0005737,cytoplasm|GO:0009536,plastid|GO:0031981,nuclear lumen|GO:0005730,nucleolus|GO:0005634,nucleus|GO:0030529,in…	GO:0003735,structural constituent of ribosome|GO:0005198,structural molecule activity	ath03010,Ribosome	http://www.uniprot.org/uniprot/Q43291	FALSE
Araip.10011590.1	2.21914	1.15	79.53	0	O04904	PYR4	GO:0044710,single-organism metabolic process|GO:0009259,ribonucleotide metabolic process|GO:0008152,metabolic process|GO:0009218,pyrimidine ribonucleotide metabolic process|GO:0044237,cellular metabolic process|GO:1901564,organonitrogen compound metabolic process|GO:0072528,pyrimidine-containing compound biosynthetic process|GO:0046134,pyrimidine nucleoside biosynthetic process|GO:0034641,cellula…	GO:0005737,cytoplasm|GO:0009536,plastid|GO:0043231,intracellular membrane-bounded organelle|GO:0044464,cell part|GO:0044444,cytoplasmic part|GO:0005739,mitochondrion|GO:0005622,intracellular|GO:0043229,intracellular organelle|GO:0005623,cell|GO:0044424,intracellular part|GO:0043227,membrane-bounded organelle|GO:0043226,organelle|GO:0009507,chloroplast	GO:0016787,hydrolase activity|GO:0043169,cation binding|GO:0016812,hydrolase activity, acting on carbon-nitrogen (but not peptide) bonds, in cyclic amides|GO:0016810,hydrolase activity, acting on carbon-nitrogen (but not peptide) bonds|GO:0043167,ion binding|GO:0003824,catalytic activity|GO:0005488,binding|GO:0004151,dihydroorotase activity|GO:0046872,metal ion binding	ath00240,Pyrimidine metabolism|ath01100,Metabolic pathways	http://www.uniprot.org/uniprot/O04904	FALSE
Araip.10017522.1	2.21914	1.15	81.27	2e-170	Q8LAS8	SFGH	GO:0008152,metabolic process|GO:0044248,cellular catabolic process|GO:0044281,small molecule metabolic process|GO:0044282,small molecule catabolic process|GO:0044699,single-organism process|GO:0044712,single-organism catabolic process|GO:0044710,single-organism metabolic process|GO:0071704,organic substance metabolic process|GO:0046686,response to cadmium ion|GO:0046185,aldehyde catabolic process…	GO:0048046,apoplast|GO:0005576,extracellular region	GO:0016787,hydrolase activity|GO:0052689,carboxylic ester hydrolase activity|GO:0016790,thiolester hydrolase activity|GO:0016788,hydrolase activity, acting on ester bonds|GO:0003824,catalytic activity|GO:0018738,S-formylglutathione hydrolase activity	ath01200,Carbon metabolism	http://www.uniprot.org/uniprot/Q8LAS8	FALSE
Araip.10011820.1	2.21914	1.15	80.24	0	Q9LZK5	ERDJ3B	GO:0052556,positive regulation by symbiont of host immune response|GO:0052555,positive regulation by organism of immune response of other organism involved in symbiotic interaction|GO:0052553,modulation by symbiont of host immune response|GO:0052552,modulation by organism of immune response of other organism involved in symbiotic interaction|GO:0048584,positive regulation of response to stimulus|…	GO:0005783,endoplasmic reticulum|GO:0005788,endoplasmic reticulum lumen|GO:0031974,membrane-enclosed lumen|GO:0043229,intracellular organelle|GO:0071944,cell periphery|GO:0043227,membrane-bounded organelle|GO:0043226,organelle|GO:0005737,cytoplasm|GO:0016020,membrane|GO:0044432,endoplasmic reticulum part|GO:0012505,endomembrane system|GO:0005886,plasma membrane|GO:0043231,intracellular membrane-b…	GO:0005515,protein binding|GO:0051082,unfolded protein binding|GO:0005488,binding	ath04141,Protein processing in endoplasmic reticulum	http://www.uniprot.org/uniprot/Q9LZK5	FALSE
Araip.10033585.1	2.17347	1.12	48.68	2e-118	Q9SIN2	TBL39	GO:0071554,cell wall organization or biogenesis|GO:0009987,cellular process	GO:0005737,cytoplasm|GO:0043231,intracellular membrane-bounded organelle|GO:0005773,vacuole|GO:0016021,integral component of membrane|GO:0016020,membrane|GO:0044464,cell part|GO:0044444,cytoplasmic part|GO:0005623,cell|GO:0031224,intrinsic component of membrane|GO:0055044,symplast|GO:0043229,intracellular organelle|GO:0030054,cell junction|GO:0005911,cell-cell junction|GO:0044424,intracellular pa…	GO:0016740,transferase activity|GO:0003824,catalytic activity|GO:0016407,acetyltransferase activity|GO:0016746,transferase activity, transferring acyl groups|GO:0016413,O-acetyltransferase activity|GO:0008374,O-acyltransferase activity|GO:0016747,transferase activity, transferring acyl groups other than amino-acyl groups		http://www.uniprot.org/uniprot/Q9SIN2	FALSE
Araip.10016963.1	2.07053	1.05	80.93	0	Q9FNX5	DRP1E	GO:0009595,detection of biotic stimulus|GO:0008104,protein localization|GO:0019222,regulation of metabolic process|GO:0048585,negative regulation of response to stimulus|GO:0048583,regulation of response to stimulus|GO:0031348,negative regulation of defense response|GO:0009696,salicylic acid metabolic process|GO:0009697,salicylic acid biosynthetic process|GO:0007165,signal transduction|GO:0044283…	GO:0043229,intracellular organelle|GO:0043228,non-membrane-bounded organelle|GO:0043227,membrane-bounded organelle|GO:0043226,organelle|GO:0030054,cell junction|GO:0005856,cytoskeleton|GO:0031090,organelle membrane|GO:0005773,vacuole|GO:0005874,microtubule|GO:0098805,whole membrane|GO:0016020,membrane|GO:0005739,mitochondrion|GO:0005774,vacuolar membrane|GO:0044430,cytoskeletal part|GO:0044437,va…	GO:0035639,purine ribonucleoside triphosphate binding|GO:0005488,binding|GO:0043167,ion binding|GO:1901363,heterocyclic compound binding|GO:1901265,nucleoside phosphate binding|GO:0001882,nucleoside binding|GO:0043168,anion binding|GO:0016462,pyrophosphatase activity|GO:0000166,nucleotide binding|GO:0032561,guanyl ribonucleotide binding|GO:0001883,purine nucleoside binding|GO:0032549,ribonucleosi…		http://www.uniprot.org/uniprot/Q9FNX5	FALSE
Araip.10038066.1	2.01391	1.01	29.41	1.7	Q9ZWJ3	UGT85A2	GO:0052695,cellular glucuronidation|GO:0052696,flavonoid glucuronidation|GO:0019752,carboxylic acid metabolic process|GO:0044723,single-organism carbohydrate metabolic process|GO:0044281,small molecule metabolic process|GO:0044699,single-organism process|GO:1901576,organic substance biosynthetic process|GO:0044710,single-organism metabolic process|GO:0071704,organic substance metabolic process|GO…	GO:0043231,intracellular membrane-bounded organelle|GO:0044464,cell part|GO:0005623,cell|GO:0005622,intracellular|GO:0043229,intracellular organelle|GO:0044424,intracellular part|GO:0043227,membrane-bounded organelle|GO:0043226,organelle	GO:0016757,transferase activity, transferring glycosyl groups|GO:0003824,catalytic activity|GO:0035251,UDP-glucosyltransferase activity|GO:0046527,glucosyltransferase activity|GO:0080043,quercetin 3-O-glucosyltransferase activity|GO:0016740,transferase activity|GO:0080044,quercetin 7-O-glucosyltransferase activity|GO:0016758,transferase activity, transferring hexosyl groups|GO:0015020,glucuronosy…		http://www.uniprot.org/uniprot/Q9ZWJ3	FALSE
Araip.10017906.1	0.486327	-1.04				Araip.10017906.1						FALSE
Araip.10023990.1	0.479632	-1.06	67.22	0	Q9FN08	BGAL10	GO:0044238,primary metabolic process|GO:0005975,carbohydrate metabolic process|GO:0008152,metabolic process|GO:0009628,response to abiotic stimulus|GO:0050896,response to stimulus|GO:0071704,organic substance metabolic process|GO:0080167,response to karrikin	GO:0005618,cell wall|GO:0044464,cell part|GO:0005623,cell|GO:0030312,external encapsulating structure|GO:0048046,apoplast|GO:0071944,cell periphery|GO:0009505,plant-type cell wall|GO:0005576,extracellular region|GO:0005737,cytoplasm|GO:0005622,intracellular|GO:0043231,intracellular membrane-bounded organelle|GO:0005773,vacuole|GO:0043229,intracellular organelle|GO:0044444,cytoplasmic part|GO:0044…	GO:0016787,hydrolase activity|GO:0015925,galactosidase activity|GO:0016798,hydrolase activity, acting on glycosyl bonds|GO:0003824,catalytic activity|GO:0004565,beta-galactosidase activity|GO:0004553,hydrolase activity, hydrolyzing O-glycosyl compounds		http://www.uniprot.org/uniprot/Q9FN08	FALSE
Araip.10033784.1	0.450625	-1.15	66.52	0	Q9SMT3	T2J13.210	GO:0044238,primary metabolic process|GO:0005975,carbohydrate metabolic process|GO:0071704,organic substance metabolic process|GO:0009987,cellular process|GO:0016043,cellular component organization|GO:0071554,cell wall organization or biogenesis|GO:0071555,cell wall organization|GO:0045229,external encapsulating structure organization|GO:0008152,metabolic process|GO:0071840,cellular component orga…	GO:0005576,extracellular region	GO:0016787,hydrolase activity|GO:0016829,lyase activity|GO:0016798,hydrolase activity, acting on glycosyl bonds|GO:0004650,polygalacturonase activity|GO:0003824,catalytic activity|GO:0004553,hydrolase activity, hydrolyzing O-glycosyl compounds		http://www.uniprot.org/uniprot/Q9SMT3	FALSE
Araip.10017692.1	0.441351	-1.18	73.98	3e-88	O22315	SR34	GO:0090304,nucleic acid metabolic process|GO:0034641,cellular nitrogen compound metabolic process|GO:0006807,nitrogen compound metabolic process|GO:0044237,cellular metabolic process|GO:1901360,organic cyclic compound metabolic process|GO:1901361,organic cyclic compound catabolic process|GO:0006139,nucleobase-containing compound metabolic process|GO:1901575,organic substance catabolic process|GO:…	GO:0035061,interchromatin granule|GO:0031974,membrane-enclosed lumen|GO:0043229,intracellular organelle|GO:0043227,membrane-bounded organelle|GO:0043226,organelle|GO:0016607,nuclear speck|GO:0016604,nuclear body|GO:0031981,nuclear lumen|GO:0005634,nucleus|GO:0030529,intracellular ribonucleoprotein complex|GO:0005654,nucleoplasm|GO:0044451,nucleoplasm part|GO:0032991,macromolecular complex|GO:0043…	GO:0005515,protein binding|GO:0097159,organic cyclic compound binding|GO:0000166,nucleotide binding|GO:0036094,small molecule binding|GO:0003723,RNA binding|GO:0003676,nucleic acid binding|GO:1901363,heterocyclic compound binding|GO:1901265,nucleoside phosphate binding|GO:0005488,binding|GO:0003729,mRNA binding	ath03040,Spliceosome	http://www.uniprot.org/uniprot/O22315	FALSE
Araip.10023097.1	0.423373	-1.24	53.33	5e-38	Q9T076	At4g27520	GO:0019758,glycosinolate biosynthetic process|GO:0019757,glycosinolate metabolic process|GO:0044249,cellular biosynthetic process|GO:0044281,small molecule metabolic process|GO:0044699,single-organism process|GO:1901576,organic substance biosynthetic process|GO:0044710,single-organism metabolic process|GO:0044711,single-organism biosynthetic process|GO:0071704,organic substance metabolic process|…	GO:0048046,apoplast|GO:0046658,anchored component of plasma membrane|GO:0043229,intracellular organelle|GO:0071944,cell periphery|GO:0031226,intrinsic component of plasma membrane|GO:0043226,organelle|GO:0031224,intrinsic component of membrane|GO:0031225,anchored component of membrane|GO:0005737,cytoplasm|GO:0009536,plastid|GO:0005773,vacuole|GO:0043227,membrane-bounded organelle|GO:0016020,membr…	GO:0009055,electron carrier activity		http://www.uniprot.org/uniprot/Q9T076	FALSE
Araip.10036468.1	0.384219	-1.38	62.76	0	O65351	SBT1.7	GO:0061458,reproductive system development|GO:0009791,post-embryonic development|GO:0048608,reproductive structure development|GO:0007275,multicellular organism development|GO:0044699,single-organism process|GO:0010214,seed coat development|GO:0090351,seedling development|GO:0080001,mucilage extrusion from seed coat|GO:0071704,organic substance metabolic process|GO:0009845,seed germination|GO:004…	GO:0005618,cell wall|GO:0044464,cell part|GO:0005623,cell|GO:0030312,external encapsulating structure|GO:0048046,apoplast|GO:0071944,cell periphery|GO:0009505,plant-type cell wall|GO:0005576,extracellular region	GO:0004252,serine-type endopeptidase activity|GO:0004175,endopeptidase activity|GO:0017171,serine hydrolase activity|GO:0016787,hydrolase activity|GO:0003824,catalytic activity|GO:0070011,peptidase activity, acting on L-amino acid peptides|GO:0008233,peptidase activity|GO:0008236,serine-type peptidase activity		http://www.uniprot.org/uniprot/O65351	FALSE
Araip.10001989.1	0.353553	-1.5	54.95	0	Q9FJ62	GDPDL4	GO:0022622,root system development|GO:0048589,developmental growth|GO:0010393,galacturonan metabolic process|GO:0048468,cell development|GO:0048469,cell maturation|GO:0008064,regulation of actin polymerization or depolymerization|GO:0035266,meristem growth|GO:0044281,small molecule metabolic process|GO:0071840,cellular component organization or biogenesis|GO:0044710,single-organism metabolic proc…	GO:0044459,plasma membrane part|GO:0016020,membrane|GO:0044464,cell part|GO:0005623,cell|GO:0055044,symplast|GO:0046658,anchored component of plasma membrane|GO:0031224,intrinsic component of membrane|GO:0071944,cell periphery|GO:0009506,plasmodesma|GO:0005911,cell-cell junction|GO:0005886,plasma membrane|GO:0044425,membrane part|GO:0031226,intrinsic component of plasma membrane|GO:0030054,cell j…	GO:0016787,hydrolase activity|GO:0008081,phosphoric diester hydrolase activity|GO:0008889,glycerophosphodiester phosphodiesterase activity|GO:0016788,hydrolase activity, acting on ester bonds|GO:0042578,phosphoric ester hydrolase activity|GO:0003824,catalytic activity		http://www.uniprot.org/uniprot/Q9FJ62	FALSE
Araip.10002872.1	0.312083	-1.68	59.17	3e-82	O80915	PRA1B4	GO:0006810,transport|GO:0016192,vesicle-mediated transport|GO:0051234,establishment of localization|GO:0051179,localization	GO:0005783,endoplasmic reticulum|GO:0043229,intracellular organelle|GO:0043227,membrane-bounded organelle|GO:0043226,organelle|GO:0031224,intrinsic component of membrane|GO:0010008,endosome membrane|GO:0005737,cytoplasm|GO:0031984,organelle subcompartment|GO:0031090,organelle membrane|GO:0016021,integral component of membrane|GO:0016020,membrane|GO:0044431,Golgi apparatus part|GO:0005794,Golgi ap…			http://www.uniprot.org/uniprot/O80915	FALSE
Araip.10010219.1	0.309927	-1.69	71.27	0	O49006	PME3	GO:1901566,organonitrogen compound biosynthetic process|GO:0019222,regulation of metabolic process|GO:0010393,galacturonan metabolic process|GO:0009074,aromatic amino acid family catabolic process|GO:0044281,small molecule metabolic process|GO:0044282,small molecule catabolic process|GO:0044283,small molecule biosynthetic process|GO:1901362,organic cyclic compound biosynthetic process|GO:1901360,…	GO:0005737,cytoplasm|GO:0005618,cell wall|GO:0016020,membrane|GO:0044464,cell part|GO:0005623,cell|GO:0030312,external encapsulating structure|GO:0048046,apoplast|GO:0071944,cell periphery|GO:0005886,plasma membrane|GO:0044424,intracellular part|GO:0005622,intracellular|GO:0005576,extracellular region	GO:0016787,hydrolase activity|GO:0030234,enzyme regulator activity|GO:0052689,carboxylic ester hydrolase activity|GO:0016788,hydrolase activity, acting on ester bonds|GO:0003824,catalytic activity|GO:0030599,pectinesterase activity|GO:0045330,aspartyl esterase activity|GO:0004857,enzyme inhibitor activity|GO:0098772,molecular function regulator|GO:0046910,pectinesterase inhibitor activity	ath00500,Starch and sucrose metabolism|ath00040,Pentose and glucuronate interconversions|ath01100,Metabolic pathways	http://www.uniprot.org/uniprot/O49006	FALSE

## Sheet: kainong176-2vs70-2
ID	FoldChange	Log2FoldChange	Identity	Evalue	Uniprot	Genename	Biological Process	Cell Component	Molecular Function	KEGG Pathways	UNIPROT_URL	Transcription Factor
Araip.10039560.1	2.53151	1.34	41.1	0.0003	Q24JJ8	GLO3	GO:0006950,response to stress|GO:0048584,positive regulation of response to stimulus|GO:0048583,regulation of response to stimulus|GO:0031349,positive regulation of defense response|GO:0044249,cellular biosynthetic process|GO:0023052,signaling|GO:0007165,signal transduction|GO:0050789,regulation of biological process|GO:0031347,regulation of defense response|GO:0044710,single-organism metabolic p…	GO:0005737,cytoplasm|GO:0043231,intracellular membrane-bounded organelle|GO:0044464,cell part|GO:0005777,peroxisome|GO:0044444,cytoplasmic part|GO:0005623,cell|GO:0005622,intracellular|GO:0042579,microbody|GO:0043229,intracellular organelle|GO:0044424,intracellular part|GO:0043227,membrane-bounded organelle|GO:0043226,organelle	GO:0003973,(S)-2-hydroxy-acid oxidase activity|GO:0005488,binding|GO:0000166,nucleotide binding|GO:1901363,heterocyclic compound binding|GO:1901265,nucleoside phosphate binding|GO:0016491,oxidoreductase activity|GO:0043168,anion binding|GO:0050662,coenzyme binding|GO:0052854,medium-chain-(S)-2-hydroxy-acid oxidase activity|GO:0052852,very-long-chain-(S)-2-hydroxy-acid oxidase activity|GO:0052853,…	ath00630,Glyoxylate and dicarboxylate metabolism|ath04146,Peroxisome|ath01110,Biosynthesis of secondary metabolites|ath01100,Metabolic pathways|ath01200,Carbon metabolism	http://www.uniprot.org/uniprot/Q24JJ8	FALSE
Araip.10028593.1	0.332171	-1.59	90.57	1e-163	Q94AH9	MED36A	GO:0006479,protein methylation|GO:0080090,regulation of primary metabolic process|GO:0019222,regulation of metabolic process|GO:0009218,pyrimidine ribonucleotide metabolic process|GO:2001141,regulation of RNA biosynthetic process|GO:0009451,RNA modification|GO:0009165,nucleotide biosynthetic process|GO:0044281,small molecule metabolic process|GO:1901362,organic cyclic compound biosynthetic proces…	GO:0032040,small-subunit processome|GO:0031974,membrane-enclosed lumen|GO:0030684,preribosome|GO:0043229,intracellular organelle|GO:0043228,non-membrane-bounded organelle|GO:0016592,mediator complex|GO:0043227,membrane-bounded organelle|GO:0043226,organelle|GO:0016604,nuclear body|GO:0005732,small nucleolar ribonucleoprotein complex|GO:0031981,nuclear lumen|GO:0005730,nucleolus|GO:0005634,nucleus…	GO:0042054,histone methyltransferase activity|GO:0008649,rRNA methyltransferase activity|GO:0003824,catalytic activity|GO:1990259,histone-glutamine methyltransferase activity|GO:0036009,protein-glutamine N-methyltransferase activity|GO:0016740,transferase activity|GO:0016741,transferase activity, transferring one-carbon groups|GO:0008173,RNA methyltransferase activity|GO:0008170,N-methyltransfera…	ath03008,Ribosome biogenesis in eukaryotes	http://www.uniprot.org/uniprot/Q94AH9	FALSE
Araip.10028747.1	3.43426	1.78	89.3	1e-143	Q9LNW1	RABA2B	GO:0042221,response to chemical|GO:0010035,response to inorganic substance|GO:0008104,protein localization|GO:0006457,protein folding|GO:0009314,response to radiation|GO:0009266,response to temperature stimulus|GO:0000302,response to reactive oxygen species|GO:0023052,signaling|GO:0007165,signal transduction|GO:0009408,response to heat|GO:0035556,intracellular signal transduction|GO:0050789,regul…	GO:0043229,intracellular organelle|GO:0071944,cell periphery|GO:0043227,membrane-bounded organelle|GO:0043226,organelle|GO:0010008,endosome membrane|GO:0005737,cytoplasm|GO:0031090,organelle membrane|GO:0098805,whole membrane|GO:0016020,membrane|GO:0005794,Golgi apparatus|GO:0098588,bounding membrane of organelle|GO:0012505,endomembrane system|GO:0005886,plasma membrane|GO:0009504,cell plate|GO:0…	GO:0035639,purine ribonucleoside triphosphate binding|GO:0005488,binding|GO:0043167,ion binding|GO:1901363,heterocyclic compound binding|GO:1901265,nucleoside phosphate binding|GO:0001882,nucleoside binding|GO:0043168,anion binding|GO:0016462,pyrophosphatase activity|GO:0000166,nucleotide binding|GO:0032561,guanyl ribonucleotide binding|GO:0001883,purine nucleoside binding|GO:0032549,ribonucleosi…		http://www.uniprot.org/uniprot/Q9LNW1	FALSE
Araip.10036375.1	3.27161	1.71	79.82	0	O80983	FTSH4	GO:0044238,primary metabolic process|GO:0019538,protein metabolic process|GO:0043170,macromolecule metabolic process|GO:0071704,organic substance metabolic process|GO:0008152,metabolic process|GO:0006508,proteolysis|GO:0032502,developmental process|GO:0010073,meristem maintenance|GO:0032501,multicellular organismal process|GO:1901564,organonitrogen compound metabolic process|GO:0044707,single-mul…	GO:0044464,cell part|GO:0031975,envelope|GO:0043229,intracellular organelle|GO:0043227,membrane-bounded organelle|GO:0043226,organelle|GO:0031224,intrinsic component of membrane|GO:0005737,cytoplasm|GO:0009536,plastid|GO:0031090,organelle membrane|GO:0016021,integral component of membrane|GO:0016020,membrane|GO:0044444,cytoplasmic part|GO:0005739,mitochondrion|GO:0031967,organelle envelope|GO:003…	GO:0004176,ATP-dependent peptidase activity|GO:0004175,endopeptidase activity|GO:0035639,purine ribonucleoside triphosphate binding|GO:0005488,binding|GO:0016887,ATPase activity|GO:0008233,peptidase activity|GO:0043167,ion binding|GO:1901363,heterocyclic compound binding|GO:0001883,purine nucleoside binding|GO:0001882,nucleoside binding|GO:0043168,anion binding|GO:0043169,cation binding|GO:004262…		http://www.uniprot.org/uniprot/O80983	FALSE
Araip.10013211.1	0.463294	-1.11	72.88	6e-129	A2RVJ8	HEAT INTOLERANT 4	GO:0009628,response to abiotic stimulus|GO:0050896,response to stimulus|GO:0010286,heat acclimation|GO:0006950,response to stress|GO:0009266,response to temperature stimulus|GO:0009408,response to heat	GO:0031974,membrane-enclosed lumen|GO:0043229,intracellular organelle|GO:0043228,non-membrane-bounded organelle|GO:0010369,chromocenter|GO:0043227,membrane-bounded organelle|GO:0043226,organelle|GO:0031981,nuclear lumen|GO:0005730,nucleolus|GO:0005634,nucleus|GO:0005694,chromosome|GO:0098687,chromosomal region|GO:0043231,intracellular membrane-bounded organelle|GO:0043232,intracellular non-membra…			http://www.uniprot.org/uniprot/A2RVJ8	FALSE
Araip.10018340.1	2.36199	1.24	89.88	2e-166	O64700	UREG	GO:0048554,positive regulation of metalloenzyme activity|GO:0019222,regulation of metabolic process|GO:0048552,regulation of metalloenzyme activity|GO:0050790,regulation of catalytic activity|GO:0008152,metabolic process|GO:0006807,nitrogen compound metabolic process|GO:0065007,biological regulation|GO:0044093,positive regulation of molecular function|GO:0048518,positive regulation of biological …		GO:0016151,nickel cation binding|GO:0035639,purine ribonucleoside triphosphate binding|GO:0005488,binding|GO:0043167,ion binding|GO:1901363,heterocyclic compound binding|GO:1901265,nucleoside phosphate binding|GO:0001882,nucleoside binding|GO:0043168,anion binding|GO:0043169,cation binding|GO:0046914,transition metal ion binding|GO:0016462,pyrophosphatase activity|GO:0000166,nucleotide binding|GO…		http://www.uniprot.org/uniprot/O64700	FALSE
Araip.10008653.1	0.45376	-1.14	75.62	0	Q9C5E5	DGK5	GO:0016310,phosphorylation|GO:0023052,signaling|GO:0007165,signal transduction|GO:0042221,response to chemical|GO:0050789,regulation of biological process|GO:0044699,single-organism process|GO:0009719,response to endogenous stimulus|GO:0051716,cellular response to stimulus|GO:0065007,biological regulation|GO:0007186,G-protein coupled receptor signaling pathway|GO:0009987,cellular process|GO:00507…		GO:0035639,purine ribonucleoside triphosphate binding|GO:0005488,binding|GO:0043167,ion binding|GO:1901363,heterocyclic compound binding|GO:1901265,nucleoside phosphate binding|GO:0001882,nucleoside binding|GO:0043168,anion binding|GO:0000166,nucleotide binding|GO:0016740,transferase activity|GO:0001883,purine nucleoside binding|GO:0032549,ribonucleoside binding|GO:0017076,purine nucleotide bindi…	ath00561,Glycerolipid metabolism|ath01110,Biosynthesis of secondary metabolites|ath00564,Glycerophospholipid metabolism|ath01100,Metabolic pathways|ath04070,Phosphatidylinositol signaling system	http://www.uniprot.org/uniprot/Q9C5E5	FALSE
Araip.10017979.1	2.05623	1.04	69.67	4e-155	Q9LHE5	TOM40-1	GO:0008104,protein localization|GO:0009218,pyrimidine ribonucleotide metabolic process|GO:0072655,establishment of protein localization to mitochondrion|GO:0009451,RNA modification|GO:0009165,nucleotide biosynthetic process|GO:0044281,small molecule metabolic process|GO:1901362,organic cyclic compound biosynthetic process|GO:1901360,organic cyclic compound metabolic process|GO:0044710,single-orga…	GO:0044464,cell part|GO:0031975,envelope|GO:0043229,intracellular organelle|GO:0043227,membrane-bounded organelle|GO:0043226,organelle|GO:0031224,intrinsic component of membrane|GO:0005737,cytoplasm|GO:0046930,pore complex|GO:0031090,organelle membrane|GO:0005743,mitochondrial inner membrane|GO:0005773,vacuole|GO:0016021,integral component of membrane|GO:0016020,membrane|GO:0044444,cytoplasmic pa…	GO:0008565,protein transporter activity|GO:0022891,substrate-specific transmembrane transporter activity|GO:0015450,P-P-bond-hydrolysis-driven protein transmembrane transporter activity|GO:0022884,macromolecule transmembrane transporter activity|GO:0005215,transporter activity|GO:0015288,porin activity|GO:0008320,protein transmembrane transporter activity|GO:0015399,primary active transmembrane t…		http://www.uniprot.org/uniprot/Q9LHE5	FALSE
Araip.10038673.1	2.63902	1.4	81.21	0	O80585	MTHFR2	GO:0006732,coenzyme metabolic process|GO:0006730,one-carbon metabolic process|GO:0019752,carboxylic acid metabolic process|GO:0034641,cellular nitrogen compound metabolic process|GO:0006807,nitrogen compound metabolic process|GO:0009066,aspartate family amino acid metabolic process|GO:0046653,tetrahydrofolate metabolic process|GO:0044699,single-organism process|GO:0044710,single-organism metaboli…	GO:0005737,cytoplasm|GO:0005829,cytosol|GO:0044464,cell part|GO:0005623,cell|GO:0005622,intracellular|GO:0044444,cytoplasmic part|GO:0044424,intracellular part	GO:0016646,oxidoreductase activity, acting on the CH-NH group of donors, NAD or NADP as acceptor|GO:0016645,oxidoreductase activity, acting on the CH-NH group of donors|GO:0004489,methylenetetrahydrofolate reductase (NAD(P)H) activity|GO:0003824,catalytic activity|GO:0016491,oxidoreductase activity	ath00670,One carbon pool by folate|ath01100,Metabolic pathways|ath01200,Carbon metabolism	http://www.uniprot.org/uniprot/O80585	FALSE
Araip.10007502.1	0.48971	-1.03	55.56	1.1	Q9C824	At1g52320	GO:0006479,protein methylation|GO:0080090,regulation of primary metabolic process|GO:0019222,regulation of metabolic process|GO:1901576,organic substance biosynthetic process|GO:1901362,organic cyclic compound biosynthetic process|GO:0071840,cellular component organization or biogenesis|GO:0044710,single-organism metabolic process|GO:0010604,positive regulation of macromolecule metabolic process|…	GO:0016020,membrane|GO:0044464,cell part|GO:0005623,cell|GO:0071944,cell periphery|GO:0005886,plasma membrane			http://www.uniprot.org/uniprot/Q9C824	FALSE
Araip.10038549.1	3.18215	1.67	75.52	0	Q9LYW9	P58IPK	GO:0006457,protein folding|GO:0009314,response to radiation|GO:0009266,response to temperature stimulus|GO:0000302,response to reactive oxygen species|GO:0009416,response to light stimulus|GO:0009408,response to heat|GO:0050789,regulation of biological process|GO:0044267,cellular protein metabolic process|GO:0051716,cellular response to stimulus|GO:0010035,response to inorganic substance|GO:00442…	GO:0005783,endoplasmic reticulum|GO:0005788,endoplasmic reticulum lumen|GO:0031974,membrane-enclosed lumen|GO:0043229,intracellular organelle|GO:0071944,cell periphery|GO:0043227,membrane-bounded organelle|GO:0043226,organelle|GO:0005737,cytoplasm|GO:0016020,membrane|GO:0044432,endoplasmic reticulum part|GO:0012505,endomembrane system|GO:0005886,plasma membrane|GO:0043231,intracellular membrane-b…		ath04141,Protein processing in endoplasmic reticulum	http://www.uniprot.org/uniprot/Q9LYW9	FALSE
Araip.10021416.1	0.339151	-1.56	74.18	0	Q0WNW0	At5g04885	GO:0044238,primary metabolic process|GO:0005975,carbohydrate metabolic process|GO:0008152,metabolic process|GO:0071704,organic substance metabolic process|GO:0044036,cell wall macromolecule metabolic process|GO:0009250,glucan biosynthetic process|GO:0009251,glucan catabolic process|GO:0034645,cellular macromolecule biosynthetic process|GO:0016051,carbohydrate biosynthetic process|GO:0044699,singl…	GO:0016020,membrane|GO:0044464,cell part|GO:0005623,cell|GO:0071944,cell periphery|GO:0005886,plasma membrane|GO:0044425,membrane part|GO:0031224,intrinsic component of membrane|GO:0031225,anchored component of membrane	GO:0016787,hydrolase activity|GO:0003824,catalytic activity|GO:0016798,hydrolase activity, acting on glycosyl bonds|GO:0004553,hydrolase activity, hydrolyzing O-glycosyl compounds|GO:0015926,glucosidase activity|GO:0008422,beta-glucosidase activity	ath01110,Biosynthesis of secondary metabolites|ath00500,Starch and sucrose metabolism|ath00940,Phenylpropanoid biosynthesis|ath00460,Cyanoamino acid metabolism|ath01100,Metabolic pathways	http://www.uniprot.org/uniprot/Q0WNW0	FALSE
Araip.10017590.1	2.86791	1.52	52.32	0	Q9C977	At1g80270	GO:0034504,protein localization to nucleus|GO:0033036,macromolecule localization|GO:0051169,nuclear transport|GO:0008104,protein localization|GO:0009218,pyrimidine ribonucleotide metabolic process|GO:0046390,ribose phosphate biosynthetic process|GO:0051649,establishment of localization in cell|GO:0051170,nuclear import|GO:0006139,nucleobase-containing compound metabolic process|GO:1901564,organon…	GO:0031975,envelope|GO:0043229,intracellular organelle|GO:0043227,membrane-bounded organelle|GO:0043226,organelle|GO:0005737,cytoplasm|GO:0009941,chloroplast envelope|GO:0009536,plastid|GO:0005739,mitochondrion|GO:0044435,plastid part|GO:0044434,chloroplast part|GO:0044446,intracellular organelle part|GO:0031967,organelle envelope|GO:0009507,chloroplast|GO:0009526,plastid envelope|GO:0043231,intr…	GO:0016787,hydrolase activity|GO:0004518,nuclease activity|GO:0004519,endonuclease activity|GO:0016788,hydrolase activity, acting on ester bonds|GO:0003824,catalytic activity|GO:0003723,RNA binding|GO:0003676,nucleic acid binding|GO:0097159,organic cyclic compound binding|GO:1901363,heterocyclic compound binding|GO:0005488,binding		http://www.uniprot.org/uniprot/Q9C977	FALSE
Araip.10018037.1	2.82843	1.5	75.2	0	Q9LM25	HRD3A	GO:0044238,primary metabolic process|GO:0006972,hyperosmotic response|GO:0051649,establishment of localization in cell|GO:0036503,ERAD pathway|GO:0044248,cellular catabolic process|GO:0042221,response to chemical|GO:0009651,response to salt stress|GO:0043632,modification-dependent macromolecule catabolic process|GO:0044699,single-organism process|GO:0044712,single-organism catabolic process|GO:00…	GO:0005783,endoplasmic reticulum|GO:0005789,endoplasmic reticulum membrane|GO:0042175,nuclear outer membrane-endoplasmic reticulum membrane network|GO:0043229,intracellular organelle|GO:0043227,membrane-bounded organelle|GO:0043226,organelle|GO:0031224,intrinsic component of membrane|GO:0005737,cytoplasm|GO:0031090,organelle membrane|GO:0016021,integral component of membrane|GO:0016020,membrane|G…	GO:0005488,binding|GO:0005515,protein binding	ath04141,Protein processing in endoplasmic reticulum	http://www.uniprot.org/uniprot/Q9LM25	FALSE
Araip.10037258.1	2.07053	1.05	84.15	0	F4J3Q8	At3g10350	GO:0008152,metabolic process	GO:0005737,cytoplasm|GO:0009536,plastid|GO:0043231,intracellular membrane-bounded organelle|GO:0009532,plastid stroma|GO:0009570,chloroplast stroma|GO:0044464,cell part|GO:0044444,cytoplasmic part|GO:0005623,cell|GO:0005622,intracellular|GO:0044446,intracellular organelle part|GO:0043229,intracellular organelle|GO:0044435,plastid part|GO:0044434,chloroplast part|GO:0044424,intracellular part|GO:0…	GO:0035639,purine ribonucleoside triphosphate binding|GO:0005488,binding|GO:0016887,ATPase activity|GO:0043167,ion binding|GO:1901363,heterocyclic compound binding|GO:1901265,nucleoside phosphate binding|GO:0001882,nucleoside binding|GO:0043168,anion binding|GO:0000166,nucleotide binding|GO:0001883,purine nucleoside binding|GO:0032549,ribonucleoside binding|GO:0017076,purine nucleotide binding|GO…		http://www.uniprot.org/uniprot/F4J3Q8	FALSE
Araip.10013985.1	2.53151	1.34	29.21	5e-06	Q9SCY5	KINB2	GO:0006633,fatty acid biosynthetic process|GO:0006631,fatty acid metabolic process|GO:0019752,carboxylic acid metabolic process|GO:2001057,reactive nitrogen species metabolic process|GO:0044249,cellular biosynthetic process|GO:0006807,nitrogen compound metabolic process|GO:0044281,small molecule metabolic process|GO:0071941,nitrogen cycle metabolic process|GO:0044283,small molecule biosynthetic p…		GO:0035639,purine ribonucleoside triphosphate binding|GO:0005488,binding|GO:0043167,ion binding|GO:1901363,heterocyclic compound binding|GO:1901265,nucleoside phosphate binding|GO:0001882,nucleoside binding|GO:0043168,anion binding|GO:0000166,nucleotide binding|GO:0001883,purine nucleoside binding|GO:0032549,ribonucleoside binding|GO:0017076,purine nucleotide binding|GO:0005524,ATP binding|GO:003…	ath04931,Insulin resistance	http://www.uniprot.org/uniprot/Q9SCY5	FALSE
Araip.10004523.1	0.456916	-1.13	71.84	0	Q9FX32	SUS6	GO:0009311,oligosaccharide metabolic process|GO:0044249,cellular biosynthetic process|GO:0052545,callose localization|GO:0001666,response to hypoxia|GO:0044699,single-organism process|GO:0006643,membrane lipid metabolic process|GO:1901576,organic substance biosynthetic process|GO:0044710,single-organism metabolic process|GO:0044711,single-organism biosynthetic process|GO:0044262,cellular carbohyd…	GO:0005618,cell wall|GO:0044464,cell part|GO:0071944,cell periphery|GO:0005623,cell|GO:0030312,external encapsulating structure|GO:0005576,extracellular region	GO:0016157,sucrose synthase activity|GO:0035251,UDP-glucosyltransferase activity|GO:0046527,glucosyltransferase activity|GO:0003824,catalytic activity|GO:0016740,transferase activity|GO:0016757,transferase activity, transferring glycosyl groups|GO:0016758,transferase activity, transferring hexosyl groups|GO:0008194,UDP-glycosyltransferase activity	ath00500,Starch and sucrose metabolism|ath01100,Metabolic pathways	http://www.uniprot.org/uniprot/Q9FX32	FALSE
Araip.10034024.1	2.49666	1.32	78.88	0	Q39016	CPK11	GO:0048589,developmental growth|GO:0080092,regulation of pollen tube growth|GO:0051049,regulation of transport|GO:2000241,regulation of reproductive process|GO:0048583,regulation of response to stimulus|GO:0007165,signal transduction|GO:0034765,regulation of ion transmembrane transport|GO:0034762,regulation of transmembrane transport|GO:0009755,hormone-mediated signaling pathway|GO:0051716,cellul…	GO:0005737,cytoplasm|GO:0005829,cytosol|GO:0043231,intracellular membrane-bounded organelle|GO:0005634,nucleus|GO:0016020,membrane|GO:0044464,cell part|GO:0044444,cytoplasmic part|GO:0005623,cell|GO:0005622,intracellular|GO:0043229,intracellular organelle|GO:0071944,cell periphery|GO:0005886,plasma membrane|GO:0044424,intracellular part|GO:0043227,membrane-bounded organelle|GO:0043226,organelle	GO:0035639,purine ribonucleoside triphosphate binding|GO:0004672,protein kinase activity|GO:0043167,ion binding|GO:1901363,heterocyclic compound binding|GO:0001883,purine nucleoside binding|GO:0001882,nucleoside binding|GO:0043168,anion binding|GO:0043169,cation binding|GO:0000166,nucleotide binding|GO:0004674,protein serine/threonine kinase activity|GO:0016740,transferase activity|GO:1901265,nuc…	ath04626,Plant-pathogen interaction	http://www.uniprot.org/uniprot/Q39016	FALSE
Araip.10021233.1	0.441351	-1.18				Araip.10021233.1						FALSE
Araip.10013891.1	2.25012	1.17	63.18	3e-109	Q9LUG8	At3g23600	GO:0009167,purine ribonucleoside monophosphate metabolic process|GO:0044281,small molecule metabolic process|GO:0009161,ribonucleoside monophosphate metabolic process|GO:1901360,organic cyclic compound metabolic process|GO:0044712,single-organism catabolic process|GO:0044710,single-organism metabolic process|GO:0010035,response to inorganic substance|GO:0010256,endomembrane system organization|GO…	GO:0005737,cytoplasm|GO:0005829,cytosol|GO:0043231,intracellular membrane-bounded organelle|GO:0005634,nucleus|GO:0016020,membrane|GO:0044464,cell part|GO:0044444,cytoplasmic part|GO:0005623,cell|GO:0005622,intracellular|GO:0048046,apoplast|GO:0043229,intracellular organelle|GO:0071944,cell periphery|GO:0005886,plasma membrane|GO:0044424,intracellular part|GO:0043227,membrane-bounded organelle|GO…	GO:0016787,hydrolase activity|GO:0003824,catalytic activity		http://www.uniprot.org/uniprot/Q9LUG8	FALSE
Araip.10020351.1	0.5	-1	52.69	6e-49	Q75W54	EBM	GO:0044238,primary metabolic process|GO:0005975,carbohydrate metabolic process|GO:0008152,metabolic process|GO:0071704,organic substance metabolic process	GO:0005737,cytoplasm|GO:0043231,intracellular membrane-bounded organelle|GO:0005773,vacuole|GO:0005829,cytosol|GO:0044464,cell part|GO:0044444,cytoplasmic part|GO:0005623,cell|GO:0005622,intracellular|GO:0043229,intracellular organelle|GO:0044424,intracellular part|GO:0043227,membrane-bounded organelle|GO:0043226,organelle	GO:0016787,hydrolase activity|GO:0015923,mannosidase activity|GO:0033947,mannosylglycoprotein endo-beta-mannosidase activity|GO:0016798,hydrolase activity, acting on glycosyl bonds|GO:0003824,catalytic activity|GO:0004567,beta-mannosidase activity|GO:0004553,hydrolase activity, hydrolyzing O-glycosyl compounds		http://www.uniprot.org/uniprot/Q75W54	FALSE
Araip.10032497.1	0.48971	-1.03	70.74	4e-134	Q9C826	ABA2	GO:0009628,response to abiotic stimulus|GO:0080090,regulation of primary metabolic process|GO:0019222,regulation of metabolic process|GO:0007165,signal transduction|GO:0044283,small molecule biosynthetic process|GO:1902644,tertiary alcohol metabolic process|GO:1902645,tertiary alcohol biosynthetic process|GO:1901362,organic cyclic compound biosynthetic process|GO:1901360,organic cyclic compound m…	GO:0005737,cytoplasm|GO:0005829,cytosol|GO:0044464,cell part|GO:0005623,cell|GO:0005622,intracellular|GO:0044444,cytoplasmic part|GO:0044424,intracellular part	GO:0016614,oxidoreductase activity, acting on CH-OH group of donors|GO:0016616,oxidoreductase activity, acting on the CH-OH group of donors, NAD or NADP as acceptor|GO:0010301,xanthoxin dehydrogenase activity|GO:0004022,alcohol dehydrogenase (NAD) activity|GO:0003824,catalytic activity|GO:0016491,oxidoreductase activity	ath00906,Carotenoid biosynthesis|ath01110,Biosynthesis of secondary metabolites|ath01100,Metabolic pathways	http://www.uniprot.org/uniprot/Q9C826	FALSE
Araip.10025665.1	2.01391	1.01	37.06	2e-18	O82382	UGT71C2	GO:0052695,cellular glucuronidation|GO:0052696,flavonoid glucuronidation|GO:0019752,carboxylic acid metabolic process|GO:0044723,single-organism carbohydrate metabolic process|GO:0044281,small molecule metabolic process|GO:0044699,single-organism process|GO:1901576,organic substance biosynthetic process|GO:0044710,single-organism metabolic process|GO:0071704,organic substance metabolic process|GO…	GO:0043231,intracellular membrane-bounded organelle|GO:0044464,cell part|GO:0005623,cell|GO:0005622,intracellular|GO:0043229,intracellular organelle|GO:0044424,intracellular part|GO:0043227,membrane-bounded organelle|GO:0043226,organelle	GO:0016757,transferase activity, transferring glycosyl groups|GO:0003824,catalytic activity|GO:0035251,UDP-glucosyltransferase activity|GO:0046527,glucosyltransferase activity|GO:0080043,quercetin 3-O-glucosyltransferase activity|GO:0016740,transferase activity|GO:0080044,quercetin 7-O-glucosyltransferase activity|GO:0080045,quercetin 3'-O-glucosyltransferase activity|GO:0016758,transferase activ…		http://www.uniprot.org/uniprot/O82382	FALSE
Araip.10013866.1	2.07053	1.05	32.69	3.1	Q9M1I7	NPR6	GO:0048584,positive regulation of response to stimulus|GO:0048583,regulation of response to stimulus|GO:0031349,positive regulation of defense response|GO:0007165,signal transduction|GO:0031347,regulation of defense response|GO:0009755,hormone-mediated signaling pathway|GO:0051716,cellular response to stimulus|GO:0009753,response to jasmonic acid|GO:0009965,leaf morphogenesis|GO:0070647,protein m…	GO:0005737,cytoplasm|GO:0043231,intracellular membrane-bounded organelle|GO:0005634,nucleus|GO:0044464,cell part|GO:0005623,cell|GO:0005622,intracellular|GO:0043229,intracellular organelle|GO:0044424,intracellular part|GO:0043227,membrane-bounded organelle|GO:0043226,organelle|GO:0043234,protein complex|GO:0032991,macromolecular complex|GO:0000151,ubiquitin ligase complex|GO:0019005,SCF ubiquitin…	GO:0005488,binding|GO:0005515,protein binding|GO:0031625,ubiquitin protein ligase binding|GO:0044389,ubiquitin-like protein ligase binding|GO:0019899,enzyme binding	ath04075,Plant hormone signal transduction	http://www.uniprot.org/uniprot/Q9M1I7	FALSE
Araip.10006376.1	2.08493	1.06	62.28	7e-127	Q9SA78	At1g30630	GO:0033036,macromolecule localization|GO:0006890,retrograde vesicle-mediated transport, Golgi to ER|GO:0016192,vesicle-mediated transport|GO:0046907,intracellular transport|GO:0048193,Golgi vesicle transport|GO:0006810,transport|GO:0045184,establishment of protein localization|GO:0044765,single-organism transport|GO:0008104,protein localization|GO:1902578,single-organism localization|GO:0071702,o…	GO:0043229,intracellular organelle|GO:0031988,membrane-bounded vesicle|GO:0030135,coated vesicle|GO:0043226,organelle|GO:0030137,COPI-coated vesicle|GO:0005737,cytoplasm|GO:0030660,Golgi-associated vesicle membrane|GO:0030663,COPI-coated vesicle membrane|GO:0030662,coated vesicle membrane|GO:0016023,cytoplasmic, membrane-bounded vesicle|GO:0031410,cytoplasmic vesicle|GO:0098805,whole membrane|GO:…	GO:0005198,structural molecule activity		http://www.uniprot.org/uniprot/Q9SA78	FALSE
Araip.10004322.1	2.2974	1.2	79.52	0	F4IFC5	EMB2761	GO:0006435,threonyl-tRNA aminoacylation|GO:0044707,single-multicellular organism process|GO:0061458,reproductive system development|GO:0019752,carboxylic acid metabolic process|GO:0009791,post-embryonic development|GO:0009790,embryo development|GO:0009793,embryo development ending in seed dormancy|GO:0006807,nitrogen compound metabolic process|GO:0044281,small molecule metabolic process|GO:003464…	GO:0005737,cytoplasm|GO:0009536,plastid|GO:0043231,intracellular membrane-bounded organelle|GO:0009532,plastid stroma|GO:0009570,chloroplast stroma|GO:0044464,cell part|GO:0044444,cytoplasmic part|GO:0005739,mitochondrion|GO:0005622,intracellular|GO:0044446,intracellular organelle part|GO:0043229,intracellular organelle|GO:0005623,cell|GO:0044435,plastid part|GO:0044434,chloroplast part|GO:004442…	GO:0035639,purine ribonucleoside triphosphate binding|GO:0005488,binding|GO:0000166,nucleotide binding|GO:1901363,heterocyclic compound binding|GO:1901265,nucleoside phosphate binding|GO:0001882,nucleoside binding|GO:0043168,anion binding|GO:0004812,aminoacyl-tRNA ligase activity|GO:0043167,ion binding|GO:0001883,purine nucleoside binding|GO:0032549,ribonucleoside binding|GO:0017076,purine nucleo…	ath00970,Aminoacyl-tRNA biosynthesis	http://www.uniprot.org/uniprot/F4IFC5	FALSE
Araip.10037668.1	2.51403	1.33	86.06	4e-125	Q9LIG6	NIFU4	GO:0022607,cellular component assembly|GO:0009987,cellular process|GO:0009058,biosynthetic process|GO:0016043,cellular component organization|GO:0016226,iron-sulfur cluster assembly|GO:0031163,metallo-sulfur cluster assembly|GO:0044085,cellular component biogenesis|GO:0008152,metabolic process|GO:0071840,cellular component organization or biogenesis|GO:0044237,cellular metabolic process|GO:005118…	GO:0005737,cytoplasm|GO:0043231,intracellular membrane-bounded organelle|GO:0044464,cell part|GO:0043229,intracellular organelle|GO:0005739,mitochondrion|GO:0005622,intracellular|GO:0044444,cytoplasmic part|GO:0005623,cell|GO:0044424,intracellular part|GO:0043227,membrane-bounded organelle|GO:0043226,organelle	GO:0043169,cation binding|GO:0051540,metal cluster binding|GO:0046914,transition metal ion binding|GO:0051536,iron-sulfur cluster binding|GO:0005198,structural molecule activity|GO:0043167,ion binding|GO:0005488,binding|GO:0005506,iron ion binding|GO:0046872,metal ion binding		http://www.uniprot.org/uniprot/Q9LIG6	FALSE
Araip.10033391.1	2.41162	1.27	53.16	9e-128	Q9LG23	At1g55890	GO:0016070,RNA metabolic process|GO:0006139,nucleobase-containing compound metabolic process|GO:0044260,cellular macromolecule metabolic process|GO:0044238,primary metabolic process|GO:0009987,cellular process|GO:0006725,cellular aromatic compound metabolic process|GO:0043412,macromolecule modification|GO:0044237,cellular metabolic process|GO:0009451,RNA modification|GO:0090304,nucleic acid metab…	GO:0005737,cytoplasm|GO:0043231,intracellular membrane-bounded organelle|GO:0044464,cell part|GO:0043229,intracellular organelle|GO:0005739,mitochondrion|GO:0005622,intracellular|GO:0044444,cytoplasmic part|GO:0005623,cell|GO:0044424,intracellular part|GO:0043227,membrane-bounded organelle|GO:0043226,organelle	GO:0016787,hydrolase activity|GO:0004518,nuclease activity|GO:0004519,endonuclease activity|GO:0016788,hydrolase activity, acting on ester bonds|GO:0003824,catalytic activity|GO:0003723,RNA binding|GO:0003676,nucleic acid binding|GO:0097159,organic cyclic compound binding|GO:1901363,heterocyclic compound binding|GO:0005488,binding		http://www.uniprot.org/uniprot/Q9LG23	FALSE

## Sheet: kainong176-3vs70-3
ID	FoldChange	Log2FoldChange	Identity	Evalue	Uniprot	Genename	Biological Process	Cell Component	Molecular Function	KEGG Pathways	UNIPROT_URL	Transcription Factor
Araip.10021353.1	10.8528	3.44	80.93	9e-117	Q9ZTW3	VAMP721	GO:0022607,cellular component assembly|GO:0044699,single-organism process|GO:0072661,protein targeting to plasma membrane|GO:0006612,protein targeting to membrane|GO:1903047,mitotic cell cycle process|GO:0061025,membrane fusion|GO:0061024,membrane organization|GO:0032940,secretion by cell|GO:0008104,protein localization|GO:0022402,cell cycle process|GO:0061640,cytoskeleton-dependent cytokinesis|G…	GO:0043229,intracellular organelle|GO:0071944,cell periphery|GO:0043227,membrane-bounded organelle|GO:0031201,SNARE complex|GO:0031224,intrinsic component of membrane|GO:0005737,cytoplasm|GO:0016021,integral component of membrane|GO:0016020,membrane|GO:0043226,organelle|GO:0030054,cell junction|GO:0055044,symplast|GO:0012505,endomembrane system|GO:0005911,cell-cell junction|GO:0005886,plasma memb…	GO:0005484,SNAP receptor activity|GO:0000149,SNARE binding|GO:0005488,binding|GO:0005515,protein binding		http://www.uniprot.org/uniprot/Q9ZTW3	FALSE
Araip.10017977.1	10.7034	3.42	92.66	4e-60	Q8RUH0	At2g47640	GO:0009451,RNA modification|GO:0090304,nucleic acid metabolic process|GO:0034641,cellular nitrogen compound metabolic process|GO:0006807,nitrogen compound metabolic process|GO:1901360,organic cyclic compound metabolic process|GO:0006139,nucleobase-containing compound metabolic process|GO:0044260,cellular macromolecule metabolic process|GO:0071704,organic substance metabolic process|GO:0010467,gen…	GO:0031974,membrane-enclosed lumen|GO:0043229,intracellular organelle|GO:0043228,non-membrane-bounded organelle|GO:0043227,membrane-bounded organelle|GO:0043226,organelle|GO:0005737,cytoplasm|GO:0031981,nuclear lumen|GO:0005730,nucleolus|GO:0005634,nucleus|GO:0030529,intracellular ribonucleoprotein complex|GO:0019013,viral nucleocapsid|GO:0019012,virion|GO:0032991,macromolecular complex|GO:004323…		ath03040,Spliceosome	http://www.uniprot.org/uniprot/Q8RUH0	FALSE
Araip.10015450.1	10.6295	3.41	85	0	Q38814	THI1	GO:0006772,thiamine metabolic process|GO:0019222,regulation of metabolic process|GO:0051049,regulation of transport|GO:0044281,small molecule metabolic process|GO:0044283,small molecule biosynthetic process|GO:1901362,organic cyclic compound biosynthetic process|GO:1901360,organic cyclic compound metabolic process|GO:0051716,cellular response to stimulus|GO:0044711,single-organism biosynthetic pr…	GO:0031975,envelope|GO:0043229,intracellular organelle|GO:0043227,membrane-bounded organelle|GO:0043226,organelle|GO:0005737,cytoplasm|GO:0009941,chloroplast envelope|GO:0009536,plastid|GO:0009532,plastid stroma|GO:0009570,chloroplast stroma|GO:0010319,stromule|GO:0005739,mitochondrion|GO:0044435,plastid part|GO:0044434,chloroplast part|GO:0009579,thylakoid|GO:0031967,organelle envelope|GO:000950…	GO:0005488,binding|GO:0043169,cation binding|GO:0046914,transition metal ion binding|GO:0043167,ion binding|GO:0008270,zinc ion binding|GO:0005515,protein binding|GO:0046983,protein dimerization activity|GO:0046872,metal ion binding|GO:0042802,identical protein binding|GO:0042803,protein homodimerization activity|GO:0003824,catalytic activity|GO:0005506,iron ion binding|GO:0019904,protein domain …	ath00730,Thiamine metabolism|ath01100,Metabolic pathways	http://www.uniprot.org/uniprot/Q38814	FALSE
Araip.10038266.1	10.3388	3.37	86.34	4e-118	Q8W108	ARD3	GO:0071267,L-methionine salvage|GO:0019752,carboxylic acid metabolic process|GO:0071265,L-methionine biosynthetic process|GO:0044249,cellular biosynthetic process|GO:0006807,nitrogen compound metabolic process|GO:0009067,aspartate family amino acid biosynthetic process|GO:0009066,aspartate family amino acid metabolic process|GO:0044283,small molecule biosynthetic process|GO:0044699,single-organis…	GO:0005737,cytoplasm|GO:0043231,intracellular membrane-bounded organelle|GO:0005634,nucleus|GO:0044464,cell part|GO:0005623,cell|GO:0005622,intracellular|GO:0043229,intracellular organelle|GO:0044424,intracellular part|GO:0043227,membrane-bounded organelle|GO:0043226,organelle	GO:0043169,cation binding|GO:0010309,acireductone dioxygenase [iron(II)-requiring] activity|GO:0051213,dioxygenase activity|GO:0043167,ion binding|GO:0016702,oxidoreductase activity, acting on single donors with incorporation of molecular oxygen, incorporation of two atoms of oxygen|GO:0016701,oxidoreductase activity, acting on single donors with incorporation of molecular oxygen|GO:0003824,catal…	ath00270,Cysteine and methionine metabolism|ath01100,Metabolic pathways	http://www.uniprot.org/uniprot/Q8W108	FALSE
Araip.10003852.1	9.51366	3.25	79.39	0	Q9SMV6	XPO1	GO:0051169,nuclear transport|GO:0051168,nuclear export|GO:0048589,developmental growth|GO:0048588,developmental cell growth|GO:0048468,cell development|GO:0007292,female gamete generation|GO:0009165,nucleotide biosynthetic process|GO:0044281,small molecule metabolic process|GO:0009408,response to heat|GO:1901362,organic cyclic compound biosynthetic process|GO:0071840,cellular component organizati…	GO:0005635,nuclear envelope|GO:0031975,envelope|GO:0043229,intracellular organelle|GO:0043227,membrane-bounded organelle|GO:0043226,organelle|GO:0031224,intrinsic component of membrane|GO:0005737,cytoplasm|GO:0046930,pore complex|GO:0031090,organelle membrane|GO:0016021,integral component of membrane|GO:0016020,membrane|GO:0031965,nuclear membrane|GO:0031967,organelle envelope|GO:0012505,endomemb…	GO:0031267,small GTPase binding|GO:0008536,Ran GTPase binding|GO:0019899,enzyme binding|GO:0017016,Ras GTPase binding|GO:0060089,molecular transducer activity|GO:0051020,GTPase binding|GO:0004872,receptor activity|GO:0005515,protein binding|GO:0005488,binding|GO:0008565,protein transporter activity|GO:0022892,substrate-specific transporter activity|GO:0005049,nuclear export signal receptor activi…	ath03008,Ribosome biogenesis in eukaryotes|ath03013,RNA transport	http://www.uniprot.org/uniprot/Q9SMV6	FALSE
Araip.10038179.1; Araip.10021003.1; Araip.10013898.1	9.00047	3.17				Araip.10038179.1; Araip.10021003.1; Araip.10013898.1						FALSE
Araip.10022844.1	8.9383	3.16	68.92	6e-79	Q93XZ7	At5g42570	GO:0033036,macromolecule localization|GO:0034613,cellular protein localization|GO:0046907,intracellular transport|GO:0070727,cellular macromolecule localization|GO:0006886,intracellular protein transport|GO:0006810,transport|GO:0045184,establishment of protein localization|GO:0008104,protein localization|GO:0071702,organic substance transport|GO:0015031,protein transport|GO:0051234,establishment …	GO:0005783,endoplasmic reticulum|GO:0043229,intracellular organelle|GO:0043227,membrane-bounded organelle|GO:0043226,organelle|GO:0031224,intrinsic component of membrane|GO:0005737,cytoplasm|GO:0031090,organelle membrane|GO:0005773,vacuole|GO:0016021,integral component of membrane|GO:0016020,membrane|GO:0005774,vacuolar membrane|GO:0044437,vacuolar part|GO:0030054,cell junction|GO:0098588,boundin…		ath04141,Protein processing in endoplasmic reticulum	http://www.uniprot.org/uniprot/Q93XZ7	FALSE
Araip.10024558.1	8.28212	3.05	89.4	0	Q9LF33	UGD3	GO:0019321,pentose metabolic process|GO:0010393,galacturonan metabolic process|GO:0071669,plant-type cell wall organization or biogenesis|GO:0019752,carboxylic acid metabolic process|GO:0006807,nitrogen compound metabolic process|GO:0044723,single-organism carbohydrate metabolic process|GO:0034641,cellular nitrogen compound metabolic process|GO:0009165,nucleotide biosynthetic process|GO:0045229,e…	GO:0005737,cytoplasm|GO:0005622,intracellular|GO:0043231,intracellular membrane-bounded organelle|GO:0005618,cell wall|GO:0005829,cytosol|GO:0044464,cell part|GO:0044444,cytoplasmic part|GO:0005623,cell|GO:0043226,organelle|GO:0043229,intracellular organelle|GO:0071944,cell periphery|GO:0044424,intracellular part|GO:0030312,external encapsulating structure|GO:0043227,membrane-bounded organelle|GO…	GO:0050662,coenzyme binding|GO:0016614,oxidoreductase activity, acting on CH-OH group of donors|GO:0016616,oxidoreductase activity, acting on the CH-OH group of donors, NAD or NADP as acceptor|GO:0051287,NAD binding|GO:0000166,nucleotide binding|GO:0036094,small molecule binding|GO:0003824,catalytic activity|GO:0048037,cofactor binding|GO:0005488,binding|GO:0097159,organic cyclic compound binding…	ath00500,Starch and sucrose metabolism|ath00040,Pentose and glucuronate interconversions|ath00520,Amino sugar and nucleotide sugar metabolism|ath00053,Ascorbate and aldarate metabolism|ath01100,Metabolic pathways	http://www.uniprot.org/uniprot/Q9LF33	FALSE
Araip.10016106.1	8.28212	3.05	79.04	0	Q0WT48	ERDJ2A	GO:0006986,response to unfolded protein|GO:0008104,protein localization|GO:0006612,protein targeting to membrane|GO:0061024,membrane organization|GO:0023052,signaling|GO:0007165,signal transduction|GO:0070887,cellular response to chemical stimulus|GO:0042221,response to chemical|GO:0031204,posttranslational protein targeting to membrane, translocation|GO:0050789,regulation of biological process|G…	GO:0005783,endoplasmic reticulum|GO:0005789,endoplasmic reticulum membrane|GO:0042175,nuclear outer membrane-endoplasmic reticulum membrane network|GO:0043229,intracellular organelle|GO:0030176,integral component of endoplasmic reticulum membrane|GO:0031301,integral component of organelle membrane|GO:0031300,intrinsic component of organelle membrane|GO:0043227,membrane-bounded organelle|GO:004322…	GO:0008565,protein transporter activity|GO:0005215,transporter activity|GO:0022892,substrate-specific transporter activity|GO:0015197,peptide transporter activity	ath03060,Protein export|ath04141,Protein processing in endoplasmic reticulum	http://www.uniprot.org/uniprot/Q0WT48	FALSE
Araip.10018333.1; Araip.10018332.1	8	3				Araip.10018333.1; Araip.10018332.1						FALSE
Araip.10029302.1	7.51618	2.91	31.51	1.9	Q9FL08	At5g40240	GO:0006810,transport|GO:0009987,cellular process|GO:0051179,localization|GO:0044765,single-organism transport|GO:0044763,single-organism cellular process|GO:1902578,single-organism localization|GO:0051234,establishment of localization|GO:0055085,transmembrane transport|GO:0044699,single-organism process	GO:0044425,membrane part|GO:0016021,integral component of membrane|GO:0016020,membrane|GO:0031224,intrinsic component of membrane|GO:0044464,cell part|GO:0005623,cell|GO:0071944,cell periphery|GO:0005886,plasma membrane	GO:0005215,transporter activity|GO:0022857,transmembrane transporter activity		http://www.uniprot.org/uniprot/Q9FL08	FALSE
Araip.10005580.1	7.51618	2.91	66.32	6e-96	Q9SS37	RTNLB8	GO:0008104,protein localization|GO:0009893,positive regulation of metabolic process|GO:0019222,regulation of metabolic process|GO:0009891,positive regulation of biosynthetic process|GO:0006950,response to stress|GO:0050896,response to stimulus|GO:0006612,protein targeting to membrane|GO:0048583,regulation of response to stimulus|GO:0008152,metabolic process|GO:0061024,membrane organization|GO:000…	GO:0005783,endoplasmic reticulum|GO:0005789,endoplasmic reticulum membrane|GO:0042175,nuclear outer membrane-endoplasmic reticulum membrane network|GO:0043229,intracellular organelle|GO:0043227,membrane-bounded organelle|GO:0043226,organelle|GO:0031224,intrinsic component of membrane|GO:0005737,cytoplasm|GO:0031090,organelle membrane|GO:0016021,integral component of membrane|GO:0016020,membrane|G…			http://www.uniprot.org/uniprot/Q9SS37	FALSE
Araip.10039558.1	7.3615	2.88	91.09	2e-175	Q00218	DHS2	GO:0044238,primary metabolic process|GO:0019752,carboxylic acid metabolic process|GO:0044249,cellular biosynthetic process|GO:0006807,nitrogen compound metabolic process|GO:0044281,small molecule metabolic process|GO:0044283,small molecule biosynthetic process|GO:1901362,organic cyclic compound biosynthetic process|GO:0044699,single-organism process|GO:1901576,organic substance biosynthetic proce…	GO:0009579,thylakoid|GO:0009534,chloroplast thylakoid|GO:0031984,organelle subcompartment|GO:0043231,intracellular membrane-bounded organelle|GO:0044464,cell part|GO:0031976,plastid thylakoid|GO:0044444,cytoplasmic part|GO:0005623,cell|GO:0005737,cytoplasm|GO:0044446,intracellular organelle part|GO:0043229,intracellular organelle|GO:0009536,plastid|GO:0044435,plastid part|GO:0044434,chloroplast p…	GO:0003824,catalytic activity|GO:0016765,transferase activity, transferring alkyl or aryl (other than methyl) groups|GO:0016740,transferase activity|GO:0005488,binding|GO:0005515,protein binding|GO:0003849,3-deoxy-7-phosphoheptulonate synthase activity	ath01110,Biosynthesis of secondary metabolites|ath00400,Phenylalanine, tyrosine and tryptophan biosynthesis|ath01100,Metabolic pathways|ath01230,Biosynthesis of amino acids	http://www.uniprot.org/uniprot/Q00218	FALSE
Araip.10022544.1	6.6807	2.74	90.89	0	P29197	CPN60	GO:0042221,response to chemical|GO:0010035,response to inorganic substance|GO:0008104,protein localization|GO:0006457,protein folding|GO:0010038,response to metal ion|GO:0009266,response to temperature stimulus|GO:0009314,response to radiation|GO:0051649,establishment of localization in cell|GO:0000302,response to reactive oxygen species|GO:0009416,response to light stimulus|GO:0051641,cellular l…	GO:0022626,cytosolic ribosome|GO:0031974,membrane-enclosed lumen|GO:0043229,intracellular organelle|GO:0043228,non-membrane-bounded organelle|GO:0030529,intracellular ribonucleoprotein complex|GO:0043227,membrane-bounded organelle|GO:0043226,organelle|GO:0005737,cytoplasm|GO:0031090,organelle membrane|GO:0005773,vacuole|GO:0098805,whole membrane|GO:0016020,membrane|GO:0005739,mitochondrion|GO:000…	GO:0035639,purine ribonucleoside triphosphate binding|GO:0005488,binding|GO:0000166,nucleotide binding|GO:1901363,heterocyclic compound binding|GO:1901265,nucleoside phosphate binding|GO:0001882,nucleoside binding|GO:0043168,anion binding|GO:0043169,cation binding|GO:0046914,transition metal ion binding|GO:0043167,ion binding|GO:0001883,purine nucleoside binding|GO:0032549,ribonucleoside binding|…	ath03018,RNA degradation	http://www.uniprot.org/uniprot/P29197	FALSE
Araip.10027167.1	6.45313	2.69	91.55	0	P22953	MED37E	GO:0080090,regulation of primary metabolic process|GO:0019222,regulation of metabolic process|GO:0048581,negative regulation of post-embryonic development|GO:0048580,regulation of post-embryonic development|GO:0009167,purine ribonucleoside monophosphate metabolic process|GO:0044281,small molecule metabolic process|GO:0009161,ribonucleoside monophosphate metabolic process|GO:1901362,organic cyclic…	GO:0005618,cell wall|GO:0022626,cytosolic ribosome|GO:0031974,membrane-enclosed lumen|GO:0048046,apoplast|GO:0043229,intracellular organelle|GO:0043228,non-membrane-bounded organelle|GO:0030529,intracellular ribonucleoprotein complex|GO:0043227,membrane-bounded organelle|GO:0043226,organelle|GO:0030054,cell junction|GO:0005737,cytoplasm|GO:0009536,plastid|GO:0031090,organelle membrane|GO:0031981,…	GO:0035639,purine ribonucleoside triphosphate binding|GO:0019899,enzyme binding|GO:0005488,binding|GO:0043167,ion binding|GO:1901363,heterocyclic compound binding|GO:1901265,nucleoside phosphate binding|GO:0001882,nucleoside binding|GO:0043168,anion binding|GO:0000166,nucleotide binding|GO:0001883,purine nucleoside binding|GO:0002020,protease binding|GO:0032549,ribonucleoside binding|GO:0017076,p…	ath04144,Endocytosis|ath03040,Spliceosome|ath04141,Protein processing in endoplasmic reticulum	http://www.uniprot.org/uniprot/P22953	FALSE
Araip.10025801.1	6.32033	2.66	66.89	1e-63	Q08770	RPL10B	GO:0044238,primary metabolic process|GO:0009314,response to radiation|GO:0009451,RNA modification|GO:0090304,nucleic acid metabolic process|GO:0044249,cellular biosynthetic process|GO:0034641,cellular nitrogen compound metabolic process|GO:0006807,nitrogen compound metabolic process|GO:0009416,response to light stimulus|GO:0034645,cellular macromolecule biosynthetic process|GO:1901576,organic sub…	GO:0031975,envelope|GO:0043229,intracellular organelle|GO:0043228,non-membrane-bounded organelle|GO:0043227,membrane-bounded organelle|GO:0043226,organelle|GO:0005737,cytoplasm|GO:0009941,chloroplast envelope|GO:0009536,plastid|GO:0005634,nucleus|GO:0016020,membrane|GO:0030529,intracellular ribonucleoprotein complex|GO:0044435,plastid part|GO:0044434,chloroplast part|GO:0009507,chloroplast|GO:000…	GO:0003735,structural constituent of ribosome|GO:0005198,structural molecule activity|GO:0097159,organic cyclic compound binding|GO:0003723,RNA binding|GO:0003676,nucleic acid binding|GO:1901363,heterocyclic compound binding|GO:0005488,binding	ath03010,Ribosome	http://www.uniprot.org/uniprot/Q08770	FALSE
Araip.10008079.1	5.81589	2.54	85.64	0	Q9LXL5	SUS4	GO:0009607,response to biotic stimulus|GO:0051716,cellular response to stimulus|GO:0019222,regulation of metabolic process|GO:0009627,systemic acquired resistance|GO:0031323,regulation of cellular metabolic process|GO:0071229,cellular response to acid chemical|GO:0044249,cellular biosynthetic process|GO:0023052,signaling|GO:0007165,signal transduction|GO:0070887,cellular response to chemical stim…	GO:0005737,cytoplasm|GO:0043231,intracellular membrane-bounded organelle|GO:0005773,vacuole|GO:0005829,cytosol|GO:0016020,membrane|GO:0044464,cell part|GO:0044444,cytoplasmic part|GO:0005623,cell|GO:0005622,intracellular|GO:0043229,intracellular organelle|GO:0071944,cell periphery|GO:0005886,plasma membrane|GO:0044424,intracellular part|GO:0043227,membrane-bounded organelle|GO:0043226,organelle	GO:0016157,sucrose synthase activity|GO:0035251,UDP-glucosyltransferase activity|GO:0046527,glucosyltransferase activity|GO:0003824,catalytic activity|GO:0016740,transferase activity|GO:0016757,transferase activity, transferring glycosyl groups|GO:0016758,transferase activity, transferring hexosyl groups|GO:0008194,UDP-glycosyltransferase activity	ath00500,Starch and sucrose metabolism|ath01100,Metabolic pathways	http://www.uniprot.org/uniprot/Q9LXL5	FALSE
Araip.10017920.1	5.81589	2.54	75.29	0	Q9ZQ87	At2g03510	GO:0006888,ER to Golgi vesicle-mediated transport|GO:0016192,vesicle-mediated transport|GO:0046907,intracellular transport|GO:0048193,Golgi vesicle transport|GO:0006810,transport|GO:0044765,single-organism transport|GO:1902578,single-organism localization|GO:0051641,cellular localization|GO:0051649,establishment of localization in cell|GO:1902582,single-organism intracellular transport|GO:0051234…	GO:0005783,endoplasmic reticulum|GO:0031974,membrane-enclosed lumen|GO:0043229,intracellular organelle|GO:0043228,non-membrane-bounded organelle|GO:0043227,membrane-bounded organelle|GO:0043226,organelle|GO:0030054,cell junction|GO:0005737,cytoplasm|GO:0031090,organelle membrane|GO:0031981,nuclear lumen|GO:0005730,nucleolus|GO:0005773,vacuole|GO:0005634,nucleus|GO:0016020,membrane|GO:0005774,vacu…	GO:0032934,sterol binding|GO:0044389,ubiquitin-like protein ligase binding|GO:0015485,cholesterol binding|GO:0043178,alcohol binding|GO:0097159,organic cyclic compound binding|GO:0008289,lipid binding|GO:0019899,enzyme binding|GO:0036094,small molecule binding|GO:0031625,ubiquitin protein ligase binding|GO:0005488,binding|GO:0005515,protein binding|GO:0005496,steroid binding		http://www.uniprot.org/uniprot/Q9ZQ87	FALSE
Araip.10026550.1	5.46416	2.45	67.13	6e-88	Q9SHC8	PVA12	GO:0010033,response to organic substance|GO:0042537,benzene-containing compound metabolic process|GO:0006950,response to stress|GO:0016310,phosphorylation|GO:0046482,para-aminobenzoic acid metabolic process|GO:0019752,carboxylic acid metabolic process|GO:0034620,cellular response to unfolded protein|GO:0006807,nitrogen compound metabolic process|GO:0023052,signaling|GO:0007165,signal transduction…	GO:0005783,endoplasmic reticulum|GO:0005789,endoplasmic reticulum membrane|GO:0042175,nuclear outer membrane-endoplasmic reticulum membrane network|GO:0043229,intracellular organelle|GO:0071944,cell periphery|GO:0043227,membrane-bounded organelle|GO:0043226,organelle|GO:0031224,intrinsic component of membrane|GO:0005737,cytoplasm|GO:0031090,organelle membrane|GO:0016021,integral component of memb…	GO:0005488,binding|GO:0005515,protein binding		http://www.uniprot.org/uniprot/Q9SHC8	FALSE
Araip.10000299.1	5.20537	2.38	45.13	2e-67	Q9ZVH7	FAX3		GO:0009706,chloroplast inner membrane|GO:0031975,envelope|GO:0043229,intracellular organelle|GO:0042170,plastid membrane|GO:0005623,cell|GO:0043227,membrane-bounded organelle|GO:0043226,organelle|GO:0031224,intrinsic component of membrane|GO:0005737,cytoplasm|GO:0009941,chloroplast envelope|GO:0009536,plastid|GO:0031090,organelle membrane|GO:0016021,integral component of membrane|GO:0016020,membr…			http://www.uniprot.org/uniprot/Q9ZVH7	FALSE
Araip.10012624.1	5.16941	2.37	26.22	0.99	Q7XJR9	CPK16	GO:0018105,peptidyl-serine phosphorylation|GO:0016310,phosphorylation|GO:0071229,cellular response to acid chemical|GO:0023052,signaling|GO:0007165,signal transduction|GO:0070887,cellular response to chemical stimulus|GO:0042221,response to chemical|GO:0035556,intracellular signal transduction|GO:0050789,regulation of biological process|GO:0044699,single-organism process|GO:0009755,hormone-mediat…	GO:0005737,cytoplasm|GO:0016020,membrane|GO:0044464,cell part|GO:0005623,cell|GO:0005622,intracellular|GO:0071944,cell periphery|GO:0005886,plasma membrane|GO:0044424,intracellular part|GO:0043231,intracellular membrane-bounded organelle|GO:0005634,nucleus|GO:0043229,intracellular organelle|GO:0043227,membrane-bounded organelle|GO:0043226,organelle	GO:0035639,purine ribonucleoside triphosphate binding|GO:0004672,protein kinase activity|GO:0043167,ion binding|GO:1901363,heterocyclic compound binding|GO:0001883,purine nucleoside binding|GO:0001882,nucleoside binding|GO:0043168,anion binding|GO:0043169,cation binding|GO:0000166,nucleotide binding|GO:0004674,protein serine/threonine kinase activity|GO:0016740,transferase activity|GO:1901265,nuc…	ath04626,Plant-pathogen interaction	http://www.uniprot.org/uniprot/Q7XJR9	FALSE
Araip.10023778.1	4.99332	2.32	98.64	4e-153	Q8H156	RAN3	GO:0034504,protein localization to nucleus|GO:0015931,nucleobase-containing compound transport|GO:0051169,nuclear transport|GO:0051168,nuclear export|GO:0051234,establishment of localization|GO:0051170,nuclear import|GO:0033750,ribosome localization|GO:0033753,establishment of ribosome localization|GO:0008104,protein localization|GO:0023052,signaling|GO:0007165,signal transduction|GO:0051641,cell…	GO:0005737,cytoplasm|GO:0005794,Golgi apparatus|GO:0005829,cytosol|GO:0043231,intracellular membrane-bounded organelle|GO:0005634,nucleus|GO:0044464,cell part|GO:0044444,cytoplasmic part|GO:0005623,cell|GO:0005622,intracellular|GO:0055044,symplast|GO:0043229,intracellular organelle|GO:0030054,cell junction|GO:0005911,cell-cell junction|GO:0044424,intracellular part|GO:0043227,membrane-bounded org…	GO:0035639,purine ribonucleoside triphosphate binding|GO:0005488,binding|GO:0043167,ion binding|GO:1901363,heterocyclic compound binding|GO:1901265,nucleoside phosphate binding|GO:0001882,nucleoside binding|GO:0043168,anion binding|GO:0016462,pyrophosphatase activity|GO:0000166,nucleotide binding|GO:0032561,guanyl ribonucleotide binding|GO:0001883,purine nucleoside binding|GO:0032549,ribonucleosi…	ath03008,Ribosome biogenesis in eukaryotes|ath03013,RNA transport	http://www.uniprot.org/uniprot/Q8H156	FALSE
Araip.10006363.1	4.99332	2.32	68.34	0	O23051	KAO1	GO:0019752,carboxylic acid metabolic process|GO:0044249,cellular biosynthetic process|GO:0044281,small molecule metabolic process|GO:0044283,small molecule biosynthetic process|GO:0044699,single-organism process|GO:1901576,organic substance biosynthetic process|GO:0044710,single-organism metabolic process|GO:0044711,single-organism biosynthetic process|GO:0071704,organic substance metabolic proce…	GO:0005783,endoplasmic reticulum|GO:0005789,endoplasmic reticulum membrane|GO:0042175,nuclear outer membrane-endoplasmic reticulum membrane network|GO:0043229,intracellular organelle|GO:0043227,membrane-bounded organelle|GO:0043226,organelle|GO:0031224,intrinsic component of membrane|GO:0005737,cytoplasm|GO:0031090,organelle membrane|GO:0016021,integral component of membrane|GO:0016020,membrane|G…	GO:0043169,cation binding|GO:0004497,monooxygenase activity|GO:0046914,transition metal ion binding|GO:0020037,heme binding|GO:0016709,oxidoreductase activity, acting on paired donors, with incorporation or reduction of molecular oxygen, NAD(P)H as one donor, and incorporation of one atom of oxygen|GO:0097159,organic cyclic compound binding|GO:0046906,tetrapyrrole binding|GO:0016705,oxidoreductas…	ath00904,Diterpenoid biosynthesis|ath01100,Metabolic pathways|ath01110,Biosynthesis of secondary metabolites	http://www.uniprot.org/uniprot/O23051	FALSE
Araip.10016582.1	4.85678	2.28	82.74	0	Q8W1X2	PK	GO:0022622,root system development|GO:0006972,hyperosmotic response|GO:0006732,coenzyme metabolic process|GO:0016310,phosphorylation|GO:0030154,cell differentiation|GO:0051186,cofactor metabolic process|GO:0006807,nitrogen compound metabolic process|GO:0044249,cellular biosynthetic process|GO:0034641,cellular nitrogen compound metabolic process|GO:0032501,multicellular organismal process|GO:00091…	GO:0005737,cytoplasm|GO:0005829,cytosol|GO:0044464,cell part|GO:0005623,cell|GO:0005622,intracellular|GO:0044444,cytoplasmic part|GO:0044424,intracellular part	GO:0035639,purine ribonucleoside triphosphate binding|GO:0005488,binding|GO:0043167,ion binding|GO:1901363,heterocyclic compound binding|GO:0001883,purine nucleoside binding|GO:0001882,nucleoside binding|GO:0043168,anion binding|GO:0043169,cation binding|GO:0000166,nucleotide binding|GO:0016740,transferase activity|GO:1901265,nucleoside phosphate binding|GO:0032549,ribonucleoside binding|GO:00170…	ath01100,Metabolic pathways|ath00750,Vitamin B6 metabolism	http://www.uniprot.org/uniprot/Q8W1X2	FALSE
Araip.10033391.1	4.85678	2.28	53.16	9e-128	Q9LG23	At1g55890	GO:0016070,RNA metabolic process|GO:0006139,nucleobase-containing compound metabolic process|GO:0044260,cellular macromolecule metabolic process|GO:0044238,primary metabolic process|GO:0009987,cellular process|GO:0006725,cellular aromatic compound metabolic process|GO:0043412,macromolecule modification|GO:0044237,cellular metabolic process|GO:0009451,RNA modification|GO:0090304,nucleic acid metab…	GO:0005737,cytoplasm|GO:0043231,intracellular membrane-bounded organelle|GO:0044464,cell part|GO:0043229,intracellular organelle|GO:0005739,mitochondrion|GO:0005622,intracellular|GO:0044444,cytoplasmic part|GO:0005623,cell|GO:0044424,intracellular part|GO:0043227,membrane-bounded organelle|GO:0043226,organelle	GO:0016787,hydrolase activity|GO:0004518,nuclease activity|GO:0004519,endonuclease activity|GO:0016788,hydrolase activity, acting on ester bonds|GO:0003824,catalytic activity|GO:0003723,RNA binding|GO:0003676,nucleic acid binding|GO:0097159,organic cyclic compound binding|GO:1901363,heterocyclic compound binding|GO:0005488,binding		http://www.uniprot.org/uniprot/Q9LG23	FALSE
Araip.10031548.1	4.72397	2.24	72.67	1e-162	Q9LK96	At3g15090	GO:0008152,metabolic process|GO:0044710,single-organism metabolic process|GO:0044699,single-organism process|GO:0055114,oxidation-reduction process		GO:0005488,binding|GO:0043169,cation binding|GO:0046914,transition metal ion binding|GO:0043167,ion binding|GO:0003824,catalytic activity|GO:0008270,zinc ion binding|GO:0046872,metal ion binding|GO:0016491,oxidoreductase activity		http://www.uniprot.org/uniprot/Q9LK96	FALSE
Araip.10004360.1	4.62675	2.21	64.35	0	Q9SZ83	At4g09670	GO:0008152,metabolic process|GO:0044710,single-organism metabolic process|GO:0044699,single-organism process|GO:0055114,oxidation-reduction process	GO:0005737,cytoplasm|GO:0005829,cytosol|GO:0044464,cell part|GO:0005623,cell|GO:0005622,intracellular|GO:0044444,cytoplasmic part|GO:0044424,intracellular part	GO:0003824,catalytic activity|GO:0016491,oxidoreductase activity		http://www.uniprot.org/uniprot/Q9SZ83	FALSE
Araip.10001573.1	4.46915	2.16	80.58	4e-84	Q9ZSK4	ADF3	GO:0009628,response to abiotic stimulus|GO:0051261,protein depolymerization|GO:0009167,purine ribonucleoside monophosphate metabolic process|GO:0044281,small molecule metabolic process|GO:0009161,ribonucleoside monophosphate metabolic process|GO:0071840,cellular component organization or biogenesis|GO:0044712,single-organism catabolic process|GO:0044710,single-organism metabolic process|GO:004471…	GO:0015629,actin cytoskeleton|GO:0043229,intracellular organelle|GO:0043228,non-membrane-bounded organelle|GO:0043227,membrane-bounded organelle|GO:0043226,organelle|GO:0030054,cell junction|GO:0005856,cytoskeleton|GO:0009536,plastid|GO:0016020,membrane|GO:0005739,mitochondrion|GO:0005737,cytoplasm|GO:0055044,symplast|GO:0005911,cell-cell junction|GO:0005886,plasma membrane|GO:0009506,plasmodesma…	GO:0003779,actin binding|GO:0005488,binding|GO:0005515,protein binding|GO:0008092,cytoskeletal protein binding		http://www.uniprot.org/uniprot/Q9ZSK4	FALSE
Araip.10027982.1	4.19887	2.07	72.7	3e-166	Q9LVC5	MJB24.14	GO:0019758,glycosinolate biosynthetic process|GO:0019757,glycosinolate metabolic process|GO:0044249,cellular biosynthetic process|GO:0044281,small molecule metabolic process|GO:0044699,single-organism process|GO:0009719,response to endogenous stimulus|GO:1901576,organic substance biosynthetic process|GO:0044710,single-organism metabolic process|GO:0044711,single-organism biosynthetic process|GO:0…	GO:0005737,cytoplasm|GO:0005829,cytosol|GO:0044464,cell part|GO:0005623,cell|GO:0005622,intracellular|GO:0044444,cytoplasmic part|GO:0044424,intracellular part	GO:0005488,binding|GO:0003824,catalytic activity|GO:0016853,isomerase activity|GO:0030246,carbohydrate binding	ath01110,Biosynthesis of secondary metabolites|ath00010,Glycolysis / Gluconeogenesis|ath01100,Metabolic pathways	http://www.uniprot.org/uniprot/Q9LVC5	FALSE
Araip.10021150.1	4.16986	2.06	72.05	9e-156	Q06588	ACO4	GO:0009595,detection of biotic stimulus|GO:0008104,protein localization|GO:0019222,regulation of metabolic process|GO:0048585,negative regulation of response to stimulus|GO:0048583,regulation of response to stimulus|GO:0031348,negative regulation of defense response|GO:0009696,salicylic acid metabolic process|GO:0009697,salicylic acid biosynthetic process|GO:0007165,signal transduction|GO:0009692…	GO:0044464,cell part|GO:0005623,cell|GO:0005622,intracellular	GO:0043168,anion binding|GO:0031418,L-ascorbic acid binding|GO:0009815,1-aminocyclopropane-1-carboxylate oxidase activity|GO:0051213,dioxygenase activity|GO:0016638,oxidoreductase activity, acting on the CH-NH2 group of donors|GO:0043169,cation binding|GO:0016706,oxidoreductase activity, acting on paired donors, with incorporation or reduction of molecular oxygen, 2-oxoglutarate as one donor, and…	ath00270,Cysteine and methionine metabolism|ath01110,Biosynthesis of secondary metabolites|ath01100,Metabolic pathways	http://www.uniprot.org/uniprot/Q06588	FALSE
Araip.10017472.1	4.16986	2.06	80.26	5e-41	Q2HIQ2	At1g01170		GO:0005737,cytoplasm|GO:0043231,intracellular membrane-bounded organelle|GO:0016020,membrane|GO:0044464,cell part|GO:0044444,cytoplasmic part|GO:0005739,mitochondrion|GO:0005622,intracellular|GO:0043229,intracellular organelle|GO:0005623,cell|GO:0044424,intracellular part|GO:0043227,membrane-bounded organelle|GO:0043226,organelle|GO:0016021,integral component of membrane|GO:0044425,membrane part|…			http://www.uniprot.org/uniprot/Q2HIQ2	FALSE
Araip.10039818.1	4.08405	2.03	69.36	8e-140	P33207	At1g24360	GO:0006633,fatty acid biosynthetic process|GO:0006631,fatty acid metabolic process|GO:0006950,response to stress|GO:0009266,response to temperature stimulus|GO:0019752,carboxylic acid metabolic process|GO:0044249,cellular biosynthetic process|GO:0044281,small molecule metabolic process|GO:0044283,small molecule biosynthetic process|GO:0007275,multicellular organism development|GO:0044699,single-o…	GO:0031975,envelope|GO:0043229,intracellular organelle|GO:0043227,membrane-bounded organelle|GO:0043226,organelle|GO:0005737,cytoplasm|GO:0009941,chloroplast envelope|GO:0009536,plastid|GO:0009532,plastid stroma|GO:0009570,chloroplast stroma|GO:0044435,plastid part|GO:0044434,chloroplast part|GO:0031967,organelle envelope|GO:0009507,chloroplast|GO:0009526,plastid envelope|GO:0043231,intracellular…	GO:0051287,NAD binding|GO:0005488,binding|GO:0000166,nucleotide binding|GO:1901363,heterocyclic compound binding|GO:1901265,nucleoside phosphate binding|GO:0016491,oxidoreductase activity|GO:0043169,cation binding|GO:0046914,transition metal ion binding|GO:0043167,ion binding|GO:0016740,transferase activity|GO:0016746,transferase activity, transferring acyl groups|GO:0016747,transferase activity,…	ath00061,Fatty acid biosynthesis|ath00780,Biotin metabolism|ath01212,Fatty acid metabolism|ath01040,Biosynthesis of unsaturated fatty acids|ath01100,Metabolic pathways	http://www.uniprot.org/uniprot/P33207	FALSE
Araip.10003887.1	3.97237	1.99	29.63	0.002	O80992	PYL2	GO:0006631,fatty acid metabolic process|GO:0044238,primary metabolic process|GO:0009892,negative regulation of metabolic process|GO:0070887,cellular response to chemical stimulus|GO:0019222,regulation of metabolic process|GO:1901575,organic substance catabolic process|GO:0019752,carboxylic acid metabolic process|GO:0071229,cellular response to acid chemical|GO:0044248,cellular catabolic process|G…	GO:0005737,cytoplasm|GO:0043231,intracellular membrane-bounded organelle|GO:0005634,nucleus|GO:0016020,membrane|GO:0044464,cell part|GO:0005623,cell|GO:0005622,intracellular|GO:0043229,intracellular organelle|GO:0071944,cell periphery|GO:0005886,plasma membrane|GO:0044424,intracellular part|GO:0043227,membrane-bounded organelle|GO:0043226,organelle	GO:0031406,carboxylic acid binding|GO:0019208,phosphatase regulator activity|GO:0060089,molecular transducer activity|GO:0004872,receptor activity|GO:0004857,enzyme inhibitor activity|GO:0098772,molecular function regulator|GO:0043168,anion binding|GO:0043167,ion binding|GO:0010427,abscisic acid binding|GO:0042803,protein homodimerization activity|GO:0019212,phosphatase inhibitor activity|GO:0019…	ath04075,Plant hormone signal transduction	http://www.uniprot.org/uniprot/O80992	FALSE
Araip.10023336.1	3.89062	1.96	76.96	8e-109	Q9C514	RPS7A	GO:0044249,cellular biosynthetic process|GO:0034641,cellular nitrogen compound metabolic process|GO:0006807,nitrogen compound metabolic process|GO:0034645,cellular macromolecule biosynthetic process|GO:1901576,organic substance biosynthetic process|GO:0044267,cellular protein metabolic process|GO:0044260,cellular macromolecule metabolic process|GO:0043043,peptide biosynthetic process|GO:0071704,o…	GO:0022626,cytosolic ribosome|GO:0022627,cytosolic small ribosomal subunit|GO:0043229,intracellular organelle|GO:0043228,non-membrane-bounded organelle|GO:0043227,membrane-bounded organelle|GO:0043226,organelle|GO:0015935,small ribosomal subunit|GO:0005737,cytoplasm|GO:0009536,plastid|GO:0005618,cell wall|GO:0016020,membrane|GO:0030529,intracellular ribonucleoprotein complex|GO:0009507,chloroplas…	GO:0003735,structural constituent of ribosome|GO:0005198,structural molecule activity|GO:0005488,binding|GO:0097159,organic cyclic compound binding|GO:0003723,RNA binding|GO:0003676,nucleic acid binding|GO:1901363,heterocyclic compound binding|GO:0003729,mRNA binding	ath03010,Ribosome	http://www.uniprot.org/uniprot/Q9C514	FALSE
Araip.10008573.1	3.83706	1.94	84.44	0	F4JY76	At5g25754	GO:0022607,cellular component assembly|GO:0080090,regulation of primary metabolic process|GO:0019222,regulation of metabolic process|GO:0043933,macromolecular complex subunit organization|GO:2000112,regulation of cellular macromolecule biosynthetic process|GO:0031323,regulation of cellular metabolic process|GO:0044249,cellular biosynthetic process|GO:0034641,cellular nitrogen compound metabolic p…	GO:0071944,cell periphery|GO:0030054,cell junction|GO:0005737,cytoplasm|GO:0005852,eukaryotic translation initiation factor 3 complex|GO:0016282,eukaryotic 43S preinitiation complex|GO:0016020,membrane|GO:0070993,translation preinitiation complex|GO:0030529,intracellular ribonucleoprotein complex|GO:0055044,symplast|GO:0005911,cell-cell junction|GO:0005886,plasma membrane|GO:0033290,eukaryotic 48…	GO:0005488,binding|GO:0097159,organic cyclic compound binding|GO:0008135,translation factor activity, RNA binding|GO:0003723,RNA binding|GO:0003676,nucleic acid binding|GO:1901363,heterocyclic compound binding|GO:0003743,translation initiation factor activity|GO:0003729,mRNA binding		http://www.uniprot.org/uniprot/F4JY76	FALSE
Araip.10015400.1	3.81055	1.93	52.83	5e-54	Q93W91	At3g62550	GO:0009607,response to biotic stimulus|GO:0009605,response to external stimulus|GO:0043207,response to external biotic stimulus|GO:0009620,response to fungus|GO:0050896,response to stimulus|GO:0006950,response to stress|GO:0042221,response to chemical|GO:0002238,response to molecule of fungal origin|GO:0051707,response to other organism|GO:0010033,response to organic substance|GO:0051704,multi-or…	GO:0005737,cytoplasm|GO:0043231,intracellular membrane-bounded organelle|GO:0005773,vacuole|GO:0044464,cell part|GO:0043229,intracellular organelle|GO:0005623,cell|GO:0005622,intracellular|GO:0044444,cytoplasmic part|GO:0044424,intracellular part|GO:0043227,membrane-bounded organelle|GO:0043226,organelle	GO:0043168,anion binding|GO:0005488,binding|GO:0030554,adenyl nucleotide binding|GO:0035639,purine ribonucleoside triphosphate binding|GO:0097367,carbohydrate derivative binding|GO:1901363,heterocyclic compound binding|GO:1901265,nucleoside phosphate binding|GO:0000166,nucleotide binding|GO:0036094,small molecule binding|GO:0032553,ribonucleotide binding|GO:0032559,adenyl ribonucleotide binding|G…		http://www.uniprot.org/uniprot/Q93W91	FALSE
Araip.10023399.1	3.75809	1.91	60.94	1e-52	Q8LFQ6	GRXC4	GO:0019725,cellular homeostasis|GO:0044710,single-organism metabolic process|GO:0009987,cellular process|GO:0050794,regulation of cellular process|GO:0042592,homeostatic process|GO:0044763,single-organism cellular process|GO:0044699,single-organism process|GO:0008152,metabolic process|GO:0065007,biological regulation|GO:0045454,cell redox homeostasis|GO:0065008,regulation of biological quality|GO…	GO:0005737,cytoplasm|GO:0005794,Golgi apparatus|GO:0005783,endoplasmic reticulum|GO:0005773,vacuole|GO:0044464,cell part|GO:0044444,cytoplasmic part|GO:0005623,cell|GO:0005622,intracellular|GO:0043229,intracellular organelle|GO:0012505,endomembrane system|GO:0044424,intracellular part|GO:0043227,membrane-bounded organelle|GO:0043226,organelle|GO:0043231,intracellular membrane-bounded organelle	GO:0015036,disulfide oxidoreductase activity|GO:0003824,catalytic activity|GO:0016667,oxidoreductase activity, acting on a sulfur group of donors|GO:0016491,oxidoreductase activity|GO:0015035,protein disulfide oxidoreductase activity|GO:0009055,electron carrier activity		http://www.uniprot.org/uniprot/Q8LFQ6	FALSE
Araip.10018302.1	3.70635	1.89	83.15	6e-148	Q9SGW3	RPN12A	GO:0022622,root system development|GO:0034440,lipid oxidation|GO:0080090,regulation of primary metabolic process|GO:0019222,regulation of metabolic process|GO:0048588,developmental cell growth|GO:0048468,cell development|GO:0048469,cell maturation|GO:0044257,cellular protein catabolic process|GO:0043933,macromolecular complex subunit organization|GO:0007165,signal transduction|GO:0044282,small mo…	GO:0022624,proteasome accessory complex|GO:0031975,envelope|GO:0043229,intracellular organelle|GO:0043227,membrane-bounded organelle|GO:0043226,organelle|GO:0005737,cytoplasm|GO:0009941,chloroplast envelope|GO:0009536,plastid|GO:0005838,proteasome regulatory particle|GO:0005634,nucleus|GO:0044435,plastid part|GO:0044434,chloroplast part|GO:0043234,protein complex|GO:0031967,organelle envelope|GO:…	GO:0005488,binding|GO:0005515,protein binding	ath03050,Proteasome	http://www.uniprot.org/uniprot/Q9SGW3	FALSE
Araip.10021786.1	3.63008	1.86	79.42	1e-119	Q8VZB9	RPL10AA	GO:0044249,cellular biosynthetic process|GO:0034641,cellular nitrogen compound metabolic process|GO:0006807,nitrogen compound metabolic process|GO:0034645,cellular macromolecule biosynthetic process|GO:1901576,organic substance biosynthetic process|GO:0044267,cellular protein metabolic process|GO:0044260,cellular macromolecule metabolic process|GO:0043043,peptide biosynthetic process|GO:0071704,o…	GO:0022626,cytosolic ribosome|GO:0022625,cytosolic large ribosomal subunit|GO:0043229,intracellular organelle|GO:0043228,non-membrane-bounded organelle|GO:0015934,large ribosomal subunit|GO:0043226,organelle|GO:0030054,cell junction|GO:0005737,cytoplasm|GO:0016020,membrane|GO:0030529,intracellular ribonucleoprotein complex|GO:0071944,cell periphery|GO:0044391,ribosomal subunit|GO:0055044,symplast…	GO:0097159,organic cyclic compound binding|GO:0005198,structural molecule activity|GO:0003735,structural constituent of ribosome|GO:0003723,RNA binding|GO:0003676,nucleic acid binding|GO:1901363,heterocyclic compound binding|GO:0005488,binding	ath03010,Ribosome	http://www.uniprot.org/uniprot/Q8VZB9	FALSE
Araip.10015612.1	3.55537	1.83	86.97	0	Q84VW9	PPC3	GO:0010035,response to inorganic substance|GO:0009991,response to extracellular stimulus|GO:0015706,nitrate transport|GO:0006950,response to stress|GO:0019752,carboxylic acid metabolic process|GO:0031667,response to nutrient levels|GO:0008152,metabolic process|GO:0006099,tricarboxylic acid cycle|GO:0009060,aerobic respiration|GO:0006826,iron ion transport|GO:0044281,small molecule metabolic proce…	GO:0005737,cytoplasm|GO:0005829,cytosol|GO:0044464,cell part|GO:0005623,cell|GO:0005622,intracellular|GO:0044444,cytoplasmic part|GO:0044424,intracellular part|GO:0009536,plastid|GO:0043231,intracellular membrane-bounded organelle|GO:0048046,apoplast|GO:0043229,intracellular organelle|GO:0005576,extracellular region|GO:0043227,membrane-bounded organelle|GO:0043226,organelle|GO:0009507,chloroplast	GO:0016829,lyase activity|GO:0016830,carbon-carbon lyase activity|GO:0008964,phosphoenolpyruvate carboxylase activity|GO:0016831,carboxy-lyase activity|GO:0003824,catalytic activity|GO:0004611,phosphoenolpyruvate carboxykinase activity	ath00620,Pyruvate metabolism|ath00710,Carbon fixation in photosynthetic organisms|ath01100,Metabolic pathways|ath01200,Carbon metabolism	http://www.uniprot.org/uniprot/Q84VW9	FALSE
Araip.10020381.1	3.53081	1.82	84.57	0	O22832	FAB2	GO:0006633,fatty acid biosynthetic process|GO:0006631,fatty acid metabolic process|GO:0006950,response to stress|GO:0019752,carboxylic acid metabolic process|GO:0044249,cellular biosynthetic process|GO:0044281,small molecule metabolic process|GO:0044283,small molecule biosynthetic process|GO:0072330,monocarboxylic acid biosynthetic process|GO:0044699,single-organism process|GO:1901576,organic sub…	GO:0005737,cytoplasm|GO:0009536,plastid|GO:0043231,intracellular membrane-bounded organelle|GO:0009532,plastid stroma|GO:0009570,chloroplast stroma|GO:0044464,cell part|GO:0044444,cytoplasmic part|GO:0005623,cell|GO:0005622,intracellular|GO:0044446,intracellular organelle part|GO:0043229,intracellular organelle|GO:0044435,plastid part|GO:0044434,chloroplast part|GO:0044424,intracellular part|GO:0…	GO:0043169,cation binding|GO:0016717,oxidoreductase activity, acting on paired donors, with oxidation of a pair of donors resulting in the reduction of molecular oxygen to two molecules of water|GO:0016705,oxidoreductase activity, acting on paired donors, with incorporation or reduction of molecular oxygen|GO:0043167,ion binding|GO:0003824,catalytic activity|GO:0005488,binding|GO:0046872,metal io…	ath00061,Fatty acid biosynthesis|ath01040,Biosynthesis of unsaturated fatty acids|ath01212,Fatty acid metabolism	http://www.uniprot.org/uniprot/O22832	FALSE
Araip.10012262.1	3.50642	1.81	74.79	0	F4IC59	At1g12230	GO:0044238,primary metabolic process|GO:0005975,carbohydrate metabolic process|GO:0008152,metabolic process|GO:0071704,organic substance metabolic process|GO:0006739,NADP metabolic process|GO:0006732,coenzyme metabolic process|GO:0006733,oxidoreduction coenzyme metabolic process|GO:0034641,cellular nitrogen compound metabolic process|GO:0006098,pentose-phosphate shunt|GO:0046496,nicotinamide nucl…	GO:0031975,envelope|GO:0043229,intracellular organelle|GO:0043227,membrane-bounded organelle|GO:0043226,organelle|GO:0005737,cytoplasm|GO:0009941,chloroplast envelope|GO:0009536,plastid|GO:0009532,plastid stroma|GO:0009570,chloroplast stroma|GO:0044435,plastid part|GO:0044434,chloroplast part|GO:0031967,organelle envelope|GO:0009507,chloroplast|GO:0009526,plastid envelope|GO:0043231,intracellular…	GO:0003824,catalytic activity|GO:0043169,cation binding|GO:0004801,sedoheptulose-7-phosphate:D-glyceraldehyde-3-phosphate glyceronetransferase activity|GO:0046914,transition metal ion binding|GO:0043167,ion binding|GO:0016740,transferase activity|GO:0008270,zinc ion binding|GO:0016744,transferase activity, transferring aldehyde or ketonic groups|GO:0046872,metal ion binding|GO:0005488,binding	ath00030,Pentose phosphate pathway|ath01230,Biosynthesis of amino acids|ath01100,Metabolic pathways|ath01200,Carbon metabolism|ath01110,Biosynthesis of secondary metabolites	http://www.uniprot.org/uniprot/F4IC59	FALSE
Araip.10002433.1	3.4822	1.8	25.16	0.66	Q8RY22	DEGP7	GO:0009628,response to abiotic stimulus|GO:0009892,negative regulation of metabolic process|GO:0019222,regulation of metabolic process|GO:0009101,glycoprotein biosynthetic process|GO:0009314,response to radiation|GO:0031324,negative regulation of cellular metabolic process|GO:0031323,regulation of cellular metabolic process|GO:0044249,cellular biosynthetic process|GO:0009416,response to light sti…	GO:0005737,cytoplasm|GO:0009536,plastid|GO:0043231,intracellular membrane-bounded organelle|GO:0005829,cytosol|GO:0044464,cell part|GO:0044444,cytoplasmic part|GO:0005623,cell|GO:0005622,intracellular|GO:0043229,intracellular organelle|GO:0044424,intracellular part|GO:0043227,membrane-bounded organelle|GO:0043226,organelle|GO:0009507,chloroplast	GO:0004252,serine-type endopeptidase activity|GO:0004175,endopeptidase activity|GO:0017171,serine hydrolase activity|GO:0016787,hydrolase activity|GO:0003824,catalytic activity|GO:0070011,peptidase activity, acting on L-amino acid peptides|GO:0008233,peptidase activity|GO:0008236,serine-type peptidase activity		http://www.uniprot.org/uniprot/Q8RY22	FALSE
Araip.10027067.1; Araip.10002199.1	3.43426	1.78				Araip.10027067.1; Araip.10002199.1						FALSE
Araip.10022740.1	3.43426	1.78	68.48	2e-38	Q84WW2	EMB2024	GO:0009607,response to biotic stimulus|GO:0006739,NADP metabolic process|GO:0006732,coenzyme metabolic process|GO:0006733,oxidoreduction coenzyme metabolic process|GO:2001057,reactive nitrogen species metabolic process|GO:0034641,cellular nitrogen compound metabolic process|GO:0006098,pentose-phosphate shunt|GO:0046496,nicotinamide nucleotide metabolic process|GO:0071941,nitrogen cycle metabolic …	GO:0042579,microbody|GO:0043229,intracellular organelle|GO:0043227,membrane-bounded organelle|GO:0043226,organelle|GO:0005737,cytoplasm|GO:0044446,intracellular organelle part|GO:0009536,plastid|GO:0009532,plastid stroma|GO:0009570,chloroplast stroma|GO:0005777,peroxisome|GO:0044435,plastid part|GO:0044434,chloroplast part|GO:0009507,chloroplast|GO:0043231,intracellular membrane-bounded organelle…	GO:0016787,hydrolase activity|GO:0017057,6-phosphogluconolactonase activity|GO:0016788,hydrolase activity, acting on ester bonds|GO:0003824,catalytic activity|GO:0052689,carboxylic ester hydrolase activity|GO:0005515,protein binding|GO:0005488,binding	ath00030,Pentose phosphate pathway|ath01100,Metabolic pathways|ath01200,Carbon metabolism|ath01110,Biosynthesis of secondary metabolites	http://www.uniprot.org/uniprot/Q84WW2	FALSE
Araip.10009241.1	3.31728	1.73	63.57	5e-56	Q9M1C2	CPN10-1	GO:0044267,cellular protein metabolic process|GO:0006457,protein folding|GO:0044260,cellular macromolecule metabolic process|GO:0044238,primary metabolic process|GO:0019538,protein metabolic process|GO:0009987,cellular process|GO:0044237,cellular metabolic process|GO:0043170,macromolecule metabolic process|GO:0071704,organic substance metabolic process|GO:0008152,metabolic process|GO:0006458,'de …	GO:0005737,cytoplasm|GO:0044464,cell part|GO:0005623,cell|GO:0005622,intracellular|GO:0044424,intracellular part|GO:0009536,plastid|GO:0043231,intracellular membrane-bounded organelle|GO:0043233,organelle lumen|GO:0044444,cytoplasmic part|GO:0031974,membrane-enclosed lumen|GO:0044446,intracellular organelle part|GO:0070013,intracellular organelle lumen|GO:0043229,intracellular organelle|GO:000573…	GO:0043169,cation binding|GO:0051087,chaperone binding|GO:0051082,unfolded protein binding|GO:0043167,ion binding|GO:0005488,binding|GO:0005515,protein binding|GO:0046872,metal ion binding		http://www.uniprot.org/uniprot/Q9M1C2	FALSE
Araip.10033555.1	3.29436	1.72	87.28	3e-148	Q93VB8	RPS2B	GO:0044249,cellular biosynthetic process|GO:0034641,cellular nitrogen compound metabolic process|GO:0006807,nitrogen compound metabolic process|GO:0034645,cellular macromolecule biosynthetic process|GO:1901576,organic substance biosynthetic process|GO:0044267,cellular protein metabolic process|GO:0044260,cellular macromolecule metabolic process|GO:0043043,peptide biosynthetic process|GO:0071704,o…	GO:0022626,cytosolic ribosome|GO:0022627,cytosolic small ribosomal subunit|GO:0043229,intracellular organelle|GO:0043228,non-membrane-bounded organelle|GO:0043227,membrane-bounded organelle|GO:0043226,organelle|GO:0030054,cell junction|GO:0015935,small ribosomal subunit|GO:0005737,cytoplasm|GO:0005618,cell wall|GO:0016020,membrane|GO:0030529,intracellular ribonucleoprotein complex|GO:0005794,Golg…	GO:0097159,organic cyclic compound binding|GO:0005198,structural molecule activity|GO:0003735,structural constituent of ribosome|GO:0003723,RNA binding|GO:0003676,nucleic acid binding|GO:1901363,heterocyclic compound binding|GO:0005488,binding|GO:0003729,mRNA binding	ath03010,Ribosome	http://www.uniprot.org/uniprot/Q93VB8	FALSE
Araip.10029943.1	3.29436	1.72	82.2	0	Q9FJD4	KPNB1	GO:0034504,protein localization to nucleus|GO:0051169,nuclear transport|GO:0044238,primary metabolic process|GO:0008152,metabolic process|GO:0030243,cellulose metabolic process|GO:0006810,transport|GO:0051649,establishment of localization in cell|GO:0044042,glucan metabolic process|GO:0044036,cell wall macromolecule metabolic process|GO:0008104,protein localization|GO:0045229,external encapsulati…	GO:0005737,cytoplasm|GO:0005829,cytosol|GO:0009536,plastid|GO:0043231,intracellular membrane-bounded organelle|GO:0005634,nucleus|GO:0044464,cell part|GO:0044444,cytoplasmic part|GO:0005623,cell|GO:0005622,intracellular|GO:0043229,intracellular organelle|GO:0044424,intracellular part|GO:0043227,membrane-bounded organelle|GO:0043226,organelle|GO:0009507,chloroplast|GO:0016020,membrane|GO:0031974,m…	GO:0008565,protein transporter activity|GO:0022892,substrate-specific transporter activity|GO:0005215,transporter activity|GO:0008536,Ran GTPase binding|GO:0019899,enzyme binding|GO:0017016,Ras GTPase binding|GO:0031267,small GTPase binding|GO:0051020,GTPase binding|GO:0005488,binding|GO:0005515,protein binding|GO:0042277,peptide binding|GO:0005048,signal sequence binding|GO:0008139,nuclear local…	ath03013,RNA transport	http://www.uniprot.org/uniprot/Q9FJD4	FALSE
Araip.10032281.1	3.22657	1.69	58.33	3e-56	P82873	TOM20-2	GO:0008104,protein localization|GO:0051649,establishment of localization in cell|GO:0061024,membrane organization|GO:0007008,outer mitochondrial membrane organization|GO:0051641,cellular localization|GO:0007005,mitochondrion organization|GO:0007006,mitochondrial membrane organization|GO:0044699,single-organism process|GO:0071806,protein transmembrane transport|GO:0070727,cellular macromolecule lo…	GO:0022626,cytosolic ribosome|GO:0044464,cell part|GO:0031975,envelope|GO:0043229,intracellular organelle|GO:0043228,non-membrane-bounded organelle|GO:0030529,intracellular ribonucleoprotein complex|GO:0043227,membrane-bounded organelle|GO:0043226,organelle|GO:0031224,intrinsic component of membrane|GO:0005737,cytoplasm|GO:0005742,mitochondrial outer membrane translocase complex|GO:0031090,organe…	GO:0008565,protein transporter activity|GO:0022891,substrate-specific transmembrane transporter activity|GO:0015450,P-P-bond-hydrolysis-driven protein transmembrane transporter activity|GO:0022884,macromolecule transmembrane transporter activity|GO:0043169,cation binding|GO:0005215,transporter activity|GO:0043167,ion binding|GO:0008320,protein transmembrane transporter activity|GO:0015399,primary…		http://www.uniprot.org/uniprot/P82873	FALSE
Araip.10017706.1	3.18215	1.67	87.36	3e-110	P42791	RPL18B	GO:0044238,primary metabolic process|GO:0009218,pyrimidine ribonucleotide metabolic process|GO:0044237,cellular metabolic process|GO:0072528,pyrimidine-containing compound biosynthetic process|GO:0044249,cellular biosynthetic process|GO:0034641,cellular nitrogen compound metabolic process|GO:0009165,nucleotide biosynthetic process|GO:0044281,small molecule metabolic process|GO:0034645,cellular ma…	GO:0015934,large ribosomal subunit|GO:0022625,cytosolic large ribosomal subunit|GO:0043229,intracellular organelle|GO:0043228,non-membrane-bounded organelle|GO:0022626,cytosolic ribosome|GO:0030529,intracellular ribonucleoprotein complex|GO:0043227,membrane-bounded organelle|GO:0043226,organelle|GO:0005737,cytoplasm|GO:0009536,plastid|GO:0031090,organelle membrane|GO:0005773,vacuole|GO:0098805,wh…	GO:0003735,structural constituent of ribosome|GO:0005488,binding|GO:0005515,protein binding|GO:0005198,structural molecule activity|GO:0097159,organic cyclic compound binding|GO:0003723,RNA binding|GO:0003676,nucleic acid binding|GO:1901363,heterocyclic compound binding	ath03010,Ribosome	http://www.uniprot.org/uniprot/P42791	FALSE
Araip.10007074.1	3.09513	1.63	61.94	2e-105	Q42565	ASB1	GO:1901566,organonitrogen compound biosynthetic process|GO:0006520,cellular amino acid metabolic process|GO:0019222,regulation of metabolic process|GO:0031326,regulation of cellular biosynthetic process|GO:0009064,glutamine family amino acid metabolic process|GO:0031323,regulation of cellular metabolic process|GO:0019752,carboxylic acid metabolic process|GO:0046219,indolalkylamine biosynthetic pr…	GO:0005737,cytoplasm|GO:0009536,plastid|GO:0043231,intracellular membrane-bounded organelle|GO:0044464,cell part|GO:0044444,cytoplasmic part|GO:0005623,cell|GO:0005622,intracellular|GO:0043229,intracellular organelle|GO:0044424,intracellular part|GO:0043227,membrane-bounded organelle|GO:0043226,organelle|GO:0009507,chloroplast|GO:0043234,protein complex|GO:0032991,macromolecular complex|GO:190249…	GO:0016829,lyase activity|GO:0016830,carbon-carbon lyase activity|GO:0016833,oxo-acid-lyase activity|GO:0003824,catalytic activity|GO:0004049,anthranilate synthase activity	ath01110,Biosynthesis of secondary metabolites|ath00400,Phenylalanine, tyrosine and tryptophan biosynthesis|ath01100,Metabolic pathways|ath01230,Biosynthesis of amino acids	http://www.uniprot.org/uniprot/Q42565	FALSE
Araip.10019122.1	3.07375	1.62	59.86	1e-102	F4JML5	At4g16800	GO:0044238,primary metabolic process|GO:0019538,protein metabolic process|GO:0043170,macromolecule metabolic process|GO:0071704,organic substance metabolic process|GO:0008152,metabolic process|GO:0006508,proteolysis|GO:0034440,lipid oxidation|GO:0006631,fatty acid metabolic process|GO:0006635,fatty acid beta-oxidation|GO:0019752,carboxylic acid metabolic process|GO:0044248,cellular catabolic proc…	GO:0005737,cytoplasm|GO:0043231,intracellular membrane-bounded organelle|GO:0044464,cell part|GO:0043229,intracellular organelle|GO:0005739,mitochondrion|GO:0005622,intracellular|GO:0044444,cytoplasmic part|GO:0005623,cell|GO:0044424,intracellular part|GO:0043227,membrane-bounded organelle|GO:0043226,organelle	GO:0016787,hydrolase activity|GO:0008233,peptidase activity|GO:0003824,catalytic activity|GO:0016835,carbon-oxygen lyase activity|GO:0016836,hydro-lyase activity|GO:0004300,enoyl-CoA hydratase activity|GO:0016829,lyase activity	ath00280,Valine, leucine and isoleucine degradation|ath01100,Metabolic pathways	http://www.uniprot.org/uniprot/F4JML5	FALSE
Araip.10012451.1	3.03143	1.6	66.34	1e-42	Q9FK81	At5g22580		GO:0005737,cytoplasm|GO:0009536,plastid|GO:0043231,intracellular membrane-bounded organelle|GO:0044464,cell part|GO:0044444,cytoplasmic part|GO:0005623,cell|GO:0005622,intracellular|GO:0043229,intracellular organelle|GO:0044424,intracellular part|GO:0043227,membrane-bounded organelle|GO:0043226,organelle|GO:0009507,chloroplast	GO:0043169,cation binding|GO:0046872,metal ion binding|GO:0005488,binding|GO:0043167,ion binding		http://www.uniprot.org/uniprot/Q9FK81	FALSE
Araip.10005551.1	2.9897	1.58	89.82	7e-97	P93836	HPD	GO:0019752,carboxylic acid metabolic process|GO:0009063,cellular amino acid catabolic process|GO:0009074,aromatic amino acid family catabolic process|GO:0006807,nitrogen compound metabolic process|GO:0044281,small molecule metabolic process|GO:0044282,small molecule catabolic process|GO:0044699,single-organism process|GO:1901361,organic cyclic compound catabolic process|GO:0044712,single-organism…	GO:0005737,cytoplasm|GO:0044464,cell part|GO:0005623,cell|GO:0005622,intracellular|GO:0044424,intracellular part	GO:0043169,cation binding|GO:0051213,dioxygenase activity|GO:0003824,catalytic activity|GO:0043167,ion binding|GO:0016702,oxidoreductase activity, acting on single donors with incorporation of molecular oxygen, incorporation of two atoms of oxygen|GO:0016701,oxidoreductase activity, acting on single donors with incorporation of molecular oxygen|GO:0003868,4-hydroxyphenylpyruvate dioxygenase activ…	ath00350,Tyrosine metabolism|ath00130,Ubiquinone and other terpenoid-quinone biosynthesis|ath01100,Metabolic pathways|ath00360,Phenylalanine metabolism	http://www.uniprot.org/uniprot/P93836	FALSE
Araip.10012320.1	2.90795	1.54	72.47	2e-169	Q9SYT0	ANN1	GO:0009409,response to cold|GO:0044281,small molecule metabolic process|GO:0044283,small molecule biosynthetic process|GO:1901362,organic cyclic compound biosynthetic process|GO:1901360,organic cyclic compound metabolic process|GO:0044710,single-organism metabolic process|GO:0044711,single-organism biosynthetic process|GO:0010256,endomembrane system organization|GO:0098662,inorganic cation transm…	GO:0048046,apoplast|GO:0043229,intracellular organelle|GO:0071944,cell periphery|GO:0043227,membrane-bounded organelle|GO:0043226,organelle|GO:0030054,cell junction|GO:0009579,thylakoid|GO:0009536,plastid|GO:0031090,organelle membrane|GO:0009532,plastid stroma|GO:0005773,vacuole|GO:0009570,chloroplast stroma|GO:0098805,whole membrane|GO:0016020,membrane|GO:0005739,mitochondrion|GO:0005774,vacuola…	GO:0016491,oxidoreductase activity|GO:0035639,purine ribonucleoside triphosphate binding|GO:0046872,metal ion binding|GO:0008270,zinc ion binding|GO:0043167,ion binding|GO:1901363,heterocyclic compound binding|GO:1901265,nucleoside phosphate binding|GO:0001882,nucleoside binding|GO:0043168,anion binding|GO:0043169,cation binding|GO:0046914,transition metal ion binding|GO:0005543,phospholipid bind…		http://www.uniprot.org/uniprot/Q9SYT0	FALSE
Araip.10039049.1	2.88786	1.53	77.43	9e-145	Q96299	GRF9		GO:0005737,cytoplasm|GO:0043231,intracellular membrane-bounded organelle|GO:0005634,nucleus|GO:0044464,cell part|GO:0005623,cell|GO:0005622,intracellular|GO:0043229,intracellular organelle|GO:0044424,intracellular part|GO:0043227,membrane-bounded organelle|GO:0043226,organelle	GO:0019904,protein domain specific binding|GO:0005515,protein binding|GO:0005488,binding		http://www.uniprot.org/uniprot/Q96299	FALSE
Araip.10028250.1	2.8481	1.51	76.77	0	O23264	SBP1	GO:0071248,cellular response to metal ion|GO:0010038,response to metal ion|GO:0071241,cellular response to inorganic substance|GO:0000302,response to reactive oxygen species|GO:0070887,cellular response to chemical stimulus|GO:0000103,sulfate assimilation|GO:0051716,cellular response to stimulus|GO:0071291,cellular response to selenium ion|GO:0046686,response to cadmium ion|GO:0009987,cellular pr…	GO:0005737,cytoplasm|GO:0005829,cytosol|GO:0044464,cell part|GO:0005623,cell|GO:0005622,intracellular|GO:0055044,symplast|GO:0044444,cytoplasmic part|GO:0009506,plasmodesma|GO:0005911,cell-cell junction|GO:0044424,intracellular part|GO:0030054,cell junction	GO:0008430,selenium binding|GO:0005488,binding		http://www.uniprot.org/uniprot/O23264	FALSE
Araip.10006258.1	2.78949	1.48	83.8	0	Q8W4M5	PFP-BETA1	GO:0006479,protein methylation|GO:0080090,regulation of primary metabolic process|GO:0019222,regulation of metabolic process|GO:0009167,purine ribonucleoside monophosphate metabolic process|GO:0044281,small molecule metabolic process|GO:0009161,ribonucleoside monophosphate metabolic process|GO:0051567,histone H3-K9 methylation|GO:1901362,organic cyclic compound biosynthetic process|GO:0015979,pho…	GO:0005737,cytoplasm|GO:0005618,cell wall|GO:0005829,cytosol|GO:0016020,membrane|GO:0044464,cell part|GO:0005623,cell|GO:0030312,external encapsulating structure|GO:0044444,cytoplasmic part|GO:0071944,cell periphery|GO:0044424,intracellular part|GO:0005622,intracellular	GO:0019200,carbohydrate kinase activity|GO:0035639,purine ribonucleoside triphosphate binding|GO:0005488,binding|GO:0003872,6-phosphofructokinase activity|GO:0043167,ion binding|GO:1901363,heterocyclic compound binding|GO:1901265,nucleoside phosphate binding|GO:0001882,nucleoside binding|GO:0043168,anion binding|GO:0043169,cation binding|GO:0008443,phosphofructokinase activity|GO:0000166,nucleoti…	ath00051,Fructose and mannose metabolism|ath00030,Pentose phosphate pathway|ath00010,Glycolysis / Gluconeogenesis	http://www.uniprot.org/uniprot/Q8W4M5	FALSE
Araip.10038809.1	2.77022	1.47	79.37	0	Q94AR8	IIL1	GO:0009167,purine ribonucleoside monophosphate metabolic process|GO:0044281,small molecule metabolic process|GO:0044283,small molecule biosynthetic process|GO:1901360,organic cyclic compound metabolic process|GO:0044712,single-organism catabolic process|GO:0044710,single-organism metabolic process|GO:0044711,single-organism biosynthetic process|GO:0044550,secondary metabolite biosynthetic process…	GO:0005737,cytoplasm|GO:0009536,plastid|GO:0043231,intracellular membrane-bounded organelle|GO:0009532,plastid stroma|GO:0009570,chloroplast stroma|GO:0044464,cell part|GO:0044444,cytoplasmic part|GO:0005623,cell|GO:0005622,intracellular|GO:0044446,intracellular organelle part|GO:0043229,intracellular organelle|GO:0044435,plastid part|GO:0044434,chloroplast part|GO:0044424,intracellular part|GO:0…	GO:0043169,cation binding|GO:0051540,metal cluster binding|GO:0016853,isomerase activity|GO:0016835,carbon-oxygen lyase activity|GO:0016836,hydro-lyase activity|GO:0051536,iron-sulfur cluster binding|GO:0043167,ion binding|GO:0003824,catalytic activity|GO:0005488,binding|GO:0050486,intramolecular transferase activity, transferring hydroxy groups|GO:0003861,3-isopropylmalate dehydratase activity|G…	ath00290,Valine, leucine and isoleucine biosynthesis|ath01210,2-Oxocarboxylic acid metabolism|ath01230,Biosynthesis of amino acids|ath01110,Biosynthesis of secondary metabolites|ath01100,Metabolic pathways|ath00660,C5-Branched dibasic acid metabolism	http://www.uniprot.org/uniprot/Q94AR8	FALSE
Araip.10010136.1	2.77022	1.47	35.48	3.5	Q9SRY6	GSTF5	GO:0044712,single-organism catabolic process|GO:0044710,single-organism metabolic process|GO:0009987,cellular process|GO:0008152,metabolic process|GO:0050896,response to stimulus|GO:0019748,secondary metabolic process|GO:0009636,response to toxic substance|GO:0044237,cellular metabolic process|GO:0044248,cellular catabolic process|GO:0090487,secondary metabolite catabolic process|GO:0009404,toxin…	GO:0005737,cytoplasm|GO:0043231,intracellular membrane-bounded organelle|GO:0005829,cytosol|GO:0044464,cell part|GO:0044444,cytoplasmic part|GO:0005739,mitochondrion|GO:0005622,intracellular|GO:0043229,intracellular organelle|GO:0005623,cell|GO:0044424,intracellular part|GO:0043227,membrane-bounded organelle|GO:0043226,organelle	GO:0016765,transferase activity, transferring alkyl or aryl (other than methyl) groups|GO:0016740,transferase activity|GO:0004364,glutathione transferase activity|GO:0003824,catalytic activity	ath00480,Glutathione metabolism	http://www.uniprot.org/uniprot/Q9SRY6	FALSE
Araip.10004342.1	2.75108	1.46	80.5	1e-91	P92985	RANBP1C	GO:0034504,protein localization to nucleus|GO:0015931,nucleobase-containing compound transport|GO:0051169,nuclear transport|GO:0051168,nuclear export|GO:0051170,nuclear import|GO:0008104,protein localization|GO:0090304,nucleic acid metabolic process|GO:0034641,cellular nitrogen compound metabolic process|GO:0006807,nitrogen compound metabolic process|GO:0051641,cellular localization|GO:0051236,es…	GO:0005635,nuclear envelope|GO:0031975,envelope|GO:0043229,intracellular organelle|GO:0043227,membrane-bounded organelle|GO:0043226,organelle|GO:0031224,intrinsic component of membrane|GO:0046930,pore complex|GO:0016021,integral component of membrane|GO:0016020,membrane|GO:0031967,organelle envelope|GO:0012505,endomembrane system|GO:0043234,protein complex|GO:0032991,macromolecular complex|GO:004…	GO:0005488,binding|GO:0005515,protein binding|GO:0031267,small GTPase binding|GO:0008536,Ran GTPase binding|GO:0030234,enzyme regulator activity|GO:0005096,GTPase activator activity|GO:0019899,enzyme binding|GO:0017016,Ras GTPase binding|GO:0030695,GTPase regulator activity|GO:0051020,GTPase binding|GO:0008047,enzyme activator activity|GO:0098772,molecular function regulator|GO:0060589,nucleoside…		http://www.uniprot.org/uniprot/P92985	FALSE
Araip.10002291.1	2.71321	1.44	67.34	9e-88	Q9C9C6	RPL6B	GO:0044249,cellular biosynthetic process|GO:0034641,cellular nitrogen compound metabolic process|GO:0006807,nitrogen compound metabolic process|GO:0034645,cellular macromolecule biosynthetic process|GO:1901576,organic substance biosynthetic process|GO:0044267,cellular protein metabolic process|GO:0044260,cellular macromolecule metabolic process|GO:0043043,peptide biosynthetic process|GO:0071704,o…	GO:0015934,large ribosomal subunit|GO:0022625,cytosolic large ribosomal subunit|GO:0031974,membrane-enclosed lumen|GO:0043229,intracellular organelle|GO:0043228,non-membrane-bounded organelle|GO:0022626,cytosolic ribosome|GO:0043227,membrane-bounded organelle|GO:0043226,organelle|GO:0005737,cytoplasm|GO:0031981,nuclear lumen|GO:0005730,nucleolus|GO:0005634,nucleus|GO:0030529,intracellular ribonuc…	GO:0003735,structural constituent of ribosome|GO:0005198,structural molecule activity|GO:0005488,binding|GO:0097159,organic cyclic compound binding|GO:0003723,RNA binding|GO:0003676,nucleic acid binding|GO:1901363,heterocyclic compound binding|GO:0003729,mRNA binding	ath03010,Ribosome	http://www.uniprot.org/uniprot/Q9C9C6	FALSE
Araip.10024077.1	2.69447	1.43	35.19	4e-08	F4K6N0	Tudor1	GO:0009892,negative regulation of metabolic process|GO:0080090,regulation of primary metabolic process|GO:0019222,regulation of metabolic process|GO:0031326,regulation of cellular biosynthetic process|GO:0031323,regulation of cellular metabolic process|GO:0090304,nucleic acid metabolic process|GO:0044249,cellular biosynthetic process|GO:0010629,negative regulation of gene expression|GO:0006807,ni…	GO:0032991,macromolecular complex|GO:0030529,intracellular ribonucleoprotein complex|GO:0031332,RNAi effector complex|GO:0044464,cell part|GO:0005623,cell|GO:0005622,intracellular|GO:0044424,intracellular part|GO:0016442,RISC complex	GO:0003712,transcription cofactor activity|GO:0000989,transcription factor activity, transcription factor binding|GO:0000988,transcription factor activity, protein binding		http://www.uniprot.org/uniprot/F4K6N0	FALSE
Araip.10007105.1	2.67586	1.42	83.5	0	O64688	E1-BETA-2	GO:0009167,purine ribonucleoside monophosphate metabolic process|GO:0044281,small molecule metabolic process|GO:0009161,ribonucleoside monophosphate metabolic process|GO:1901362,organic cyclic compound biosynthetic process|GO:1901360,organic cyclic compound metabolic process|GO:0044712,single-organism catabolic process|GO:0042445,hormone metabolic process|GO:0044710,single-organism metabolic proc…	GO:0009526,plastid envelope|GO:0009941,chloroplast envelope|GO:0009536,plastid|GO:0043231,intracellular membrane-bounded organelle|GO:0044464,cell part|GO:0044444,cytoplasmic part|GO:0031967,organelle envelope|GO:0031975,envelope|GO:0044446,intracellular organelle part|GO:0043229,intracellular organelle|GO:0005737,cytoplasm|GO:0005623,cell|GO:0044435,plastid part|GO:0044434,chloroplast part|GO:00…	GO:0004738,pyruvate dehydrogenase activity|GO:0004739,pyruvate dehydrogenase (acetyl-transferring) activity|GO:0046914,transition metal ion binding|GO:0043169,cation binding|GO:0016624,oxidoreductase activity, acting on the aldehyde or oxo group of donors, disulfide as acceptor|GO:0043167,ion binding|GO:0003824,catalytic activity|GO:0016903,oxidoreductase activity, acting on the aldehyde or oxo g…	ath00620,Pyruvate metabolism|ath00020,Citrate cycle (TCA cycle)|ath00010,Glycolysis / Gluconeogenesis|ath01200,Carbon metabolism|ath01110,Biosynthesis of secondary metabolites|ath01100,Metabolic pathways	http://www.uniprot.org/uniprot/O64688	FALSE
Araip.10007679.1	2.65737	1.41	80.85	0	Q9M1B9	At3g59480	GO:0019321,pentose metabolic process|GO:0016310,phosphorylation|GO:0044249,cellular biosynthetic process|GO:0009250,glucan biosynthetic process|GO:0034645,cellular macromolecule biosynthetic process|GO:0016051,carbohydrate biosynthetic process|GO:0044699,single-organism process|GO:1901576,organic substance biosynthetic process|GO:0044710,single-organism metabolic process|GO:0044711,single-organis…		GO:0019200,carbohydrate kinase activity|GO:0035639,purine ribonucleoside triphosphate binding|GO:0008865,fructokinase activity|GO:0004396,hexokinase activity|GO:0005488,binding|GO:0043167,ion binding|GO:1901363,heterocyclic compound binding|GO:0001883,purine nucleoside binding|GO:0001882,nucleoside binding|GO:0043168,anion binding|GO:0000166,nucleotide binding|GO:0016740,transferase activity|GO:1…	ath00051,Fructose and mannose metabolism|ath00500,Starch and sucrose metabolism|ath00520,Amino sugar and nucleotide sugar metabolism|ath01100,Metabolic pathways	http://www.uniprot.org/uniprot/Q9M1B9	FALSE
Araip.10024502.1	2.63902	1.4	69.68	9e-107	Q9LVP9	VTI13	GO:0045184,establishment of protein localization|GO:0033036,macromolecule localization|GO:0006810,transport|GO:0016192,vesicle-mediated transport|GO:0046907,intracellular transport|GO:0070727,cellular macromolecule localization|GO:0006886,intracellular protein transport|GO:0009987,cellular process|GO:0034613,cellular protein localization|GO:0016043,cellular component organization|GO:0061025,membr…	GO:0005737,cytoplasm|GO:0005794,Golgi apparatus|GO:0043231,intracellular membrane-bounded organelle|GO:0016021,integral component of membrane|GO:0016020,membrane|GO:0044464,cell part|GO:0044444,cytoplasmic part|GO:0005623,cell|GO:0005622,intracellular|GO:0043229,intracellular organelle|GO:0012505,endomembrane system|GO:0044424,intracellular part|GO:0044425,membrane part|GO:0043227,membrane-bounde…	GO:0005484,SNAP receptor activity|GO:0005488,binding|GO:0005515,protein binding	ath04130,SNARE interactions in vesicular transport	http://www.uniprot.org/uniprot/Q9LVP9	FALSE
Araip.10019379.1	2.62079	1.39	73.58	5e-87	Q9M328	F5K20_290	GO:0009628,response to abiotic stimulus|GO:0050896,response to stimulus|GO:0006950,response to stress|GO:0008152,metabolic process|GO:0009266,response to temperature stimulus|GO:0009409,response to cold|GO:0006457,protein folding|GO:0009987,cellular process|GO:0006979,response to oxidative stress|GO:0009408,response to heat|GO:0061077,chaperone-mediated protein folding	GO:0016020,membrane|GO:0044464,cell part|GO:0005623,cell|GO:0055044,symplast|GO:0071944,cell periphery|GO:0009506,plasmodesma|GO:0005911,cell-cell junction|GO:0005886,plasma membrane|GO:0030054,cell junction	GO:0016787,hydrolase activity|GO:0003824,catalytic activity		http://www.uniprot.org/uniprot/Q9M328	FALSE
Araip.10033317.1	2.62079	1.39	65.62	8e-17	Q9SR73	RPS28A	GO:0044249,cellular biosynthetic process|GO:0034641,cellular nitrogen compound metabolic process|GO:0006807,nitrogen compound metabolic process|GO:0034645,cellular macromolecule biosynthetic process|GO:1901576,organic substance biosynthetic process|GO:0044267,cellular protein metabolic process|GO:0044260,cellular macromolecule metabolic process|GO:0043043,peptide biosynthetic process|GO:0071704,o…	GO:0022626,cytosolic ribosome|GO:0022627,cytosolic small ribosomal subunit|GO:0043229,intracellular organelle|GO:0043228,non-membrane-bounded organelle|GO:0043227,membrane-bounded organelle|GO:0043226,organelle|GO:0015935,small ribosomal subunit|GO:0005737,cytoplasm|GO:0005618,cell wall|GO:0016020,membrane|GO:0030529,intracellular ribonucleoprotein complex|GO:0005794,Golgi apparatus|GO:0071944,ce…	GO:0003735,structural constituent of ribosome|GO:0005198,structural molecule activity|GO:0097159,organic cyclic compound binding|GO:0003723,RNA binding|GO:0003676,nucleic acid binding|GO:1901363,heterocyclic compound binding|GO:0005488,binding	ath03010,Ribosome	http://www.uniprot.org/uniprot/Q9SR73	FALSE
Araip.10037915.1	2.58471	1.37	91.12	2e-130	Q9SQI8	LTA2	GO:0009694,jasmonic acid metabolic process|GO:0009695,jasmonic acid biosynthetic process|GO:0044281,small molecule metabolic process|GO:0044282,small molecule catabolic process|GO:0009161,ribonucleoside monophosphate metabolic process|GO:1901362,organic cyclic compound biosynthetic process|GO:0071840,cellular component organization or biogenesis|GO:0044712,single-organism catabolic process|GO:004…	GO:0022626,cytosolic ribosome|GO:0031976,plastid thylakoid|GO:0031975,envelope|GO:0043229,intracellular organelle|GO:0043228,non-membrane-bounded organelle|GO:0043227,membrane-bounded organelle|GO:0043226,organelle|GO:0009579,thylakoid|GO:0009534,chloroplast thylakoid|GO:0031984,organelle subcompartment|GO:0009532,plastid stroma|GO:0009570,chloroplast stroma|GO:0016020,membrane|GO:0030529,intrace…	GO:0030523,dihydrolipoamide S-acyltransferase activity|GO:0003824,catalytic activity|GO:0016740,transferase activity|GO:0016417,S-acyltransferase activity|GO:0016407,acetyltransferase activity|GO:0016746,transferase activity, transferring acyl groups|GO:0016747,transferase activity, transferring acyl groups other than amino-acyl groups|GO:0004742,dihydrolipoyllysine-residue acetyltransferase acti…	ath00620,Pyruvate metabolism|ath00020,Citrate cycle (TCA cycle)|ath00010,Glycolysis / Gluconeogenesis|ath01200,Carbon metabolism|ath01110,Biosynthesis of secondary metabolites|ath01100,Metabolic pathways	http://www.uniprot.org/uniprot/Q9SQI8	FALSE
Araip.10033890.1	2.58471	1.37	92.31	3e-76	P42733	RPS11C	GO:0044249,cellular biosynthetic process|GO:0034641,cellular nitrogen compound metabolic process|GO:0006807,nitrogen compound metabolic process|GO:0034645,cellular macromolecule biosynthetic process|GO:1901576,organic substance biosynthetic process|GO:0044267,cellular protein metabolic process|GO:0044260,cellular macromolecule metabolic process|GO:0043043,peptide biosynthetic process|GO:0071704,o…	GO:0005737,cytoplasm|GO:0032991,macromolecular complex|GO:0005840,ribosome|GO:0043232,intracellular non-membrane-bounded organelle|GO:0005829,cytosol|GO:0016020,membrane|GO:0044464,cell part|GO:0044444,cytoplasmic part|GO:0005623,cell|GO:0030529,intracellular ribonucleoprotein complex|GO:0043229,intracellular organelle|GO:0043228,non-membrane-bounded organelle|GO:0044424,intracellular part|GO:000…	GO:0097159,organic cyclic compound binding|GO:0019843,rRNA binding|GO:0003735,structural constituent of ribosome|GO:0003723,RNA binding|GO:0003676,nucleic acid binding|GO:0005198,structural molecule activity|GO:1901363,heterocyclic compound binding|GO:0005488,binding	ath03010,Ribosome	http://www.uniprot.org/uniprot/P42733	FALSE
Araip.10029012.1	2.49666	1.32	66.45	0	Q42600	CYP84A1	GO:0009314,response to radiation|GO:0044249,cellular biosynthetic process|GO:0009411,response to UV|GO:0009416,response to light stimulus|GO:1901362,organic cyclic compound biosynthetic process|GO:0009699,phenylpropanoid biosynthetic process|GO:1901360,organic cyclic compound metabolic process|GO:1901576,organic substance biosynthetic process|GO:0044710,single-organism metabolic process|GO:004471…	GO:0005737,cytoplasm|GO:0005783,endoplasmic reticulum|GO:0016021,integral component of membrane|GO:0016020,membrane|GO:0044464,cell part|GO:0044444,cytoplasmic part|GO:0005623,cell|GO:0005622,intracellular|GO:0043229,intracellular organelle|GO:0012505,endomembrane system|GO:0044424,intracellular part|GO:0044425,membrane part|GO:0043227,membrane-bounded organelle|GO:0043226,organelle|GO:0031224,in…	GO:0043169,cation binding|GO:0004497,monooxygenase activity|GO:0046914,transition metal ion binding|GO:0020037,heme binding|GO:0016709,oxidoreductase activity, acting on paired donors, with incorporation or reduction of molecular oxygen, NAD(P)H as one donor, and incorporation of one atom of oxygen|GO:0097159,organic cyclic compound binding|GO:0046906,tetrapyrrole binding|GO:0016705,oxidoreductas…	ath00940,Phenylpropanoid biosynthesis|ath01100,Metabolic pathways|ath01110,Biosynthesis of secondary metabolites	http://www.uniprot.org/uniprot/Q42600	FALSE
Araip.10009942.1	2.47942	1.31	90.7	0	Q9C9C4	ENO1	GO:0048468,cell development|GO:0009167,purine ribonucleoside monophosphate metabolic process|GO:0044281,small molecule metabolic process|GO:0009161,ribonucleoside monophosphate metabolic process|GO:0071840,cellular component organization or biogenesis|GO:0044712,single-organism catabolic process|GO:0044710,single-organism metabolic process|GO:0048869,cellular developmental process|GO:0009199,ribo…	GO:0043229,intracellular organelle|GO:0043227,membrane-bounded organelle|GO:0043226,organelle|GO:0005737,cytoplasm|GO:0009536,plastid|GO:0009532,plastid stroma|GO:0009570,chloroplast stroma|GO:0044435,plastid part|GO:0044434,chloroplast part|GO:0043234,protein complex|GO:1902494,catalytic complex|GO:0009507,chloroplast|GO:0000015,phosphopyruvate hydratase complex|GO:0032991,macromolecular complex…	GO:0043169,cation binding|GO:0043167,ion binding|GO:0016835,carbon-oxygen lyase activity|GO:0016836,hydro-lyase activity|GO:0000287,magnesium ion binding|GO:0004634,phosphopyruvate hydratase activity|GO:0003824,catalytic activity|GO:0005488,binding|GO:0046872,metal ion binding|GO:0016829,lyase activity	ath03018,RNA degradation|ath00010,Glycolysis / Gluconeogenesis|ath01230,Biosynthesis of amino acids|ath01200,Carbon metabolism|ath01110,Biosynthesis of secondary metabolites|ath01100,Metabolic pathways	http://www.uniprot.org/uniprot/Q9C9C4	FALSE
Araip.10021039.1	2.47942	1.31	84.42	1e-118	Q9ZRE2	RABD1	GO:0008104,protein localization|GO:0023052,signaling|GO:0007165,signal transduction|GO:0051641,cellular localization|GO:0035556,intracellular signal transduction|GO:0050789,regulation of biological process|GO:0044699,single-organism process|GO:0051716,cellular response to stimulus|GO:0051234,establishment of localization|GO:0006888,ER to Golgi vesicle-mediated transport|GO:0070727,cellular macrom…	GO:0043229,intracellular organelle|GO:0071944,cell periphery|GO:0005622,intracellular|GO:0043227,membrane-bounded organelle|GO:0043226,organelle|GO:0005737,cytoplasm|GO:0031984,organelle subcompartment|GO:0031090,organelle membrane|GO:0016020,membrane|GO:0044431,Golgi apparatus part|GO:0005794,Golgi apparatus|GO:0098588,bounding membrane of organelle|GO:0032588,trans-Golgi network membrane|GO:001…	GO:0035639,purine ribonucleoside triphosphate binding|GO:0032029,myosin tail binding|GO:0017022,myosin binding|GO:0005488,binding|GO:0043167,ion binding|GO:1901363,heterocyclic compound binding|GO:1901265,nucleoside phosphate binding|GO:0001882,nucleoside binding|GO:0043168,anion binding|GO:0030742,GTP-dependent protein binding|GO:0016462,pyrophosphatase activity|GO:0000166,nucleotide binding|GO:…		http://www.uniprot.org/uniprot/Q9ZRE2	FALSE
Araip.10011011.1	2.42839	1.28	88.37	0	Q9FJD0	VPS26A	GO:0008104,protein localization|GO:0072666,establishment of protein localization to vacuole|GO:0072665,protein localization to vacuole|GO:0061025,membrane fusion|GO:0061024,membrane organization|GO:0051641,cellular localization|GO:0009653,anatomical structure morphogenesis|GO:0044699,single-organism process|GO:0051234,establishment of localization|GO:0016049,cell growth|GO:0000902,cell morphogene…	GO:0005770,late endosome|GO:0043229,intracellular organelle|GO:0043227,membrane-bounded organelle|GO:0043226,organelle|GO:0010008,endosome membrane|GO:0005737,cytoplasm|GO:0030904,retromer complex|GO:0031090,organelle membrane|GO:0098805,whole membrane|GO:0016020,membrane|GO:0031902,late endosome membrane|GO:0005794,Golgi apparatus|GO:0098588,bounding membrane of organelle|GO:0012505,endomembrane…	GO:0008565,protein transporter activity|GO:0005215,transporter activity|GO:0022892,substrate-specific transporter activity|GO:0015197,peptide transporter activity	ath04144,Endocytosis	http://www.uniprot.org/uniprot/Q9FJD0	FALSE
Araip.10027174.1	2.41162	1.27	86.93	4e-131	Q9LFF9	PPA4	GO:0010038,response to metal ion|GO:0050896,response to stimulus|GO:0009987,cellular process|GO:0044237,cellular metabolic process|GO:0006796,phosphate-containing compound metabolic process|GO:0008152,metabolic process|GO:0006793,phosphorus metabolic process|GO:0046686,response to cadmium ion|GO:0042221,response to chemical|GO:0010035,response to inorganic substance	GO:0005737,cytoplasm|GO:0005829,cytosol|GO:0044464,cell part|GO:0005623,cell|GO:0005622,intracellular|GO:0044444,cytoplasmic part|GO:0044424,intracellular part	GO:0016787,hydrolase activity|GO:0016818,hydrolase activity, acting on acid anhydrides, in phosphorus-containing anhydrides|GO:0000287,magnesium ion binding|GO:0003824,catalytic activity|GO:0004427,inorganic diphosphatase activity|GO:0016817,hydrolase activity, acting on acid anhydrides|GO:0043167,ion binding|GO:0016462,pyrophosphatase activity|GO:0043169,cation binding|GO:0005488,binding|GO:0046…	ath00190,Oxidative phosphorylation	http://www.uniprot.org/uniprot/Q9LFF9	FALSE
Araip.10017959.1	2.41162	1.27	86.44	5e-150	Q9SCM3	RPS2D	GO:0044238,primary metabolic process|GO:0009218,pyrimidine ribonucleotide metabolic process|GO:0044237,cellular metabolic process|GO:0009451,RNA modification|GO:0090304,nucleic acid metabolic process|GO:0044249,cellular biosynthetic process|GO:0034641,cellular nitrogen compound metabolic process|GO:0009165,nucleotide biosynthetic process|GO:0044281,small molecule metabolic process|GO:0034645,cell…	GO:0022626,cytosolic ribosome|GO:0015935,small ribosomal subunit|GO:0043229,intracellular organelle|GO:0043228,non-membrane-bounded organelle|GO:0043226,organelle|GO:0030054,cell junction|GO:0022627,cytosolic small ribosomal subunit|GO:0005737,cytoplasm|GO:0016020,membrane|GO:0030529,intracellular ribonucleoprotein complex|GO:0044391,ribosomal subunit|GO:0055044,symplast|GO:0005911,cell-cell junc…	GO:0097159,organic cyclic compound binding|GO:0005198,structural molecule activity|GO:0003735,structural constituent of ribosome|GO:0003723,RNA binding|GO:0003676,nucleic acid binding|GO:1901363,heterocyclic compound binding|GO:0005488,binding	ath03010,Ribosome	http://www.uniprot.org/uniprot/Q9SCM3	FALSE
Araip.10008468.1	2.41162	1.27	85.56	4e-116	Q940B0	RPL18C	GO:0044249,cellular biosynthetic process|GO:0034641,cellular nitrogen compound metabolic process|GO:0006807,nitrogen compound metabolic process|GO:0034645,cellular macromolecule biosynthetic process|GO:1901576,organic substance biosynthetic process|GO:0044267,cellular protein metabolic process|GO:0044260,cellular macromolecule metabolic process|GO:0043043,peptide biosynthetic process|GO:0071704,o…	GO:0015934,large ribosomal subunit|GO:0022625,cytosolic large ribosomal subunit|GO:0043229,intracellular organelle|GO:0043228,non-membrane-bounded organelle|GO:0022626,cytosolic ribosome|GO:0043227,membrane-bounded organelle|GO:0043226,organelle|GO:0030054,cell junction|GO:0005737,cytoplasm|GO:0005773,vacuole|GO:0016020,membrane|GO:0030529,intracellular ribonucleoprotein complex|GO:0005794,Golgi …	GO:0003735,structural constituent of ribosome|GO:0005198,structural molecule activity|GO:0005488,binding|GO:0097159,organic cyclic compound binding|GO:0003723,RNA binding|GO:0003676,nucleic acid binding|GO:1901363,heterocyclic compound binding|GO:0003729,mRNA binding	ath03010,Ribosome	http://www.uniprot.org/uniprot/Q940B0	FALSE
Araip.10032489.1	2.36199	1.24	55.13	2e-120	Q94CK4	ANNAT8	GO:0009415,response to water|GO:0009628,response to abiotic stimulus|GO:0042221,response to chemical|GO:0050896,response to stimulus|GO:0009266,response to temperature stimulus|GO:0006950,response to stress|GO:0006970,response to osmotic stress|GO:0001101,response to acid chemical|GO:0009414,response to water deprivation|GO:0009651,response to salt stress|GO:0009409,response to cold|GO:0009408,re…		GO:0043168,anion binding|GO:0043169,cation binding|GO:0005543,phospholipid binding|GO:0005544,calcium-dependent phospholipid binding|GO:0008289,lipid binding|GO:0043167,ion binding|GO:0005509,calcium ion binding|GO:0046872,metal ion binding|GO:0005488,binding		http://www.uniprot.org/uniprot/Q94CK4	FALSE
Araip.10029532.1	2.34567	1.23	87.14	0	O49299	At1g23190	GO:0009167,purine ribonucleoside monophosphate metabolic process|GO:0044281,small molecule metabolic process|GO:0009161,ribonucleoside monophosphate metabolic process|GO:1901360,organic cyclic compound metabolic process|GO:0044712,single-organism catabolic process|GO:0044710,single-organism metabolic process|GO:0044711,single-organism biosynthetic process|GO:0071704,organic substance metabolic pr…	GO:0005737,cytoplasm|GO:0005829,cytosol|GO:0009536,plastid|GO:0043231,intracellular membrane-bounded organelle|GO:0005634,nucleus|GO:0016020,membrane|GO:0044464,cell part|GO:0044444,cytoplasmic part|GO:0005623,cell|GO:0005622,intracellular|GO:0043229,intracellular organelle|GO:0071944,cell periphery|GO:0005886,plasma membrane|GO:0044424,intracellular part|GO:0043227,membrane-bounded organelle|GO:…	GO:0043169,cation binding|GO:0016853,isomerase activity|GO:0000287,magnesium ion binding|GO:0043167,ion binding|GO:0003824,catalytic activity|GO:0004614,phosphoglucomutase activity|GO:0005488,binding|GO:0016868,intramolecular transferase activity, phosphotransferases|GO:0016866,intramolecular transferase activity|GO:0046872,metal ion binding	ath00030,Pentose phosphate pathway|ath00230,Purine metabolism|ath00010,Glycolysis / Gluconeogenesis|ath00500,Starch and sucrose metabolism|ath00052,Galactose metabolism|ath01110,Biosynthesis of secondary metabolites|ath00520,Amino sugar and nucleotide sugar metabolism|ath01100,Metabolic pathways	http://www.uniprot.org/uniprot/O49299	FALSE
Araip.10033916.1	2.34567	1.23	59.82	3e-141	P0DKC6	HSD1	GO:0044238,primary metabolic process|GO:0044710,single-organism metabolic process|GO:0044711,single-organism biosynthetic process|GO:0006629,lipid metabolic process|GO:1901576,organic substance biosynthetic process|GO:0044699,single-organism process|GO:1901360,organic cyclic compound metabolic process|GO:0055114,oxidation-reduction process|GO:0071704,organic substance metabolic process|GO:0009058…	GO:0016020,membrane|GO:0043232,intracellular non-membrane-bounded organelle|GO:0016021,integral component of membrane|GO:0005811,lipid particle|GO:0044464,cell part|GO:0005623,cell|GO:0005622,intracellular|GO:0043229,intracellular organelle|GO:0043228,non-membrane-bounded organelle|GO:0044424,intracellular part|GO:0044425,membrane part|GO:0043226,organelle|GO:0031224,intrinsic component of membra…	GO:0016229,steroid dehydrogenase activity|GO:0016614,oxidoreductase activity, acting on CH-OH group of donors|GO:0016616,oxidoreductase activity, acting on the CH-OH group of donors, NAD or NADP as acceptor|GO:0033764,steroid dehydrogenase activity, acting on the CH-OH group of donors, NAD or NADP as acceptor|GO:0003824,catalytic activity|GO:0070524,11-beta-hydroxysteroid dehydrogenase (NADP+) ac…		http://www.uniprot.org/uniprot/P0DKC6	FALSE
Araip.10039405.1	2.28153	1.19	89.02	4e-37	Q9LYK9	RPS26C	GO:0044238,primary metabolic process|GO:0071669,plant-type cell wall organization or biogenesis|GO:0044249,cellular biosynthetic process|GO:0034641,cellular nitrogen compound metabolic process|GO:0009165,nucleotide biosynthetic process|GO:0045229,external encapsulating structure organization|GO:0044281,small molecule metabolic process|GO:0034645,cellular macromolecule biosynthetic process|GO:1901…	GO:0022626,cytosolic ribosome|GO:0015935,small ribosomal subunit|GO:0043229,intracellular organelle|GO:0043228,non-membrane-bounded organelle|GO:0043226,organelle|GO:0022627,cytosolic small ribosomal subunit|GO:0005737,cytoplasm|GO:0016020,membrane|GO:0030529,intracellular ribonucleoprotein complex|GO:0044391,ribosomal subunit|GO:0032991,macromolecular complex|GO:0005840,ribosome|GO:0043232,intra…	GO:0003735,structural constituent of ribosome|GO:0005198,structural molecule activity|GO:0005488,binding|GO:0097159,organic cyclic compound binding|GO:0003723,RNA binding|GO:0003676,nucleic acid binding|GO:1901363,heterocyclic compound binding|GO:0003729,mRNA binding	ath03010,Ribosome	http://www.uniprot.org/uniprot/Q9LYK9	FALSE
Araip.10007776.1	2.26577	1.18	81.27	2e-132	P48491	CTIMC	GO:0009628,response to abiotic stimulus|GO:0009167,purine ribonucleoside monophosphate metabolic process|GO:0044281,small molecule metabolic process|GO:0009161,ribonucleoside monophosphate metabolic process|GO:0010043,response to zinc ion|GO:0071840,cellular component organization or biogenesis|GO:0044712,single-organism catabolic process|GO:0044710,single-organism metabolic process|GO:0044711,si…	GO:0048046,apoplast|GO:0043229,intracellular organelle|GO:0071944,cell periphery|GO:0043227,membrane-bounded organelle|GO:0043226,organelle|GO:0030054,cell junction|GO:0005737,cytoplasm|GO:0009536,plastid|GO:0031090,organelle membrane|GO:0009532,plastid stroma|GO:0005773,vacuole|GO:0009570,chloroplast stroma|GO:0098805,whole membrane|GO:0016020,membrane|GO:0005739,mitochondrion|GO:0005774,vacuola…	GO:0043169,cation binding|GO:0046872,metal ion binding|GO:0016853,isomerase activity|GO:0046914,transition metal ion binding|GO:0016860,intramolecular oxidoreductase activity|GO:0043167,ion binding|GO:0003824,catalytic activity|GO:0005488,binding|GO:0005507,copper ion binding|GO:0016861,intramolecular oxidoreductase activity, interconverting aldoses and ketoses|GO:0004807,triose-phosphate isomera…	ath00562,Inositol phosphate metabolism|ath00710,Carbon fixation in photosynthetic organisms|ath00010,Glycolysis / Gluconeogenesis|ath00051,Fructose and mannose metabolism|ath01230,Biosynthesis of amino acids|ath01200,Carbon metabolism|ath01110,Biosynthesis of secondary metabolites|ath01100,Metabolic pathways	http://www.uniprot.org/uniprot/P48491	FALSE
Araip.10017676.1	2.21914	1.15	81.66	1e-173	Q9LHH7	FOLD2	GO:0035999,tetrahydrofolate interconversion|GO:0044281,small molecule metabolic process|GO:0044283,small molecule biosynthetic process|GO:1901362,organic cyclic compound biosynthetic process|GO:1901360,organic cyclic compound metabolic process|GO:0044710,single-organism metabolic process|GO:0044711,single-organism biosynthetic process|GO:0006073,cellular glucan metabolic process|GO:0006760,folic …	GO:0005737,cytoplasm|GO:0009536,plastid|GO:0043231,intracellular membrane-bounded organelle|GO:0005829,cytosol|GO:0044464,cell part|GO:0044444,cytoplasmic part|GO:0005623,cell|GO:0005622,intracellular|GO:0043229,intracellular organelle|GO:0044424,intracellular part|GO:0043227,membrane-bounded organelle|GO:0043226,organelle|GO:0009507,chloroplast	GO:0016787,hydrolase activity|GO:0016814,hydrolase activity, acting on carbon-nitrogen (but not peptide) bonds, in cyclic amidines|GO:0016810,hydrolase activity, acting on carbon-nitrogen (but not peptide) bonds|GO:0004477,methenyltetrahydrofolate cyclohydrolase activity|GO:0016646,oxidoreductase activity, acting on the CH-NH group of donors, NAD or NADP as acceptor|GO:0004488,methylenetetrahydro…		http://www.uniprot.org/uniprot/Q9LHH7	FALSE
Araip.10004322.1	2.18859	1.13	79.52	0	F4IFC5	EMB2761	GO:0006435,threonyl-tRNA aminoacylation|GO:0044707,single-multicellular organism process|GO:0061458,reproductive system development|GO:0019752,carboxylic acid metabolic process|GO:0009791,post-embryonic development|GO:0009790,embryo development|GO:0009793,embryo development ending in seed dormancy|GO:0006807,nitrogen compound metabolic process|GO:0044281,small molecule metabolic process|GO:003464…	GO:0005737,cytoplasm|GO:0009536,plastid|GO:0043231,intracellular membrane-bounded organelle|GO:0009532,plastid stroma|GO:0009570,chloroplast stroma|GO:0044464,cell part|GO:0044444,cytoplasmic part|GO:0005739,mitochondrion|GO:0005622,intracellular|GO:0044446,intracellular organelle part|GO:0043229,intracellular organelle|GO:0005623,cell|GO:0044435,plastid part|GO:0044434,chloroplast part|GO:004442…	GO:0035639,purine ribonucleoside triphosphate binding|GO:0005488,binding|GO:0000166,nucleotide binding|GO:1901363,heterocyclic compound binding|GO:1901265,nucleoside phosphate binding|GO:0001882,nucleoside binding|GO:0043168,anion binding|GO:0004812,aminoacyl-tRNA ligase activity|GO:0043167,ion binding|GO:0001883,purine nucleoside binding|GO:0032549,ribonucleoside binding|GO:0017076,purine nucleo…	ath00970,Aminoacyl-tRNA biosynthesis	http://www.uniprot.org/uniprot/F4IFC5	FALSE
Araip.10037384.1	2.15846	1.11	76.27	1e-161	Q9C8P0	EMB3003	GO:0009167,purine ribonucleoside monophosphate metabolic process|GO:0044281,small molecule metabolic process|GO:0009161,ribonucleoside monophosphate metabolic process|GO:1901362,organic cyclic compound biosynthetic process|GO:1901360,organic cyclic compound metabolic process|GO:0044712,single-organism catabolic process|GO:0042445,hormone metabolic process|GO:0044710,single-organism metabolic proc…	GO:0022626,cytosolic ribosome|GO:0031975,envelope|GO:0043229,intracellular organelle|GO:0043228,non-membrane-bounded organelle|GO:0043227,membrane-bounded organelle|GO:0043226,organelle|GO:0005737,cytoplasm|GO:0009941,chloroplast envelope|GO:0009536,plastid|GO:0009532,plastid stroma|GO:0009570,chloroplast stroma|GO:0016020,membrane|GO:0030529,intracellular ribonucleoprotein complex|GO:0044435,pla…	GO:0030523,dihydrolipoamide S-acyltransferase activity|GO:0003824,catalytic activity|GO:0016740,transferase activity|GO:0016417,S-acyltransferase activity|GO:0016407,acetyltransferase activity|GO:0016746,transferase activity, transferring acyl groups|GO:0016747,transferase activity, transferring acyl groups other than amino-acyl groups|GO:0004742,dihydrolipoyllysine-residue acetyltransferase acti…	ath00620,Pyruvate metabolism|ath00020,Citrate cycle (TCA cycle)|ath00010,Glycolysis / Gluconeogenesis|ath01200,Carbon metabolism|ath01110,Biosynthesis of secondary metabolites|ath01100,Metabolic pathways	http://www.uniprot.org/uniprot/Q9C8P0	FALSE
Araip.10006376.1	2.15846	1.11	62.28	7e-127	Q9SA78	At1g30630	GO:0033036,macromolecule localization|GO:0006890,retrograde vesicle-mediated transport, Golgi to ER|GO:0016192,vesicle-mediated transport|GO:0046907,intracellular transport|GO:0048193,Golgi vesicle transport|GO:0006810,transport|GO:0045184,establishment of protein localization|GO:0044765,single-organism transport|GO:0008104,protein localization|GO:1902578,single-organism localization|GO:0071702,o…	GO:0043229,intracellular organelle|GO:0031988,membrane-bounded vesicle|GO:0030135,coated vesicle|GO:0043226,organelle|GO:0030137,COPI-coated vesicle|GO:0005737,cytoplasm|GO:0030660,Golgi-associated vesicle membrane|GO:0030663,COPI-coated vesicle membrane|GO:0030662,coated vesicle membrane|GO:0016023,cytoplasmic, membrane-bounded vesicle|GO:0031410,cytoplasmic vesicle|GO:0098805,whole membrane|GO:…	GO:0005198,structural molecule activity		http://www.uniprot.org/uniprot/Q9SA78	FALSE
Araip.10001984.1	2.12874	1.09	84.92	2e-110	Q9FIF3	RPS8B	GO:0034504,protein localization to nucleus|GO:0033036,macromolecule localization|GO:0051169,nuclear transport|GO:0044238,primary metabolic process|GO:0051649,establishment of localization in cell|GO:0051170,nuclear import|GO:1901564,organonitrogen compound metabolic process|GO:0044249,cellular biosynthetic process|GO:0034641,cellular nitrogen compound metabolic process|GO:0009165,nucleotide biosy…	GO:0022626,cytosolic ribosome|GO:0015935,small ribosomal subunit|GO:0043229,intracellular organelle|GO:0043228,non-membrane-bounded organelle|GO:0043226,organelle|GO:0022627,cytosolic small ribosomal subunit|GO:0005737,cytoplasm|GO:0016020,membrane|GO:0030529,intracellular ribonucleoprotein complex|GO:0044391,ribosomal subunit|GO:0032991,macromolecular complex|GO:0005840,ribosome|GO:0043232,intra…	GO:0003735,structural constituent of ribosome|GO:0005198,structural molecule activity	ath03010,Ribosome	http://www.uniprot.org/uniprot/Q9FIF3	FALSE
Araip.10003935.1	2.09943	1.07	88.11	2e-93	Q9SGA6	RPS19A	GO:0044249,cellular biosynthetic process|GO:0034641,cellular nitrogen compound metabolic process|GO:0006807,nitrogen compound metabolic process|GO:0034645,cellular macromolecule biosynthetic process|GO:1901576,organic substance biosynthetic process|GO:0044267,cellular protein metabolic process|GO:0044260,cellular macromolecule metabolic process|GO:0043043,peptide biosynthetic process|GO:0071704,o…	GO:0022626,cytosolic ribosome|GO:0015935,small ribosomal subunit|GO:0043229,intracellular organelle|GO:0043228,non-membrane-bounded organelle|GO:0043226,organelle|GO:0030054,cell junction|GO:0022627,cytosolic small ribosomal subunit|GO:0005737,cytoplasm|GO:0005618,cell wall|GO:0030529,intracellular ribonucleoprotein complex|GO:0071944,cell periphery|GO:0044391,ribosomal subunit|GO:0055044,symplas…	GO:0003735,structural constituent of ribosome|GO:0005198,structural molecule activity	ath03010,Ribosome	http://www.uniprot.org/uniprot/Q9SGA6	FALSE
Araip.10010272.1	2.08493	1.06	46.06	2e-141	Q9M156	UGT72B1	GO:0008104,protein localization|GO:0080090,regulation of primary metabolic process|GO:0019222,regulation of metabolic process|GO:0048583,regulation of response to stimulus|GO:0061024,membrane organization|GO:0044281,small molecule metabolic process|GO:0009698,phenylpropanoid metabolic process|GO:0009699,phenylpropanoid biosynthetic process|GO:1901360,organic cyclic compound metabolic process|GO:0…	GO:0043231,intracellular membrane-bounded organelle|GO:0044464,cell part|GO:0005623,cell|GO:0005622,intracellular|GO:0043229,intracellular organelle|GO:0044424,intracellular part|GO:0043227,membrane-bounded organelle|GO:0043226,organelle	GO:0016757,transferase activity, transferring glycosyl groups|GO:0003824,catalytic activity|GO:0035251,UDP-glucosyltransferase activity|GO:0046527,glucosyltransferase activity|GO:0080043,quercetin 3-O-glucosyltransferase activity|GO:0016740,transferase activity|GO:0080044,quercetin 7-O-glucosyltransferase activity|GO:0016758,transferase activity, transferring hexosyl groups|GO:0050505,hydroquinon…		http://www.uniprot.org/uniprot/Q9M156	FALSE
Araip.10023288.1	2.05623	1.04	35.56	2e-59	Q9LKJ1	CHY1	GO:0009628,response to abiotic stimulus|GO:0019752,carboxylic acid metabolic process|GO:0044248,cellular catabolic process|GO:0009409,response to cold|GO:0006807,nitrogen compound metabolic process|GO:0044281,small molecule metabolic process|GO:0044282,small molecule catabolic process|GO:0044699,single-organism process|GO:0044712,single-organism catabolic process|GO:0044710,single-organism metabo…	GO:0005737,cytoplasm|GO:0043231,intracellular membrane-bounded organelle|GO:0044464,cell part|GO:0005777,peroxisome|GO:0044444,cytoplasmic part|GO:0005623,cell|GO:0005622,intracellular|GO:0042579,microbody|GO:0043229,intracellular organelle|GO:0044424,intracellular part|GO:0043227,membrane-bounded organelle|GO:0043226,organelle	GO:0016787,hydrolase activity|GO:0016289,CoA hydrolase activity|GO:0016790,thiolester hydrolase activity|GO:0016788,hydrolase activity, acting on ester bonds|GO:0003824,catalytic activity|GO:0003860,3-hydroxyisobutyryl-CoA hydrolase activity	ath00410,beta-Alanine metabolism|ath01100,Metabolic pathways|ath00280,Valine, leucine and isoleucine degradation|ath01200,Carbon metabolism|ath00640,Propanoate metabolism	http://www.uniprot.org/uniprot/Q9LKJ1	FALSE
Araip.10035397.1	2.05623	1.04	65.96	2e-106	Q9C5W7	TOM2A	GO:0019079,viral genome replication|GO:0009987,cellular process|GO:0044764,multi-organism cellular process|GO:0044419,interspecies interaction between organisms|GO:0046786,viral replication complex formation and maintenance|GO:0019058,viral life cycle|GO:0016032,viral process|GO:0044403,symbiosis, encompassing mutualism through parasitism|GO:0051704,multi-organism process	GO:0000325,plant-type vacuole|GO:0043229,intracellular organelle|GO:0071944,cell periphery|GO:0005622,intracellular|GO:0043227,membrane-bounded organelle|GO:0043226,organelle|GO:0031224,intrinsic component of membrane|GO:0005737,cytoplasm|GO:0031090,organelle membrane|GO:0005773,vacuole|GO:0016021,integral component of membrane|GO:0016020,membrane|GO:0005774,vacuolar membrane|GO:0044437,vacuolar …	GO:0005515,protein binding|GO:0043621,protein self-association|GO:0005488,binding		http://www.uniprot.org/uniprot/Q9C5W7	FALSE
Araip.10004181.1	0.5	-1			Q5PNU6	MRO11.1					http://www.uniprot.org/uniprot/Q5PNU6	FALSE
Araip.10037687.1	0.496546	-1.01	88.71	0	Q9LD60	T26I12.100	GO:0048440,carpel development|GO:0048467,gynoecium development|GO:0048569,post-embryonic animal organ development|GO:0009791,post-embryonic development|GO:0034641,cellular nitrogen compound metabolic process|GO:0006807,nitrogen compound metabolic process|GO:0044237,cellular metabolic process|GO:0048481,plant ovule development|GO:0048827,phyllome development|GO:0007275,multicellular organism devel…	GO:0005737,cytoplasm|GO:0005829,cytosol|GO:0009536,plastid|GO:0043231,intracellular membrane-bounded organelle|GO:0005634,nucleus|GO:0044464,cell part|GO:0044444,cytoplasmic part|GO:0005623,cell|GO:0005622,intracellular|GO:0055044,symplast|GO:0043229,intracellular organelle|GO:0030054,cell junction|GO:0005911,cell-cell junction|GO:0044424,intracellular part|GO:0043227,membrane-bounded organelle|G…	GO:0097159,organic cyclic compound binding|GO:0005488,binding|GO:0003676,nucleic acid binding|GO:1901363,heterocyclic compound binding|GO:0003723,RNA binding	ath03040,Spliceosome	http://www.uniprot.org/uniprot/Q9LD60	FALSE
Araip.10028573.1	0.48971	-1.03	32.67	0.25	Q9SGT7	NOP56	GO:0044238,primary metabolic process|GO:0009218,pyrimidine ribonucleotide metabolic process|GO:0044237,cellular metabolic process|GO:0009451,RNA modification|GO:0072528,pyrimidine-containing compound biosynthetic process|GO:0044249,cellular biosynthetic process|GO:0034641,cellular nitrogen compound metabolic process|GO:0009165,nucleotide biosynthetic process|GO:0006807,nitrogen compound metabolic…	GO:0032040,small-subunit processome|GO:0031974,membrane-enclosed lumen|GO:0030684,preribosome|GO:0043229,intracellular organelle|GO:0043228,non-membrane-bounded organelle|GO:0043227,membrane-bounded organelle|GO:0043226,organelle|GO:0030054,cell junction|GO:0005737,cytoplasm|GO:0005732,small nucleolar ribonucleoprotein complex|GO:0031981,nuclear lumen|GO:0005730,nucleolus|GO:0005618,cell wall|GO:…	GO:0097159,organic cyclic compound binding|GO:0005488,binding|GO:0003676,nucleic acid binding|GO:0030515,snoRNA binding|GO:1901363,heterocyclic compound binding|GO:0003723,RNA binding	ath03008,Ribosome biogenesis in eukaryotes	http://www.uniprot.org/uniprot/Q9SGT7	FALSE
Araip.10031697.1	0.479632	-1.06	68.77	0	Q9LFR0	GMII	GO:0009628,response to abiotic stimulus|GO:0006972,hyperosmotic response|GO:0006950,response to stress|GO:0044249,cellular biosynthetic process|GO:0034645,cellular macromolecule biosynthetic process|GO:0009651,response to salt stress|GO:0009100,glycoprotein metabolic process|GO:0009101,glycoprotein biosynthetic process|GO:0044699,single-organism process|GO:0044267,cellular protein metabolic proce…	GO:0043229,intracellular organelle|GO:0005622,intracellular|GO:0043227,membrane-bounded organelle|GO:0043226,organelle|GO:0031224,intrinsic component of membrane|GO:0005737,cytoplasm|GO:0031984,organelle subcompartment|GO:0031090,organelle membrane|GO:0016021,integral component of membrane|GO:0016020,membrane|GO:0044431,Golgi apparatus part|GO:0005794,Golgi apparatus|GO:0098588,bounding membrane …	GO:0016787,hydrolase activity|GO:0015924,mannosyl-oligosaccharide mannosidase activity|GO:0015923,mannosidase activity|GO:0046914,transition metal ion binding|GO:0043169,cation binding|GO:0043167,ion binding|GO:0016798,hydrolase activity, acting on glycosyl bonds|GO:0030246,carbohydrate binding|GO:0004572,mannosyl-oligosaccharide 1,3-1,6-alpha-mannosidase activity|GO:0003824,catalytic activity|GO…	ath00510,N-Glycan biosynthesis|ath01100,Metabolic pathways	http://www.uniprot.org/uniprot/Q9LFR0	FALSE
Araip.10001706.1	0.479632	-1.06	89.94	1e-102	Q9XI91	ELF5A-1	GO:0034250,positive regulation of cellular amide metabolic process|GO:0045905,positive regulation of translational termination|GO:0045901,positive regulation of translational elongation|GO:0019222,regulation of metabolic process|GO:0009891,positive regulation of biosynthetic process|GO:0043933,macromolecular complex subunit organization|GO:0051246,regulation of protein metabolic process|GO:003132…		GO:0005488,binding|GO:0097159,organic cyclic compound binding|GO:0008135,translation factor activity, RNA binding|GO:0044877,macromolecular complex binding|GO:0003723,RNA binding|GO:0003676,nucleic acid binding|GO:0043021,ribonucleoprotein complex binding|GO:0003746,translation elongation factor activity|GO:0043022,ribosome binding|GO:1901363,heterocyclic compound binding|GO:0003743,translation i…		http://www.uniprot.org/uniprot/Q9XI91	FALSE
Araip.10002682.1	0.476319	-1.07	49.14	6e-32	P93017	DRMH1	GO:0032502,developmental process|GO:0032501,multicellular organismal process|GO:0044707,single-multicellular organism process|GO:0048856,anatomical structure development|GO:0044767,single-organism developmental process|GO:0007275,multicellular organism development|GO:0044699,single-organism process				http://www.uniprot.org/uniprot/P93017	FALSE
Araip.10016472.1	0.473029	-1.08	81.77	9e-123	A1L4Y4	At5g61510	GO:0009628,response to abiotic stimulus|GO:0044710,single-organism metabolic process|GO:0009314,response to radiation|GO:0050896,response to stimulus|GO:0009416,response to light stimulus|GO:0055114,oxidation-reduction process|GO:0008152,metabolic process|GO:0009644,response to high light intensity|GO:0009642,response to light intensity|GO:0044699,single-organism process|GO:0033554,cellular respo…	GO:0005737,cytoplasm|GO:0005829,cytosol|GO:0044464,cell part|GO:0005623,cell|GO:0005622,intracellular|GO:0044444,cytoplasmic part|GO:0044424,intracellular part	GO:0005488,binding|GO:0043169,cation binding|GO:0046914,transition metal ion binding|GO:0043167,ion binding|GO:0003824,catalytic activity|GO:0008270,zinc ion binding|GO:0046872,metal ion binding|GO:0016491,oxidoreductase activity|GO:0097159,organic cyclic compound binding|GO:0017091,AU-rich element binding|GO:0016655,oxidoreductase activity, acting on NAD(P)H, quinone or similar compound as accep…		http://www.uniprot.org/uniprot/A1L4Y4	FALSE
Araip.10008642.1	0.463294	-1.11	89.18	8e-146	Q8LD27	PBA1	GO:0051603,proteolysis involved in cellular protein catabolic process|GO:1901575,organic substance catabolic process|GO:0044265,cellular macromolecule catabolic process|GO:0044260,cellular macromolecule metabolic process|GO:0044267,cellular protein metabolic process|GO:0019538,protein metabolic process|GO:0009056,catabolic process|GO:0009987,cellular process|GO:0044237,cellular metabolic process|…	GO:0043234,protein complex|GO:0005737,cytoplasm|GO:0032991,macromolecular complex|GO:0005839,proteasome core complex|GO:0005634,nucleus|GO:0044464,cell part|GO:0005623,cell|GO:0005622,intracellular|GO:0043229,intracellular organelle|GO:0044424,intracellular part|GO:0000502,proteasome complex|GO:0043227,membrane-bounded organelle|GO:0043226,organelle|GO:0043231,intracellular membrane-bounded organ…	GO:0016787,hydrolase activity|GO:0004175,endopeptidase activity|GO:0004298,threonine-type endopeptidase activity|GO:0003824,catalytic activity|GO:0070003,threonine-type peptidase activity|GO:0070011,peptidase activity, acting on L-amino acid peptides|GO:0008233,peptidase activity	ath03050,Proteasome	http://www.uniprot.org/uniprot/Q8LD27	FALSE
Araip.10026454.1	0.463294	-1.11	54.26	1e-36	Q93ZH3	At4g11790	GO:0046907,intracellular transport|GO:0006810,transport|GO:0051649,establishment of localization in cell|GO:0051234,establishment of localization|GO:0051179,localization|GO:0051641,cellular localization|GO:0034504,protein localization to nucleus|GO:0051169,nuclear transport|GO:0008104,protein localization|GO:0015833,peptide transport|GO:0044699,single-organism process|GO:0042886,amide transport|G…	GO:0044464,cell part|GO:0005623,cell|GO:0005622,intracellular|GO:0043234,protein complex|GO:0032991,macromolecular complex|GO:0043231,intracellular membrane-bounded organelle|GO:0005643,nuclear pore|GO:0005634,nucleus|GO:0005635,nuclear envelope|GO:0031967,organelle envelope|GO:0031975,envelope|GO:0044446,intracellular organelle part|GO:0043229,intracellular organelle|GO:0044428,nuclear part|GO:0…	GO:0008536,Ran GTPase binding|GO:0019899,enzyme binding|GO:0017016,Ras GTPase binding|GO:0031267,small GTPase binding|GO:0051020,GTPase binding|GO:0005488,binding|GO:0005515,protein binding		http://www.uniprot.org/uniprot/Q93ZH3	FALSE
Araip.10004281.1	0.456916	-1.13	87.02	0	Q9MA79	CYFBP	GO:0016311,dephosphorylation|GO:0009311,oligosaccharide metabolic process|GO:0044042,glucan metabolic process|GO:0009312,oligosaccharide biosynthetic process|GO:0044248,cellular catabolic process|GO:0044249,cellular biosynthetic process|GO:0030388,fructose 1,6-bisphosphate metabolic process|GO:0042221,response to chemical|GO:0043170,macromolecule metabolic process|GO:0015979,photosynthesis|GO:004…	GO:0005737,cytoplasm|GO:0043231,intracellular membrane-bounded organelle|GO:0005829,cytosol|GO:0044464,cell part|GO:0044444,cytoplasmic part|GO:0005623,cell|GO:0043226,organelle|GO:0043229,intracellular organelle|GO:0044424,intracellular part|GO:0005622,intracellular|GO:0043227,membrane-bounded organelle|GO:0005634,nucleus	GO:0050308,sugar-phosphatase activity|GO:0019203,carbohydrate phosphatase activity|GO:0042132,fructose 1,6-bisphosphate 1-phosphatase activity|GO:0016791,phosphatase activity|GO:0016787,hydrolase activity|GO:0043169,cation binding|GO:0016788,hydrolase activity, acting on ester bonds|GO:0043167,ion binding|GO:0042578,phosphoric ester hydrolase activity|GO:0003824,catalytic activity|GO:0005488,bind…	ath00030,Pentose phosphate pathway|ath00710,Carbon fixation in photosynthetic organisms|ath00010,Glycolysis / Gluconeogenesis|ath00051,Fructose and mannose metabolism|ath01200,Carbon metabolism|ath01110,Biosynthesis of secondary metabolites|ath01100,Metabolic pathways	http://www.uniprot.org/uniprot/Q9MA79	FALSE
Araip.10010318.1	0.450625	-1.15	62.55	0	F4HVV6	At1g02080	GO:1901566,organonitrogen compound biosynthetic process|GO:0044238,primary metabolic process|GO:0009892,negative regulation of metabolic process|GO:0080090,regulation of primary metabolic process|GO:0009890,negative regulation of biosynthetic process|GO:0031327,negative regulation of cellular biosynthetic process|GO:0051246,regulation of protein metabolic process|GO:0031324,negative regulation of…	GO:0035770,ribonucleoprotein granule|GO:0000932,P-body|GO:0030014,CCR4-NOT complex|GO:0030015,CCR4-NOT core complex|GO:0036464,cytoplasmic ribonucleoprotein granule|GO:0043226,organelle|GO:0005737,cytoplasm|GO:0016020,membrane|GO:0030529,intracellular ribonucleoprotein complex|GO:0043234,protein complex|GO:0032991,macromolecular complex|GO:0043232,intracellular non-membrane-bounded organelle|GO:0…	GO:0005488,binding|GO:0032947,protein complex scaffold activity|GO:0005515,protein binding|GO:0005198,structural molecule activity	ath03018,RNA degradation	http://www.uniprot.org/uniprot/F4HVV6	FALSE
Araip.10024105.1	0.435275	-1.2	65.9	0	Q8LPJ3	At5g13980	GO:0022607,cellular component assembly|GO:0070271,protein complex biogenesis|GO:0043933,macromolecular complex subunit organization|GO:0034622,cellular macromolecular complex assembly|GO:0019752,carboxylic acid metabolic process|GO:1901564,organonitrogen compound metabolic process|GO:0044723,single-organism carbohydrate metabolic process|GO:0006807,nitrogen compound metabolic process|GO:0000226,m…	GO:0048046,apoplast|GO:0043229,intracellular organelle|GO:0071944,cell periphery|GO:0043227,membrane-bounded organelle|GO:0043226,organelle|GO:0005737,cytoplasm|GO:0031090,organelle membrane|GO:0005773,vacuole|GO:0098805,whole membrane|GO:0016020,membrane|GO:0005774,vacuolar membrane|GO:0044437,vacuolar part|GO:0098588,bounding membrane of organelle|GO:0030312,external encapsulating structure|GO:…	GO:0016787,hydrolase activity|GO:0015923,mannosidase activity|GO:0046914,transition metal ion binding|GO:0043169,cation binding|GO:0043167,ion binding|GO:0016798,hydrolase activity, acting on glycosyl bonds|GO:0030246,carbohydrate binding|GO:0003824,catalytic activity|GO:0008270,zinc ion binding|GO:0004553,hydrolase activity, hydrolyzing O-glycosyl compounds|GO:0046872,metal ion binding|GO:000455…	ath00511,Other glycan degradation	http://www.uniprot.org/uniprot/Q8LPJ3	FALSE
Araip.10002134.1	0.432269	-1.21	56.07	1e-91	Q8LB47	AR192	GO:0008104,protein localization|GO:0019222,regulation of metabolic process|GO:0009218,pyrimidine ribonucleotide metabolic process|GO:0009165,nucleotide biosynthetic process|GO:0044281,small molecule metabolic process|GO:1901362,organic cyclic compound biosynthetic process|GO:1901360,organic cyclic compound metabolic process|GO:0044710,single-organism metabolic process|GO:0044711,single-organism b…	GO:0005737,cytoplasm|GO:0043231,intracellular membrane-bounded organelle|GO:0043233,organelle lumen|GO:0044464,cell part|GO:0044444,cytoplasmic part|GO:0031974,membrane-enclosed lumen|GO:0005622,intracellular|GO:0044446,intracellular organelle part|GO:0070013,intracellular organelle lumen|GO:0043229,intracellular organelle|GO:0005739,mitochondrion|GO:0044429,mitochondrial part|GO:0005759,mitochon…	GO:0005488,binding|GO:0060590,ATPase regulator activity|GO:0000166,nucleotide binding|GO:1901363,heterocyclic compound binding|GO:1901265,nucleoside phosphate binding|GO:0043169,cation binding|GO:0098772,molecular function regulator|GO:0046914,transition metal ion binding|GO:0060589,nucleoside-triphosphatase regulator activity|GO:0051087,chaperone binding|GO:0043167,ion binding|GO:0017076,purine …		http://www.uniprot.org/uniprot/Q8LB47	FALSE
Araip.10006941.1	0.423373	-1.24	73.62	1e-163	Q8LB01	DAPB2	GO:0044238,primary metabolic process|GO:0019752,carboxylic acid metabolic process|GO:0006553,lysine metabolic process|GO:0044249,cellular biosynthetic process|GO:0006807,nitrogen compound metabolic process|GO:0009067,aspartate family amino acid biosynthetic process|GO:0044281,small molecule metabolic process|GO:0044283,small molecule biosynthetic process|GO:0044699,single-organism process|GO:1901…	GO:0005737,cytoplasm|GO:0009536,plastid|GO:0043231,intracellular membrane-bounded organelle|GO:0044464,cell part|GO:0044444,cytoplasmic part|GO:0005623,cell|GO:0005622,intracellular|GO:0043229,intracellular organelle|GO:0044424,intracellular part|GO:0043227,membrane-bounded organelle|GO:0043226,organelle|GO:0009507,chloroplast|GO:0009532,plastid stroma|GO:0009570,chloroplast stroma|GO:0044446,int…	GO:0043168,anion binding|GO:0050662,coenzyme binding|GO:0050661,NADP binding|GO:0016628,oxidoreductase activity, acting on the CH-CH group of donors, NAD or NADP as acceptor|GO:0097159,organic cyclic compound binding|GO:0016627,oxidoreductase activity, acting on the CH-CH group of donors|GO:0000166,nucleotide binding|GO:0036094,small molecule binding|GO:0003824,catalytic activity|GO:0048037,cofac…	ath00261,Monobactam biosynthesis|ath01230,Biosynthesis of amino acids|ath00300,Lysine biosynthesis|ath01100,Metabolic pathways|ath01110,Biosynthesis of secondary metabolites	http://www.uniprot.org/uniprot/Q8LB01	FALSE
Araip.10039584.1	0.423373	-1.24	50.35	2e-90	Q8L4S3	At5g09390		GO:0044446,intracellular organelle part|GO:0005622,intracellular|GO:0032991,macromolecular complex|GO:0043231,intracellular membrane-bounded organelle|GO:0030532,small nuclear ribonucleoprotein complex|GO:0044464,cell part|GO:0005634,nucleus|GO:1990904,ribonucleoprotein complex|GO:0005623,cell|GO:0043226,organelle|GO:0097525,spliceosomal snRNP complex|GO:0043229,intracellular organelle|GO:0044428…			http://www.uniprot.org/uniprot/Q8L4S3	FALSE
Araip.10005382.1	0.417544	-1.26	81.06	0	Q9SZ30	HISN4	GO:0044238,primary metabolic process|GO:0009218,pyrimidine ribonucleotide metabolic process|GO:0044237,cellular metabolic process|GO:0044283,small molecule biosynthetic process|GO:0019752,carboxylic acid metabolic process|GO:0072528,pyrimidine-containing compound biosynthetic process|GO:0034654,nucleobase-containing compound biosynthetic process|GO:0034641,cellular nitrogen compound metabolic pro…	GO:0005737,cytoplasm|GO:0009536,plastid|GO:0043231,intracellular membrane-bounded organelle|GO:0009532,plastid stroma|GO:0009570,chloroplast stroma|GO:0044464,cell part|GO:0044444,cytoplasmic part|GO:0005623,cell|GO:0005622,intracellular|GO:0044446,intracellular organelle part|GO:0043229,intracellular organelle|GO:0044435,plastid part|GO:0044434,chloroplast part|GO:0044424,intracellular part|GO:0…	GO:0016829,lyase activity|GO:0016830,carbon-carbon lyase activity|GO:0016833,oxo-acid-lyase activity|GO:0003824,catalytic activity|GO:0016740,transferase activity|GO:0016757,transferase activity, transferring glycosyl groups|GO:0016763,transferase activity, transferring pentosyl groups|GO:0000107,imidazoleglycerol-phosphate synthase activity	ath00340,Histidine metabolism|ath01110,Biosynthesis of secondary metabolites|ath01230,Biosynthesis of amino acids|ath01100,Metabolic pathways	http://www.uniprot.org/uniprot/Q9SZ30	FALSE
Araip.10013933.1	0.406126	-1.3	77.14	0	O23404	PPDK	GO:0044710,single-organism metabolic process|GO:0006082,organic acid metabolic process|GO:0016310,phosphorylation|GO:0009987,cellular process|GO:0019752,carboxylic acid metabolic process|GO:0032787,monocarboxylic acid metabolic process|GO:0071704,organic substance metabolic process|GO:0006796,phosphate-containing compound metabolic process|GO:0044763,single-organism cellular process|GO:0044281,sm…	GO:0005737,cytoplasm|GO:0005829,cytosol|GO:0009536,plastid|GO:0043231,intracellular membrane-bounded organelle|GO:0009532,plastid stroma|GO:0009570,chloroplast stroma|GO:0005634,nucleus|GO:0044464,cell part|GO:0044444,cytoplasmic part|GO:0005623,cell|GO:0005622,intracellular|GO:0044446,intracellular organelle part|GO:0043229,intracellular organelle|GO:0044435,plastid part|GO:0044434,chloroplast p…	GO:0035639,purine ribonucleoside triphosphate binding|GO:0005488,binding|GO:0043167,ion binding|GO:1901363,heterocyclic compound binding|GO:1901265,nucleoside phosphate binding|GO:0001882,nucleoside binding|GO:0043168,anion binding|GO:0043169,cation binding|GO:0000166,nucleotide binding|GO:0016740,transferase activity|GO:0001883,purine nucleoside binding|GO:0032549,ribonucleoside binding|GO:00170…	ath00620,Pyruvate metabolism|ath00710,Carbon fixation in photosynthetic organisms|ath01100,Metabolic pathways|ath01200,Carbon metabolism	http://www.uniprot.org/uniprot/O23404	FALSE
Araip.10038192.1; Araip.10015473.1; Araip.10012442.1	0.403321	-1.31				Araip.10038192.1; Araip.10015473.1; Araip.10012442.1						FALSE
Araip.10023214.1	0.403321	-1.31	29.89	2e-09	Q9LV03	GLT1	GO:0048589,developmental growth|GO:0009167,purine ribonucleoside monophosphate metabolic process|GO:0044281,small molecule metabolic process|GO:0044283,small molecule biosynthetic process|GO:1901360,organic cyclic compound metabolic process|GO:0044712,single-organism catabolic process|GO:0044710,single-organism metabolic process|GO:0044711,single-organism biosynthetic process|GO:0043650,dicarboxy…	GO:0005737,cytoplasm|GO:0009536,plastid|GO:0043231,intracellular membrane-bounded organelle|GO:0009532,plastid stroma|GO:0009570,chloroplast stroma|GO:0005829,cytosol|GO:0044464,cell part|GO:0044444,cytoplasmic part|GO:0005623,cell|GO:0005622,intracellular|GO:0044446,intracellular organelle part|GO:0043229,intracellular organelle|GO:0044435,plastid part|GO:0044434,chloroplast part|GO:0044424,intr…	GO:0015930,glutamate synthase activity|GO:0005488,binding|GO:0000166,nucleotide binding|GO:1901363,heterocyclic compound binding|GO:1901265,nucleoside phosphate binding|GO:0016491,oxidoreductase activity|GO:0043168,anion binding|GO:0043169,cation binding|GO:0050660,flavin adenine dinucleotide binding|GO:0051540,metal cluster binding|GO:0046914,transition metal ion binding|GO:0016040,glutamate syn…	ath00910,Nitrogen metabolism|ath01110,Biosynthesis of secondary metabolites|ath01230,Biosynthesis of amino acids|ath01100,Metabolic pathways|ath00250,Alanine, aspartate and glutamate metabolism	http://www.uniprot.org/uniprot/Q9LV03	FALSE
Araip.10032482.1	0.397768	-1.33	83.77	5e-75	Q9LHG9	At3g12390	GO:0034504,protein localization to nucleus|GO:0051169,nuclear transport|GO:0008104,protein localization|GO:0051641,cellular localization|GO:0009651,response to salt stress|GO:0044699,single-organism process|GO:0070727,cellular macromolecule localization|GO:0006886,intracellular protein transport|GO:0071702,organic substance transport|GO:0033036,macromolecule localization|GO:0034613,cellular prote…	GO:0022626,cytosolic ribosome|GO:0043229,intracellular organelle|GO:0043228,non-membrane-bounded organelle|GO:0043227,membrane-bounded organelle|GO:0043226,organelle|GO:0030054,cell junction|GO:0005737,cytoplasm|GO:0030529,intracellular ribonucleoprotein complex|GO:0005794,Golgi apparatus|GO:0055044,symplast|GO:0012505,endomembrane system|GO:0005911,cell-cell junction|GO:0009506,plasmodesma|GO:00…			http://www.uniprot.org/uniprot/Q9LHG9	FALSE
Araip.10038022.1	0.395021	-1.34	87.23	0	P83484	At5g08690	GO:0009167,purine ribonucleoside monophosphate metabolic process|GO:0009165,nucleotide biosynthetic process|GO:0009163,nucleoside biosynthetic process|GO:0009161,ribonucleoside monophosphate metabolic process|GO:1901362,organic cyclic compound biosynthetic process|GO:0042451,purine nucleoside biosynthetic process|GO:0009168,purine ribonucleoside monophosphate biosynthetic process|GO:0044710,singl…	GO:0098796,membrane protein complex|GO:0044464,cell part|GO:0031974,membrane-enclosed lumen|GO:1990204,oxidoreductase complex|GO:0043229,intracellular organelle|GO:0043228,non-membrane-bounded organelle|GO:0005622,intracellular|GO:0043227,membrane-bounded organelle|GO:0043226,organelle|GO:0045261,proton-transporting ATP synthase complex, catalytic core F(1)|GO:0009941,chloroplast envelope|GO:0009…	GO:0003676,nucleic acid binding|GO:0035639,purine ribonucleoside triphosphate binding|GO:0046872,metal ion binding|GO:0036094,small molecule binding|GO:0005488,binding|GO:0016887,ATPase activity|GO:0008187,poly-pyrimidine tract binding|GO:0000166,nucleotide binding|GO:1901363,heterocyclic compound binding|GO:0032550,purine ribonucleoside binding|GO:0001882,nucleoside binding|GO:0043168,anion bind…	ath00190,Oxidative phosphorylation|ath01100,Metabolic pathways	http://www.uniprot.org/uniprot/P83484	FALSE
Araip.10018914.1	0.395021	-1.34	68.79	0	Q8L7A9	At1g31730	GO:0019320,hexose catabolic process|GO:0008104,protein localization|GO:0046365,monosaccharide catabolic process|GO:0044249,cellular biosynthetic process|GO:0034645,cellular macromolecule biosynthetic process|GO:0009100,glycoprotein metabolic process|GO:0009101,glycoprotein biosynthetic process|GO:0044699,single-organism process|GO:0044712,single-organism catabolic process|GO:0044267,cellular prot…	GO:0043229,intracellular organelle|GO:0030117,membrane coat|GO:0005905,clathrin-coated pit|GO:0043227,membrane-bounded organelle|GO:0043226,organelle|GO:0030054,cell junction|GO:0005737,cytoplasm|GO:0098805,whole membrane|GO:0016020,membrane|GO:0048475,coated membrane|GO:0005794,Golgi apparatus|GO:0098589,membrane region|GO:0055044,symplast|GO:0012505,endomembrane system|GO:0005911,cell-cell junc…			http://www.uniprot.org/uniprot/Q8L7A9	FALSE
Araip.10026147.1	0.395021	-1.34	61.94	0	F4JQJ7	At4g36945	GO:0044238,primary metabolic process|GO:0044710,single-organism metabolic process|GO:0006629,lipid metabolic process|GO:0071704,organic substance metabolic process|GO:0008152,metabolic process|GO:0044699,single-organism process	GO:0016020,membrane|GO:0044464,cell part|GO:0005623,cell|GO:0071944,cell periphery|GO:0005886,plasma membrane	GO:0016787,hydrolase activity|GO:0008081,phosphoric diester hydrolase activity|GO:0016788,hydrolase activity, acting on ester bonds|GO:0042578,phosphoric ester hydrolase activity|GO:0003824,catalytic activity		http://www.uniprot.org/uniprot/F4JQJ7	FALSE
Araip.10017584.1	0.389582	-1.36	58.9	2e-172	O80668	At2g41190	GO:0006865,amino acid transport|GO:0006820,anion transport|GO:1905039,carboxylic acid transmembrane transport|GO:0044699,single-organism process|GO:0055085,transmembrane transport|GO:0071705,nitrogen compound transport|GO:0071702,organic substance transport|GO:0006810,transport|GO:0015849,organic acid transport|GO:0006811,ion transport|GO:0009987,cellular process|GO:0015711,organic anion transpor…	GO:0043229,intracellular organelle|GO:0043227,membrane-bounded organelle|GO:0043226,organelle|GO:0031224,intrinsic component of membrane|GO:0005737,cytoplasm|GO:0031090,organelle membrane|GO:0005773,vacuole|GO:0016021,integral component of membrane|GO:0016020,membrane|GO:0005774,vacuolar membrane|GO:0044437,vacuolar part|GO:0098588,bounding membrane of organelle|GO:0043231,intracellular membrane-…	GO:0022891,substrate-specific transmembrane transporter activity|GO:0022892,substrate-specific transporter activity|GO:0005342,organic acid transmembrane transporter activity|GO:0008514,organic anion transmembrane transporter activity|GO:0005215,transporter activity|GO:0008509,anion transmembrane transporter activity|GO:0015075,ion transmembrane transporter activity|GO:0022857,transmembrane trans…		http://www.uniprot.org/uniprot/O80668	FALSE
Araip.10016266.1	0.386891	-1.37	71.26	0	Q9FNA3	NAGLU	GO:0061458,reproductive system development|GO:0009791,post-embryonic development|GO:0009790,embryo development|GO:0009793,embryo development ending in seed dormancy|GO:0048608,reproductive structure development|GO:0051302,regulation of cell division|GO:0051301,cell division|GO:0000003,reproduction|GO:0007275,multicellular organism development|GO:0065007,biological regulation|GO:0044699,single-org…	GO:0005737,cytoplasm|GO:0043231,intracellular membrane-bounded organelle|GO:0005773,vacuole|GO:0044464,cell part|GO:0043229,intracellular organelle|GO:0005623,cell|GO:0005622,intracellular|GO:0044444,cytoplasmic part|GO:0044424,intracellular part|GO:0043227,membrane-bounded organelle|GO:0043226,organelle	GO:0016787,hydrolase activity|GO:0016798,hydrolase activity, acting on glycosyl bonds|GO:0015929,hexosaminidase activity|GO:0004561,alpha-N-acetylglucosaminidase activity|GO:0003824,catalytic activity|GO:0004553,hydrolase activity, hydrolyzing O-glycosyl compounds	ath01100,Metabolic pathways|ath00531,Glycosaminoglycan degradation	http://www.uniprot.org/uniprot/Q9FNA3	FALSE
Araip.10015367.1	0.378929	-1.4	78.7	0	P93655	LON1	GO:0032042,mitochondrial DNA metabolic process|GO:0022607,cellular component assembly|GO:0080090,regulation of primary metabolic process|GO:0019222,regulation of metabolic process|GO:0033043,regulation of organelle organization|GO:0043933,macromolecular complex subunit organization|GO:0031326,regulation of cellular biosynthetic process|GO:0031323,regulation of cellular metabolic process|GO:005112…	GO:0005737,cytoplasm|GO:0043231,intracellular membrane-bounded organelle|GO:0043233,organelle lumen|GO:0044464,cell part|GO:0044444,cytoplasmic part|GO:0031974,membrane-enclosed lumen|GO:0005622,intracellular|GO:0044446,intracellular organelle part|GO:0070013,intracellular organelle lumen|GO:0043229,intracellular organelle|GO:0005739,mitochondrion|GO:0044429,mitochondrial part|GO:0005759,mitochon…	GO:0004176,ATP-dependent peptidase activity|GO:0004252,serine-type endopeptidase activity|GO:0004175,endopeptidase activity|GO:0016887,ATPase activity|GO:0035639,purine ribonucleoside triphosphate binding|GO:0005488,binding|GO:0003676,nucleic acid binding|GO:0003677,DNA binding|GO:0008233,peptidase activity|GO:0043167,ion binding|GO:1901363,heterocyclic compound binding|GO:0001883,purine nucleosi…		http://www.uniprot.org/uniprot/P93655	FALSE
Araip.10016404.1	0.373712	-1.42	44.58	2e-85	P51102	DFRA	GO:0009314,response to radiation|GO:0009411,response to UV|GO:0009416,response to light stimulus|GO:0044699,single-organism process|GO:0009718,anthocyanin-containing compound biosynthetic process|GO:0044710,single-organism metabolic process|GO:0044711,single-organism biosynthetic process|GO:0042440,pigment metabolic process|GO:0046283,anthocyanin-containing compound metabolic process|GO:0010033,r…	GO:0005783,endoplasmic reticulum|GO:0005789,endoplasmic reticulum membrane|GO:0042175,nuclear outer membrane-endoplasmic reticulum membrane network|GO:0043229,intracellular organelle|GO:0042406,extrinsic component of endoplasmic reticulum membrane|GO:0043227,membrane-bounded organelle|GO:0043226,organelle|GO:0005737,cytoplasm|GO:0031090,organelle membrane|GO:0016020,membrane|GO:0044432,endoplasmi…	GO:0050662,coenzyme binding|GO:0016614,oxidoreductase activity, acting on CH-OH group of donors|GO:0016616,oxidoreductase activity, acting on the CH-OH group of donors, NAD or NADP as acceptor|GO:0003824,catalytic activity|GO:0045552,dihydrokaempferol 4-reductase activity|GO:0048037,cofactor binding|GO:0005488,binding|GO:0005515,protein binding|GO:0016491,oxidoreductase activity|GO:0047890,flavan…	ath01110,Biosynthesis of secondary metabolites|ath00941,Flavonoid biosynthesis|ath01100,Metabolic pathways	http://www.uniprot.org/uniprot/P51102	FALSE
Araip.10037589.1	0.371131	-1.43	66.9	0	Q6ZY51	GWD3	GO:0016310,phosphorylation|GO:0044248,cellular catabolic process|GO:0044249,cellular biosynthetic process|GO:0009250,glucan biosynthetic process|GO:0009251,glucan catabolic process|GO:0034645,cellular macromolecule biosynthetic process|GO:1901576,organic substance biosynthetic process|GO:0016051,carbohydrate biosynthetic process|GO:0046777,protein autophosphorylation|GO:0071840,cellular component…	GO:0005737,cytoplasm|GO:0009536,plastid|GO:0043231,intracellular membrane-bounded organelle|GO:0009532,plastid stroma|GO:0009570,chloroplast stroma|GO:0044464,cell part|GO:0044444,cytoplasmic part|GO:0005623,cell|GO:0005622,intracellular|GO:0044446,intracellular organelle part|GO:0043229,intracellular organelle|GO:0044435,plastid part|GO:0044434,chloroplast part|GO:0044424,intracellular part|GO:0…	GO:0019200,carbohydrate kinase activity|GO:0035639,purine ribonucleoside triphosphate binding|GO:0030247,polysaccharide binding|GO:0030246,carbohydrate binding|GO:0051752,phosphoglucan, water dikinase activity|GO:0005488,binding|GO:2001070,starch binding|GO:0043167,ion binding|GO:1901363,heterocyclic compound binding|GO:0001883,purine nucleoside binding|GO:0001882,nucleoside binding|GO:0043168,an…		http://www.uniprot.org/uniprot/Q6ZY51	FALSE
Araip.10028208.1	0.356013	-1.49	40	5e-23	Q7XA63	At5g19860		GO:0005737,cytoplasm|GO:0043231,intracellular membrane-bounded organelle|GO:0005773,vacuole|GO:0044464,cell part|GO:0043229,intracellular organelle|GO:0005623,cell|GO:0005622,intracellular|GO:0044444,cytoplasmic part|GO:0044424,intracellular part|GO:0043227,membrane-bounded organelle|GO:0043226,organelle			http://www.uniprot.org/uniprot/Q7XA63	FALSE
Araip.10028791.1	0.353553	-1.5	62.04	0	Q9LXU4	At5g12950	GO:0008152,metabolic process	GO:0005737,cytoplasm|GO:0005622,intracellular|GO:0043231,intracellular membrane-bounded organelle|GO:0005773,vacuole|GO:0044464,cell part|GO:0043229,intracellular organelle|GO:0005623,cell|GO:0009505,plant-type cell wall|GO:0005618,cell wall|GO:0044444,cytoplasmic part|GO:0071944,cell periphery|GO:0044424,intracellular part|GO:0030312,external encapsulating structure|GO:0043227,membrane-bounded o…	GO:0003824,catalytic activity|GO:0016874,ligase activity		http://www.uniprot.org/uniprot/Q9LXU4	FALSE
Araip.10017099.1	0.339151	-1.56	76.42	0	Q9FH05	SCPL42	GO:0044238,primary metabolic process|GO:0019538,protein metabolic process|GO:0043170,macromolecule metabolic process|GO:0071704,organic substance metabolic process|GO:0008152,metabolic process|GO:0006508,proteolysis|GO:0044248,cellular catabolic process|GO:0006807,nitrogen compound metabolic process|GO:0044267,cellular protein metabolic process|GO:1901575,organic substance catabolic process|GO:00…	GO:0005618,cell wall|GO:0044464,cell part|GO:0071944,cell periphery|GO:0005623,cell|GO:0030312,external encapsulating structure|GO:0005576,extracellular region	GO:0016787,hydrolase activity|GO:0017171,serine hydrolase activity|GO:0003824,catalytic activity|GO:0004180,carboxypeptidase activity|GO:0004185,serine-type carboxypeptidase activity|GO:0008238,exopeptidase activity|GO:0070011,peptidase activity, acting on L-amino acid peptides|GO:0070008,serine-type exopeptidase activity|GO:0008233,peptidase activity|GO:0008236,serine-type peptidase activity		http://www.uniprot.org/uniprot/Q9FH05	FALSE
Araip.10022792.1; Araip.10022791.1	0.332171	-1.59				Araip.10022792.1; Araip.10022791.1						FALSE
Araip.10006627.1	0.329877	-1.6	37	4e-78	Q94BV4	RH6	GO:0015931,nucleobase-containing compound transport|GO:0044238,primary metabolic process|GO:0080090,regulation of primary metabolic process|GO:0019222,regulation of metabolic process|GO:2000112,regulation of cellular macromolecule biosynthetic process|GO:0031323,regulation of cellular metabolic process|GO:0090304,nucleic acid metabolic process|GO:0044249,cellular biosynthetic process|GO:0034641,c…	GO:0005737,cytoplasm|GO:0035770,ribonucleoprotein granule|GO:0043232,intracellular non-membrane-bounded organelle|GO:0044464,cell part|GO:0005829,cytosol|GO:0000932,P-body|GO:0044444,cytoplasmic part|GO:0005623,cell|GO:0030529,intracellular ribonucleoprotein complex|GO:0043229,intracellular organelle|GO:0043228,non-membrane-bounded organelle|GO:0036464,cytoplasmic ribonucleoprotein granule|GO:004…	GO:0035639,purine ribonucleoside triphosphate binding|GO:0005488,binding|GO:0003676,nucleic acid binding|GO:0043167,ion binding|GO:1901363,heterocyclic compound binding|GO:0001883,purine nucleoside binding|GO:0001882,nucleoside binding|GO:0043168,anion binding|GO:0000166,nucleotide binding|GO:1901265,nucleoside phosphate binding|GO:0032549,ribonucleoside binding|GO:0017076,purine nucleotide bindi…	ath03018,RNA degradation	http://www.uniprot.org/uniprot/Q94BV4	FALSE
Araip.10034725.1	0.327598	-1.61	32.5	2e-17	Q9LMU2	KTI2	GO:0042221,response to chemical|GO:0010035,response to inorganic substance|GO:0009628,response to abiotic stimulus|GO:0009892,negative regulation of metabolic process|GO:0080090,regulation of primary metabolic process|GO:0019222,regulation of metabolic process|GO:0009314,response to radiation|GO:0031324,negative regulation of cellular metabolic process|GO:0031323,regulation of cellular metabolic …	GO:0005618,cell wall|GO:0044464,cell part|GO:0005623,cell|GO:0030312,external encapsulating structure|GO:0048046,apoplast|GO:0071944,cell periphery|GO:0005576,extracellular region	GO:0016787,hydrolase activity|GO:0004866,endopeptidase inhibitor activity|GO:0008233,peptidase activity|GO:0061135,endopeptidase regulator activity|GO:0061134,peptidase regulator activity|GO:0003824,catalytic activity|GO:0030414,peptidase inhibitor activity|GO:0004857,enzyme inhibitor activity|GO:0098772,molecular function regulator|GO:0030234,enzyme regulator activity		http://www.uniprot.org/uniprot/Q9LMU2	FALSE
Araip.10006287.1	0.320856	-1.64	72.48	0	O65390	APA1	GO:0008104,protein localization|GO:0009167,purine ribonucleoside monophosphate metabolic process|GO:0044281,small molecule metabolic process|GO:0009161,ribonucleoside monophosphate metabolic process|GO:0071840,cellular component organization or biogenesis|GO:0044712,single-organism catabolic process|GO:0044710,single-organism metabolic process|GO:0010035,response to inorganic substance|GO:0070727…	GO:0005737,cytoplasm|GO:0043231,intracellular membrane-bounded organelle|GO:0005773,vacuole|GO:0005829,cytosol|GO:0044464,cell part|GO:0044444,cytoplasmic part|GO:0005623,cell|GO:0005622,intracellular|GO:0055044,symplast|GO:0043229,intracellular organelle|GO:0030054,cell junction|GO:0005911,cell-cell junction|GO:0044424,intracellular part|GO:0043227,membrane-bounded organelle|GO:0043226,organelle…	GO:0016787,hydrolase activity|GO:0004175,endopeptidase activity|GO:0070001,aspartic-type peptidase activity|GO:0003824,catalytic activity|GO:0070011,peptidase activity, acting on L-amino acid peptides|GO:0004190,aspartic-type endopeptidase activity|GO:0008233,peptidase activity		http://www.uniprot.org/uniprot/O65390	FALSE
Araip.10023165.1	0.320856	-1.64	72.97	0	P0CZ23	ACX3	GO:0034440,lipid oxidation|GO:0006631,fatty acid metabolic process|GO:0006635,fatty acid beta-oxidation|GO:0019752,carboxylic acid metabolic process|GO:0044248,cellular catabolic process|GO:0009062,fatty acid catabolic process|GO:0044281,small molecule metabolic process|GO:0044282,small molecule catabolic process|GO:0044242,cellular lipid catabolic process|GO:0044699,single-organism process|GO:00…	GO:0005737,cytoplasm|GO:0043231,intracellular membrane-bounded organelle|GO:0044464,cell part|GO:0005777,peroxisome|GO:0044444,cytoplasmic part|GO:0005623,cell|GO:0005622,intracellular|GO:0042579,microbody|GO:0043229,intracellular organelle|GO:0044424,intracellular part|GO:0043227,membrane-bounded organelle|GO:0043226,organelle	GO:0043168,anion binding|GO:0050662,coenzyme binding|GO:0050660,flavin adenine dinucleotide binding|GO:0097159,organic cyclic compound binding|GO:0016627,oxidoreductase activity, acting on the CH-CH group of donors|GO:1901363,heterocyclic compound binding|GO:0000166,nucleotide binding|GO:0036094,small molecule binding|GO:0003824,catalytic activity|GO:0048037,cofactor binding|GO:0005488,binding|GO…	ath01040,Biosynthesis of unsaturated fatty acids|ath01212,Fatty acid metabolism|ath00592,alpha-Linolenic acid metabolism|ath04146,Peroxisome|ath00071,Fatty acid degradation|ath01110,Biosynthesis of secondary metabolites|ath01100,Metabolic pathways	http://www.uniprot.org/uniprot/P0CZ23	FALSE
Araip.10026680.1	0.320856	-1.64	71.63	0	F4JTK8	AQI	GO:0010038,response to metal ion|GO:1990267,response to transition metal nanoparticle|GO:0019752,carboxylic acid metabolic process|GO:0090304,nucleic acid metabolic process|GO:0044249,cellular biosynthetic process|GO:0034641,cellular nitrogen compound metabolic process|GO:0006807,nitrogen compound metabolic process|GO:0009067,aspartate family amino acid biosynthetic process|GO:0009066,aspartate f…	GO:0005737,cytoplasm|GO:0005794,Golgi apparatus|GO:0005783,endoplasmic reticulum|GO:0005773,vacuole|GO:0044464,cell part|GO:0044444,cytoplasmic part|GO:0005623,cell|GO:0005622,intracellular|GO:0043229,intracellular organelle|GO:0012505,endomembrane system|GO:0044424,intracellular part|GO:0043227,membrane-bounded organelle|GO:0043226,organelle|GO:0043231,intracellular membrane-bounded organelle	GO:0004046,aminoacylase activity|GO:0016787,hydrolase activity|GO:0043169,cation binding|GO:0016810,hydrolase activity, acting on carbon-nitrogen (but not peptide) bonds|GO:0016811,hydrolase activity, acting on carbon-nitrogen (but not peptide) bonds, in linear amides|GO:0043167,ion binding|GO:0003824,catalytic activity|GO:0070011,peptidase activity, acting on L-amino acid peptides|GO:0005488,bin…	ath01210,2-Oxocarboxylic acid metabolism|ath01110,Biosynthesis of secondary metabolites|ath01230,Biosynthesis of amino acids|ath01100,Metabolic pathways|ath00220,Arginine biosynthesis	http://www.uniprot.org/uniprot/F4JTK8	FALSE
Araip.10028570.1	0.31864	-1.65	28.04	9e-12	O22263	PDIL2-1	GO:0009167,purine ribonucleoside monophosphate metabolic process|GO:0044281,small molecule metabolic process|GO:0009161,ribonucleoside monophosphate metabolic process|GO:1901360,organic cyclic compound metabolic process|GO:0044712,single-organism catabolic process|GO:0044710,single-organism metabolic process|GO:0044711,single-organism biosynthetic process|GO:0000003,reproduction|GO:0043207,respon…	GO:0005783,endoplasmic reticulum|GO:0043229,intracellular organelle|GO:0071944,cell periphery|GO:0043227,membrane-bounded organelle|GO:0043226,organelle|GO:0005737,cytoplasm|GO:0031090,organelle membrane|GO:0005773,vacuole|GO:0098805,whole membrane|GO:0016020,membrane|GO:0005774,vacuolar membrane|GO:0044437,vacuolar part|GO:0005794,Golgi apparatus|GO:0098588,bounding membrane of organelle|GO:0030…	GO:0016853,isomerase activity|GO:0003824,catalytic activity|GO:0003756,protein disulfide isomerase activity|GO:0016864,intramolecular oxidoreductase activity, transposing S-S bonds|GO:0016860,intramolecular oxidoreductase activity	ath04141,Protein processing in endoplasmic reticulum	http://www.uniprot.org/uniprot/O22263	FALSE
Araip.10011556.1	0.316439	-1.66	38.16	4e-29	Q9SSK5	MLP43	GO:0009607,response to biotic stimulus|GO:0050801,ion homeostasis|GO:0042592,homeostatic process|GO:0044699,single-organism process|GO:0065007,biological regulation|GO:0065008,regulation of biological quality|GO:0019725,cellular homeostasis|GO:0009987,cellular process|GO:0006812,cation transport|GO:0006811,ion transport|GO:0006810,transport|GO:0006873,cellular ion homeostasis|GO:0006952,defense r…	GO:0005737,cytoplasm|GO:0009536,plastid|GO:0043231,intracellular membrane-bounded organelle|GO:0044464,cell part|GO:0044444,cytoplasmic part|GO:0005623,cell|GO:0005622,intracellular|GO:0043229,intracellular organelle|GO:0044424,intracellular part|GO:0043227,membrane-bounded organelle|GO:0043226,organelle|GO:0009507,chloroplast			http://www.uniprot.org/uniprot/Q9SSK5	FALSE
Araip.10033784.1	0.314253	-1.67	66.52	0	Q9SMT3	T2J13.210	GO:0044238,primary metabolic process|GO:0005975,carbohydrate metabolic process|GO:0071704,organic substance metabolic process|GO:0009987,cellular process|GO:0016043,cellular component organization|GO:0071554,cell wall organization or biogenesis|GO:0071555,cell wall organization|GO:0045229,external encapsulating structure organization|GO:0008152,metabolic process|GO:0071840,cellular component orga…	GO:0005576,extracellular region	GO:0016787,hydrolase activity|GO:0016829,lyase activity|GO:0016798,hydrolase activity, acting on glycosyl bonds|GO:0004650,polygalacturonase activity|GO:0003824,catalytic activity|GO:0004553,hydrolase activity, hydrolyzing O-glycosyl compounds		http://www.uniprot.org/uniprot/Q9SMT3	FALSE
Araip.10029309.1	0.309927	-1.69	63.18	7e-122	O24496	GLX2-2	GO:0008104,protein localization|GO:0044281,small molecule metabolic process|GO:0044282,small molecule catabolic process|GO:0044712,single-organism catabolic process|GO:0044710,single-organism metabolic process|GO:0044711,single-organism biosynthetic process|GO:0070727,cellular macromolecule localization|GO:0043043,peptide biosynthetic process|GO:0019184,nonribosomal peptide biosynthetic process|G…	GO:0005737,cytoplasm|GO:0005829,cytosol|GO:0044464,cell part|GO:0005623,cell|GO:0005622,intracellular|GO:0044444,cytoplasmic part|GO:0044424,intracellular part	GO:0016787,hydrolase activity|GO:0016790,thiolester hydrolase activity|GO:0046914,transition metal ion binding|GO:0043169,cation binding|GO:0004416,hydroxyacylglutathione hydrolase activity|GO:0016788,hydrolase activity, acting on ester bonds|GO:0043167,ion binding|GO:0003824,catalytic activity|GO:0008270,zinc ion binding|GO:0046872,metal ion binding|GO:0005488,binding	ath00620,Pyruvate metabolism	http://www.uniprot.org/uniprot/O24496	FALSE
Araip.10039337.1	0.307786	-1.7	78.31	1e-94	Q9FH13	At5g56260	GO:0009892,negative regulation of metabolic process|GO:0080090,regulation of primary metabolic process|GO:0019222,regulation of metabolic process|GO:0031323,regulation of cellular metabolic process|GO:0090304,nucleic acid metabolic process|GO:0034641,cellular nitrogen compound metabolic process|GO:0006807,nitrogen compound metabolic process|GO:0050789,regulation of biological process|GO:1901360,o…		GO:0043169,cation binding|GO:0046872,metal ion binding|GO:0008428,ribonuclease inhibitor activity|GO:0043167,ion binding|GO:0030234,enzyme regulator activity|GO:0008948,oxaloacetate decarboxylase activity|GO:0016830,carbon-carbon lyase activity|GO:0016831,carboxy-lyase activity|GO:0016833,oxo-acid-lyase activity|GO:0003824,catalytic activity|GO:0005488,binding|GO:0047443,4-hydroxy-4-methyl-2-oxog…		http://www.uniprot.org/uniprot/Q9FH13	FALSE
Araip.10033474.1	0.303549	-1.72	55.83	2e-60	F4J7G5	At3g11780	GO:0033036,macromolecule localization|GO:0006810,transport|GO:0046907,intracellular transport|GO:0015918,sterol transport|GO:0006869,lipid transport|GO:0032366,intracellular sterol transport|GO:0010876,lipid localization|GO:0032365,intracellular lipid transport|GO:0015850,organic hydroxy compound transport|GO:0044765,single-organism transport|GO:0044699,single-organism process|GO:0071702,organic …	GO:0005737,cytoplasm|GO:0043231,intracellular membrane-bounded organelle|GO:0005773,vacuole|GO:0044464,cell part|GO:0043229,intracellular organelle|GO:0005623,cell|GO:0005622,intracellular|GO:0044444,cytoplasmic part|GO:0044424,intracellular part|GO:0043227,membrane-bounded organelle|GO:0043226,organelle			http://www.uniprot.org/uniprot/F4J7G5	FALSE
Araip.10004552.1	0.301452	-1.73	57.29	7e-71	Q9M8R4	DJ1D	GO:0019752,carboxylic acid metabolic process|GO:0006089,lactate metabolic process|GO:0044249,cellular biosynthetic process|GO:0044281,small molecule metabolic process|GO:0044283,small molecule biosynthetic process|GO:0072330,monocarboxylic acid biosynthetic process|GO:0044699,single-organism process|GO:1901576,organic substance biosynthetic process|GO:0044710,single-organism metabolic process|GO:…		GO:0016787,hydrolase activity|GO:0016846,carbon-sulfur lyase activity|GO:0016835,carbon-oxygen lyase activity|GO:0016829,lyase activity|GO:0016798,hydrolase activity, acting on glycosyl bonds|GO:0003824,catalytic activity|GO:0004462,lactoylglutathione lyase activity|GO:0019172,glyoxalase III activity|GO:0016836,hydro-lyase activity	ath00620,Pyruvate metabolism	http://www.uniprot.org/uniprot/Q9M8R4	FALSE
Araip.10014836.1	0.29937	-1.74	85.77	0	Q9M5K3	LPD1	GO:0010038,response to metal ion|GO:0042592,homeostatic process|GO:0042744,hydrogen peroxide catabolic process|GO:0042743,hydrogen peroxide metabolic process|GO:0050789,regulation of biological process|GO:0044699,single-organism process|GO:0044712,single-organism catabolic process|GO:0044710,single-organism metabolic process|GO:0065007,biological regulation|GO:0046686,response to cadmium ion|GO:0…	GO:0098796,membrane protein complex|GO:0044464,cell part|GO:0031974,membrane-enclosed lumen|GO:1990204,oxidoreductase complex|GO:0048046,apoplast|GO:0043229,intracellular organelle|GO:0043227,membrane-bounded organelle|GO:0043226,organelle|GO:0005737,cytoplasm|GO:0031090,organelle membrane|GO:0005743,mitochondrial inner membrane|GO:0016020,membrane|GO:0098803,respiratory chain complex|GO:0044444,…	GO:0035639,purine ribonucleoside triphosphate binding|GO:0046872,metal ion binding|GO:0008270,zinc ion binding|GO:0043167,ion binding|GO:1901363,heterocyclic compound binding|GO:1901265,nucleoside phosphate binding|GO:0001882,nucleoside binding|GO:0043168,anion binding|GO:0043169,cation binding|GO:0050660,flavin adenine dinucleotide binding|GO:0046914,transition metal ion binding|GO:0000166,nucle…	ath00630,Glyoxylate and dicarboxylate metabolism|ath00620,Pyruvate metabolism|ath00020,Citrate cycle (TCA cycle)|ath00260,Glycine, serine and threonine metabolism|ath00010,Glycolysis / Gluconeogenesis|ath00640,Propanoate metabolism|ath01200,Carbon metabolism|ath01110,Biosynthesis of secondary metabolites|ath01100,Metabolic pathways|ath00280,Valine, leucine and isoleucine degradation	http://www.uniprot.org/uniprot/Q9M5K3	FALSE
Araip.10016942.1	0.297302	-1.75	60.81	0	F4J117	LSF1	GO:0009893,positive regulation of metabolic process|GO:0019222,regulation of metabolic process|GO:0016311,dephosphorylation|GO:0006470,protein dephosphorylation|GO:0009311,oligosaccharide metabolic process|GO:0044248,cellular catabolic process|GO:0044249,cellular biosynthetic process|GO:0009250,glucan biosynthetic process|GO:0009251,glucan catabolic process|GO:0034645,cellular macromolecule biosy…	GO:0043227,membrane-bounded organelle|GO:0005737,cytoplasm|GO:0009569,chloroplast starch grain|GO:0043231,intracellular membrane-bounded organelle|GO:0009532,plastid stroma|GO:0009570,chloroplast stroma|GO:0044464,cell part|GO:0044444,cytoplasmic part|GO:0005623,cell|GO:0005622,intracellular|GO:0044446,intracellular organelle part|GO:0043229,intracellular organelle|GO:0009536,plastid|GO:0044435,p…	GO:0019203,carbohydrate phosphatase activity|GO:0016791,phosphatase activity|GO:0008138,protein tyrosine/serine/threonine phosphatase activity|GO:0016787,hydrolase activity|GO:0004721,phosphoprotein phosphatase activity|GO:0042578,phosphoric ester hydrolase activity|GO:0003824,catalytic activity|GO:0016788,hydrolase activity, acting on ester bonds		http://www.uniprot.org/uniprot/F4J117	FALSE
Araip.10037553.1	0.295248	-1.76	71.41	0	F4I420	At1g76810	GO:0044249,cellular biosynthetic process|GO:0034641,cellular nitrogen compound metabolic process|GO:0006807,nitrogen compound metabolic process|GO:0034645,cellular macromolecule biosynthetic process|GO:1901576,organic substance biosynthetic process|GO:0044267,cellular protein metabolic process|GO:0044260,cellular macromolecule metabolic process|GO:0043043,peptide biosynthetic process|GO:0071704,o…	GO:0005737,cytoplasm|GO:0005829,cytosol|GO:0016020,membrane|GO:0044464,cell part|GO:0005623,cell|GO:0005622,intracellular|GO:0044444,cytoplasmic part|GO:0071944,cell periphery|GO:0005886,plasma membrane|GO:0044424,intracellular part	GO:0035639,purine ribonucleoside triphosphate binding|GO:0005488,binding|GO:0003676,nucleic acid binding|GO:0043167,ion binding|GO:1901363,heterocyclic compound binding|GO:0001883,purine nucleoside binding|GO:0001882,nucleoside binding|GO:0043168,anion binding|GO:0016462,pyrophosphatase activity|GO:0000166,nucleotide binding|GO:0032561,guanyl ribonucleotide binding|GO:1901265,nucleoside phosphate…	ath03013,RNA transport	http://www.uniprot.org/uniprot/F4I420	FALSE
Araip.10018305.1	0.295248	-1.76	34.62	2.7	Q94F87	CMT2	GO:0009628,response to abiotic stimulus|GO:0080090,regulation of primary metabolic process|GO:0019222,regulation of metabolic process|GO:0032776,DNA methylation on cytosine|GO:0043933,macromolecular complex subunit organization|GO:0031326,regulation of cellular biosynthetic process|GO:0034605,cellular response to heat|GO:0009266,response to temperature stimulus|GO:0031323,regulation of cellular m…	GO:0043231,intracellular membrane-bounded organelle|GO:0005634,nucleus|GO:0044464,cell part|GO:0005623,cell|GO:0005622,intracellular|GO:0043229,intracellular organelle|GO:0044424,intracellular part|GO:0043227,membrane-bounded organelle|GO:0043226,organelle	GO:0003824,catalytic activity|GO:0008757,S-adenosylmethionine-dependent methyltransferase activity|GO:0097159,organic cyclic compound binding|GO:1901363,heterocyclic compound binding|GO:0003886,DNA (cytosine-5-)-methyltransferase activity|GO:0016740,transferase activity|GO:0016741,transferase activity, transferring one-carbon groups|GO:0044877,macromolecular complex binding|GO:0005488,binding|GO:…	ath00270,Cysteine and methionine metabolism|ath01100,Metabolic pathways	http://www.uniprot.org/uniprot/Q94F87	FALSE
Araip.10026352.1	0.291183	-1.78	76.95	1e-151	Q9FWR5	GAMMACA1	GO:0022607,cellular component assembly|GO:0070271,protein complex biogenesis|GO:0043933,macromolecular complex subunit organization|GO:0044042,glucan metabolic process|GO:0044249,cellular biosynthetic process|GO:0009250,glucan biosynthetic process|GO:0034645,cellular macromolecule biosynthetic process|GO:0016051,carbohydrate biosynthetic process|GO:0044699,single-organism process|GO:1901576,organ…	GO:0044464,cell part|GO:1990204,oxidoreductase complex|GO:0043229,intracellular organelle|GO:0043227,membrane-bounded organelle|GO:0043226,organelle|GO:0005737,cytoplasm|GO:0031090,organelle membrane|GO:0098796,membrane protein complex|GO:0016020,membrane|GO:0098803,respiratory chain complex|GO:0044444,cytoplasmic part|GO:0005739,mitochondrion|GO:0098800,inner mitochondrial membrane protein compl…	GO:0043169,cation binding|GO:0004089,carbonate dehydratase activity|GO:0016835,carbon-oxygen lyase activity|GO:0016836,hydro-lyase activity|GO:0043167,ion binding|GO:0003824,catalytic activity|GO:0005488,binding|GO:0046872,metal ion binding|GO:0016829,lyase activity		http://www.uniprot.org/uniprot/Q9FWR5	FALSE
Araip.10030792.1	0.287175	-1.8	69.44	3e-109	Q93V74	At4g34180	GO:0008104,protein localization|GO:0051234,establishment of localization|GO:0009167,purine ribonucleoside monophosphate metabolic process|GO:0006569,tryptophan catabolic process|GO:0044282,small molecule catabolic process|GO:0009161,ribonucleoside monophosphate metabolic process|GO:0071840,cellular component organization or biogenesis|GO:1901361,organic cyclic compound catabolic process|GO:004471…	GO:0005737,cytoplasm|GO:0005794,Golgi apparatus|GO:0005783,endoplasmic reticulum|GO:0005618,cell wall|GO:0044464,cell part|GO:0044444,cytoplasmic part|GO:0005623,cell|GO:0030312,external encapsulating structure|GO:0043229,intracellular organelle|GO:0071944,cell periphery|GO:0012505,endomembrane system|GO:0044424,intracellular part|GO:0005622,intracellular|GO:0043227,membrane-bounded organelle|GO:…	GO:0016787,hydrolase activity|GO:0016810,hydrolase activity, acting on carbon-nitrogen (but not peptide) bonds|GO:0016811,hydrolase activity, acting on carbon-nitrogen (but not peptide) bonds, in linear amides|GO:0003824,catalytic activity|GO:0004061,arylformamidase activity		http://www.uniprot.org/uniprot/Q93V74	FALSE
Araip.10032348.1	0.285191	-1.81	73.58	6e-81	Q9FK60	CSD3	GO:0071486,cellular response to high light intensity|GO:0010035,response to inorganic substance|GO:0071484,cellular response to light intensity|GO:0000302,response to reactive oxygen species|GO:0071482,cellular response to light stimulus|GO:0000305,response to oxygen radical|GO:0009314,response to radiation|GO:0000303,response to superoxide|GO:0071229,cellular response to acid chemical|GO:0009411…	GO:0005737,cytoplasm|GO:0043231,intracellular membrane-bounded organelle|GO:0005773,vacuole|GO:0044464,cell part|GO:0005777,peroxisome|GO:0044444,cytoplasmic part|GO:0005623,cell|GO:0005622,intracellular|GO:0042579,microbody|GO:0043229,intracellular organelle|GO:0044424,intracellular part|GO:0043227,membrane-bounded organelle|GO:0043226,organelle|GO:0044421,extracellular region part|GO:0005576,ex…	GO:0005488,binding|GO:0016721,oxidoreductase activity, acting on superoxide radicals as acceptor|GO:0046872,metal ion binding|GO:0046914,transition metal ion binding|GO:0043169,cation binding|GO:0016209,antioxidant activity|GO:0043167,ion binding|GO:0003824,catalytic activity|GO:0008270,zinc ion binding|GO:0004784,superoxide dismutase activity|GO:0005507,copper ion binding|GO:0016491,oxidoreducta…	ath04146,Peroxisome	http://www.uniprot.org/uniprot/Q9FK60	FALSE
Araip.10031345.1	0.281265	-1.83	76.4	0	Q8L6Y1	UBP14	GO:0022622,root system development|GO:0080090,regulation of primary metabolic process|GO:0048589,developmental growth|GO:0048588,developmental cell growth|GO:0048468,cell development|GO:0048469,cell maturation|GO:0019222,regulation of metabolic process|GO:0048869,cellular developmental process|GO:0070647,protein modification by small protein conjugation or removal|GO:0070646,protein modification …	GO:0005737,cytoplasm|GO:0005829,cytosol|GO:0044464,cell part|GO:0005623,cell|GO:0005622,intracellular|GO:0044444,cytoplasmic part|GO:0044424,intracellular part|GO:0043231,intracellular membrane-bounded organelle|GO:0043226,organelle|GO:0043229,intracellular organelle|GO:0043227,membrane-bounded organelle|GO:0005634,nucleus	GO:0016787,hydrolase activity|GO:0004175,endopeptidase activity|GO:0019783,ubiquitin-like protein-specific protease activity|GO:0046914,transition metal ion binding|GO:0003824,catalytic activity|GO:0008242,omega peptidase activity|GO:0043167,ion binding|GO:0043169,cation binding|GO:0008234,cysteine-type peptidase activity|GO:0008238,exopeptidase activity|GO:0036459,thiol-dependent ubiquitinyl hyd…		http://www.uniprot.org/uniprot/Q8L6Y1	FALSE
Araip.10014403.1	0.273573	-1.87	27.68	0.029	O22826	At2g43770		GO:0043234,protein complex|GO:0032991,macromolecular complex|GO:1902494,catalytic complex|GO:0080008,Cul4-RING E3 ubiquitin ligase complex|GO:0044464,cell part|GO:0000151,ubiquitin ligase complex|GO:0005623,cell|GO:0005622,intracellular|GO:1990234,transferase complex|GO:0044424,intracellular part|GO:0031461,cullin-RING ubiquitin ligase complex		ath03040,Spliceosome	http://www.uniprot.org/uniprot/O22826	FALSE
Araip.10033242.1	0.271684	-1.88	62.38	4e-40	Q8L7U4	At4g02450	GO:0022622,root system development|GO:0071495,cellular response to endogenous stimulus|GO:0048856,anatomical structure development|GO:0009893,positive regulation of metabolic process|GO:0019222,regulation of metabolic process|GO:0009735,response to cytokinin|GO:0051049,regulation of transport|GO:0048585,negative regulation of response to stimulus|GO:0048583,regulation of response to stimulus|GO:0…	GO:0005737,cytoplasm|GO:0005829,cytosol|GO:0016020,membrane|GO:0044464,cell part|GO:0005623,cell|GO:0005622,intracellular|GO:0055044,symplast|GO:0044444,cytoplasmic part|GO:0071944,cell periphery|GO:0009506,plasmodesma|GO:0005911,cell-cell junction|GO:0005886,plasma membrane|GO:0044424,intracellular part|GO:0030054,cell junction|GO:0043231,intracellular membrane-bounded organelle|GO:0005634,nucle…			http://www.uniprot.org/uniprot/Q8L7U4	FALSE
Araip.10002588.1	0.264255	-1.92	84.34	1e-103	Q9FFE0	At5g16450	GO:0009892,negative regulation of metabolic process|GO:0080090,regulation of primary metabolic process|GO:0019222,regulation of metabolic process|GO:0031323,regulation of cellular metabolic process|GO:0090304,nucleic acid metabolic process|GO:0034641,cellular nitrogen compound metabolic process|GO:0006807,nitrogen compound metabolic process|GO:0050789,regulation of biological process|GO:1901360,o…		GO:0043169,cation binding|GO:0046872,metal ion binding|GO:0008428,ribonuclease inhibitor activity|GO:0043167,ion binding|GO:0030234,enzyme regulator activity|GO:0008948,oxaloacetate decarboxylase activity|GO:0016830,carbon-carbon lyase activity|GO:0016831,carboxy-lyase activity|GO:0016833,oxo-acid-lyase activity|GO:0003824,catalytic activity|GO:0005488,binding|GO:0047443,4-hydroxy-4-methyl-2-oxog…		http://www.uniprot.org/uniprot/Q9FFE0	FALSE
Araip.10013823.1	0.25349	-1.98	86.14	0	Q9SB81	PER42	GO:0044281,small molecule metabolic process|GO:0044283,small molecule biosynthetic process|GO:0044712,single-organism catabolic process|GO:0044710,single-organism metabolic process|GO:0044711,single-organism biosynthetic process|GO:0009750,response to fructose|GO:0044550,secondary metabolite biosynthetic process|GO:0048511,rhythmic process|GO:0019725,cellular homeostasis|GO:0000097,sulfur amino a…	GO:0005576,extracellular region|GO:0005623,cell|GO:0005618,cell wall|GO:0044464,cell part|GO:0030312,external encapsulating structure|GO:0055044,symplast|GO:0071944,cell periphery|GO:0009506,plasmodesma|GO:0005911,cell-cell junction|GO:0009505,plant-type cell wall|GO:0030054,cell junction	GO:0043169,cation binding|GO:0046872,metal ion binding|GO:0020037,heme binding|GO:0046906,tetrapyrrole binding|GO:0097159,organic cyclic compound binding|GO:0016209,antioxidant activity|GO:0043167,ion binding|GO:1901363,heterocyclic compound binding|GO:0003824,catalytic activity|GO:0005488,binding|GO:0016684,oxidoreductase activity, acting on peroxide as acceptor|GO:0004601,peroxidase activity|GO…	ath00940,Phenylpropanoid biosynthesis|ath01100,Metabolic pathways|ath01110,Biosynthesis of secondary metabolites	http://www.uniprot.org/uniprot/Q9SB81	FALSE
Araip.10028263.1	0.248273	-2.01	40	1.5	Q9LY31	F27H5_130	GO:0098734,macromolecule depalmitoylation|GO:0002084,protein depalmitoylation|GO:0042157,lipoprotein metabolic process|GO:0098732,macromolecule deacylation|GO:0042159,lipoprotein catabolic process|GO:0044267,cellular protein metabolic process|GO:1901575,organic substance catabolic process|GO:0044260,cellular macromolecule metabolic process|GO:0071704,organic substance metabolic process|GO:0035601…	GO:0005737,cytoplasm|GO:0043231,intracellular membrane-bounded organelle|GO:0005773,vacuole|GO:0005829,cytosol|GO:0044464,cell part|GO:0044444,cytoplasmic part|GO:0005623,cell|GO:0005622,intracellular|GO:0043229,intracellular organelle|GO:0044424,intracellular part|GO:0043227,membrane-bounded organelle|GO:0043226,organelle|GO:0000323,lytic vacuole|GO:0005764,lysosome	GO:0016787,hydrolase activity|GO:0016790,thiolester hydrolase activity|GO:0098599,palmitoyl hydrolase activity|GO:0016788,hydrolase activity, acting on ester bonds|GO:0003824,catalytic activity|GO:0008474,palmitoyl-(protein) hydrolase activity	ath00062,Fatty acid elongation|ath01100,Metabolic pathways|ath01212,Fatty acid metabolism	http://www.uniprot.org/uniprot/Q9LY31	FALSE
Araip.10021724.1	0.243164	-2.04	67.55	0	O49160	TIF3C1	GO:0022607,cellular component assembly|GO:0080090,regulation of primary metabolic process|GO:0019222,regulation of metabolic process|GO:0043933,macromolecular complex subunit organization|GO:2000112,regulation of cellular macromolecule biosynthetic process|GO:0031323,regulation of cellular metabolic process|GO:0044249,cellular biosynthetic process|GO:0034641,cellular nitrogen compound metabolic p…	GO:0043234,protein complex|GO:0005737,cytoplasm|GO:0005829,cytosol|GO:0005852,eukaryotic translation initiation factor 3 complex|GO:0043231,intracellular membrane-bounded organelle|GO:0044464,cell part|GO:0016282,eukaryotic 43S preinitiation complex|GO:0005634,nucleus|GO:0070993,translation preinitiation complex|GO:0044444,cytoplasmic part|GO:0005623,cell|GO:0030529,intracellular ribonucleoprotei…	GO:0005488,binding|GO:0005515,protein binding|GO:0097159,organic cyclic compound binding|GO:0008135,translation factor activity, RNA binding|GO:0003723,RNA binding|GO:0003676,nucleic acid binding|GO:0031369,translation initiation factor binding|GO:1901363,heterocyclic compound binding|GO:0003743,translation initiation factor activity|GO:0003729,mRNA binding	ath03013,RNA transport	http://www.uniprot.org/uniprot/O49160	FALSE
Araip.10005787.1	0.241484	-2.05	83.61	0	P42770	EMB2360	GO:0048467,gynoecium development|GO:0008104,protein localization|GO:0007005,mitochondrion organization|GO:0044712,single-organism catabolic process|GO:0044710,single-organism metabolic process|GO:0070727,cellular macromolecule localization|GO:0048513,animal organ development|GO:0033036,macromolecule localization|GO:0019725,cellular homeostasis|GO:0070585,protein localization to mitochondrion|GO:0…	GO:0005737,cytoplasm|GO:0009536,plastid|GO:0043231,intracellular membrane-bounded organelle|GO:0009532,plastid stroma|GO:0009570,chloroplast stroma|GO:0044464,cell part|GO:0044444,cytoplasmic part|GO:0005739,mitochondrion|GO:0005622,intracellular|GO:0044446,intracellular organelle part|GO:0043229,intracellular organelle|GO:0005623,cell|GO:0044435,plastid part|GO:0044434,chloroplast part|GO:004442…	GO:0035639,purine ribonucleoside triphosphate binding|GO:0032553,ribonucleotide binding|GO:0005488,binding|GO:0043167,ion binding|GO:1901363,heterocyclic compound binding|GO:0001883,purine nucleoside binding|GO:0001882,nucleoside binding|GO:0043168,anion binding|GO:0043169,cation binding|GO:0050661,NADP binding|GO:0050660,flavin adenine dinucleotide binding|GO:0004362,glutathione-disulfide reduct…	ath00480,Glutathione metabolism	http://www.uniprot.org/uniprot/P42770	FALSE
Araip.10033851.1	0.239816	-2.06	64.74	0	F4I3M3	BSK7	GO:0042221,response to chemical|GO:0007166,cell surface receptor signaling pathway|GO:0016310,phosphorylation|GO:0023052,signaling|GO:0007165,signal transduction|GO:0070887,cellular response to chemical stimulus|GO:0007167,enzyme linked receptor protein signaling pathway|GO:0046777,protein autophosphorylation|GO:0044699,single-organism process|GO:0009755,hormone-mediated signaling pathway|GO:0044…	GO:0016020,membrane|GO:0044464,cell part|GO:0005623,cell|GO:0055044,symplast|GO:0071944,cell periphery|GO:0009506,plasmodesma|GO:0005911,cell-cell junction|GO:0005886,plasma membrane|GO:0030054,cell junction	GO:0038023,signaling receptor activity|GO:0035639,purine ribonucleoside triphosphate binding|GO:0019899,enzyme binding|GO:0060089,molecular transducer activity|GO:0004872,receptor activity|GO:0004871,signal transducer activity|GO:0044389,ubiquitin-like protein ligase binding|GO:0043167,ion binding|GO:1901363,heterocyclic compound binding|GO:0001883,purine nucleoside binding|GO:0001882,nucleoside …	ath04075,Plant hormone signal transduction	http://www.uniprot.org/uniprot/F4I3M3	FALSE
Araip.10013940.1	0.238159	-2.07	76.49	1e-157	Q8LAN3	P4H4	GO:0016043,cellular component organization|GO:0009653,anatomical structure morphogenesis|GO:0071840,cellular component organization or biogenesis|GO:0044267,cellular protein metabolic process|GO:0044710,single-organism metabolic process|GO:0016049,cell growth|GO:0000902,cell morphogenesis|GO:0044260,cellular macromolecule metabolic process|GO:0048869,cellular developmental process|GO:0055114,oxid…	GO:0005783,endoplasmic reticulum|GO:0005788,endoplasmic reticulum lumen|GO:0031974,membrane-enclosed lumen|GO:0043229,intracellular organelle|GO:0043227,membrane-bounded organelle|GO:0043226,organelle|GO:0005737,cytoplasm|GO:0005634,nucleus|GO:0044432,endoplasmic reticulum part|GO:0005794,Golgi apparatus|GO:0012505,endomembrane system|GO:0043231,intracellular membrane-bounded organelle|GO:0043233…	GO:0030246,carbohydrate binding|GO:0048029,monosaccharide binding|GO:0016491,oxidoreductase activity|GO:0043168,anion binding|GO:0031418,L-ascorbic acid binding|GO:0046914,transition metal ion binding|GO:0016706,oxidoreductase activity, acting on paired donors, with incorporation or reduction of molecular oxygen, 2-oxoglutarate as one donor, and incorporation of one atom each of oxygen into both …	ath00330,Arginine and proline metabolism|ath01100,Metabolic pathways	http://www.uniprot.org/uniprot/Q8LAN3	FALSE
Araip.10011861.1	0.233258	-2.1	75.28	8e-42	O50061	RPL4	GO:0044238,primary metabolic process|GO:0043043,peptide biosynthetic process|GO:0019752,carboxylic acid metabolic process|GO:0044249,cellular biosynthetic process|GO:0019288,isopentenyl diphosphate biosynthetic process, methylerythritol 4-phosphate pathway|GO:0046490,isopentenyl diphosphate metabolic process|GO:0006807,nitrogen compound metabolic process|GO:0044281,small molecule metabolic proces…	GO:0015934,large ribosomal subunit|GO:0055035,plastid thylakoid membrane|GO:0034357,photosynthetic membrane|GO:0031976,plastid thylakoid|GO:0043229,intracellular organelle|GO:0043228,non-membrane-bounded organelle|GO:0022626,cytosolic ribosome|GO:0005622,intracellular|GO:0043227,membrane-bounded organelle|GO:0043226,organelle|GO:0009535,chloroplast thylakoid membrane|GO:0009534,chloroplast thylak…	GO:0008266,poly(U) RNA binding|GO:0097159,organic cyclic compound binding|GO:0019843,rRNA binding|GO:0003735,structural constituent of ribosome|GO:0003727,single-stranded RNA binding|GO:0003723,RNA binding|GO:0003676,nucleic acid binding|GO:0008187,poly-pyrimidine tract binding|GO:0005198,structural molecule activity|GO:1901363,heterocyclic compound binding|GO:0005488,binding	ath03010,Ribosome	http://www.uniprot.org/uniprot/O50061	FALSE
Araip.10018791.1	0.230047	-2.12	74.44	2e-77	O82291	PAP3		GO:0055035,plastid thylakoid membrane|GO:0034357,photosynthetic membrane|GO:0031976,plastid thylakoid|GO:0043229,intracellular organelle|GO:0005622,intracellular|GO:0043227,membrane-bounded organelle|GO:0043226,organelle|GO:0009535,chloroplast thylakoid membrane|GO:0009534,chloroplast thylakoid|GO:0031984,organelle subcompartment|GO:0009532,plastid stroma|GO:0009570,chloroplast stroma|GO:0016020,…			http://www.uniprot.org/uniprot/O82291	FALSE
Araip.10011295.1	0.217638	-2.2	54.45	0	O81643	VLN1	GO:0022607,cellular component assembly|GO:0006461,protein complex assembly|GO:0061572,actin filament bundle organization|GO:0033043,regulation of organelle organization|GO:0043933,macromolecular complex subunit organization|GO:1901879,regulation of protein depolymerization|GO:0051129,negative regulation of cellular component organization|GO:0051128,regulation of cellular component organization|GO…	GO:0005856,cytoskeleton|GO:0005737,cytoplasm|GO:0043232,intracellular non-membrane-bounded organelle|GO:0044464,cell part|GO:0005623,cell|GO:0005622,intracellular|GO:0043229,intracellular organelle|GO:0043228,non-membrane-bounded organelle|GO:0044424,intracellular part|GO:0043226,organelle	GO:0003779,actin binding|GO:0005488,binding|GO:0005515,protein binding|GO:0008092,cytoskeletal protein binding|GO:0051015,actin filament binding|GO:0044877,macromolecular complex binding|GO:0032403,protein complex binding		http://www.uniprot.org/uniprot/O81643	FALSE
Araip.10028476.1	0.216134	-2.21	81.62	5e-108	Q8H0V3	At1g08110	GO:0008152,metabolic process		GO:0043169,cation binding|GO:0016846,carbon-sulfur lyase activity|GO:0016829,lyase activity|GO:0043167,ion binding|GO:0003824,catalytic activity|GO:0005488,binding|GO:0004462,lactoylglutathione lyase activity|GO:0046872,metal ion binding|GO:0005515,protein binding|GO:0019904,protein domain specific binding	ath00620,Pyruvate metabolism	http://www.uniprot.org/uniprot/Q8H0V3	FALSE
Araip.10034641.1	0.213159	-2.23	77.78	0	Q9LF46	HACL	GO:0042537,benzene-containing compound metabolic process|GO:0008152,metabolic process|GO:0019752,carboxylic acid metabolic process|GO:0044248,cellular catabolic process|GO:0014070,response to organic cyclic compound|GO:0006807,nitrogen compound metabolic process|GO:0044281,small molecule metabolic process|GO:0044699,single-organism process|GO:0044712,single-organism catabolic process|GO:0010583,r…	GO:0005737,cytoplasm|GO:0005829,cytosol|GO:0044464,cell part|GO:0005623,cell|GO:0005622,intracellular|GO:0044444,cytoplasmic part|GO:0044424,intracellular part	GO:1901681,sulfur compound binding|GO:0043168,anion binding|GO:0000287,magnesium ion binding|GO:0043169,cation binding|GO:0097159,organic cyclic compound binding|GO:0016829,lyase activity|GO:0030976,thiamine pyrophosphate binding|GO:0016830,carbon-carbon lyase activity|GO:0016831,carboxy-lyase activity|GO:0019842,vitamin binding|GO:0043167,ion binding|GO:0050662,coenzyme binding|GO:0003824,cataly…	ath04146,Peroxisome	http://www.uniprot.org/uniprot/Q9LF46	FALSE
Araip.10014298.1	0.203063	-2.3	52.28	4e-124	Q9ZVS4	F15K9.17	GO:0044238,primary metabolic process|GO:0009628,response to abiotic stimulus|GO:0019538,protein metabolic process|GO:0050896,response to stimulus|GO:0043170,macromolecule metabolic process|GO:0071704,organic substance metabolic process|GO:0006950,response to stress|GO:0006970,response to osmotic stress|GO:0008152,metabolic process|GO:0009651,response to salt stress|GO:0006508,proteolysis|GO:19015…	GO:0043229,intracellular organelle|GO:0071944,cell periphery|GO:0043227,membrane-bounded organelle|GO:0043226,organelle|GO:0030054,cell junction|GO:0005737,cytoplasm|GO:0005618,cell wall|GO:0016020,membrane|GO:0005794,Golgi apparatus|GO:0030312,external encapsulating structure|GO:0055044,symplast|GO:0012505,endomembrane system|GO:0005911,cell-cell junction|GO:0005886,plasma membrane|GO:0009505,pl…	GO:0016787,hydrolase activity|GO:0004175,endopeptidase activity|GO:0070001,aspartic-type peptidase activity|GO:0003824,catalytic activity|GO:0070011,peptidase activity, acting on L-amino acid peptides|GO:0004190,aspartic-type endopeptidase activity|GO:0008233,peptidase activity		http://www.uniprot.org/uniprot/Q9ZVS4	FALSE
Araip.10019470.1	0.200267	-2.32	80.07	4e-161	Q9LIP2	PBE2	GO:0051603,proteolysis involved in cellular protein catabolic process|GO:1901575,organic substance catabolic process|GO:0044265,cellular macromolecule catabolic process|GO:0044260,cellular macromolecule metabolic process|GO:0044267,cellular protein metabolic process|GO:0019538,protein metabolic process|GO:0009056,catabolic process|GO:0009987,cellular process|GO:0044237,cellular metabolic process|…	GO:0043234,protein complex|GO:0005737,cytoplasm|GO:0032991,macromolecular complex|GO:0005839,proteasome core complex|GO:0005634,nucleus|GO:0044464,cell part|GO:0005623,cell|GO:0005622,intracellular|GO:0043229,intracellular organelle|GO:0044424,intracellular part|GO:0000502,proteasome complex|GO:0043227,membrane-bounded organelle|GO:0043226,organelle|GO:0043231,intracellular membrane-bounded organ…	GO:0016787,hydrolase activity|GO:0004175,endopeptidase activity|GO:0004298,threonine-type endopeptidase activity|GO:0003824,catalytic activity|GO:0070003,threonine-type peptidase activity|GO:0070011,peptidase activity, acting on L-amino acid peptides|GO:0008233,peptidase activity	ath03050,Proteasome	http://www.uniprot.org/uniprot/Q9LIP2	FALSE
Araip.10037082.1	0.194791	-2.36	50	3e-07	P42763	ERD14	GO:0009408,response to heat|GO:0009409,response to cold|GO:0009414,response to water deprivation|GO:0009415,response to water|GO:0009651,response to salt stress|GO:0009719,response to endogenous stimulus|GO:0009737,response to abscisic acid|GO:0033993,response to lipid|GO:0009739,response to gibberellin|GO:0010286,heat acclimation|GO:0006950,response to stress|GO:0006970,response to osmotic stres…	GO:0005737,cytoplasm|GO:0005794,Golgi apparatus|GO:0009536,plastid|GO:0043231,intracellular membrane-bounded organelle|GO:0005829,cytosol|GO:0016020,membrane|GO:0044464,cell part|GO:0044444,cytoplasmic part|GO:0005623,cell|GO:0005622,intracellular|GO:0043229,intracellular organelle|GO:0071944,cell periphery|GO:0012505,endomembrane system|GO:0005886,plasma membrane|GO:0044424,intracellular part|GO…	GO:0043169,cation binding|GO:0043167,ion binding|GO:0005488,binding|GO:0046872,metal ion binding|GO:0005509,calcium ion binding|GO:0043168,anion binding|GO:0072341,modified amino acid binding|GO:0005543,phospholipid binding|GO:0008289,lipid binding|GO:0050997,quaternary ammonium group binding|GO:0070405,ammonium ion binding|GO:0031210,phosphatidylcholine binding|GO:0001786,phosphatidylserine bind…		http://www.uniprot.org/uniprot/P42763	FALSE
Araip.10032475.1	0.192109	-2.38	79.41	0	Q6NLV4	FY	GO:0061458,reproductive system development|GO:0030154,cell differentiation|GO:0009791,post-embryonic development|GO:0007275,multicellular organism development|GO:0044699,single-organism process|GO:0048869,cellular developmental process|GO:0009908,flower development|GO:0032502,developmental process|GO:0032501,multicellular organismal process|GO:0048608,reproductive structure development|GO:0009987…	GO:0043231,intracellular membrane-bounded organelle|GO:0005634,nucleus|GO:0044464,cell part|GO:0005623,cell|GO:0005622,intracellular|GO:0043229,intracellular organelle|GO:0044424,intracellular part|GO:0043227,membrane-bounded organelle|GO:0043226,organelle|GO:0005849,mRNA cleavage factor complex|GO:0031974,membrane-enclosed lumen|GO:0031981,nuclear lumen|GO:0005654,nucleoplasm|GO:0044451,nucleopl…	GO:0005488,binding|GO:0005515,protein binding	ath03015,mRNA surveillance pathway	http://www.uniprot.org/uniprot/Q6NLV4	FALSE
Araip.10021375.1	0.188156	-2.41	64.2	0	Q8GRL7	TFCE	GO:0032502,developmental process|GO:0044767,single-organism developmental process|GO:0022414,reproductive process|GO:0044702,single organism reproductive process|GO:0048316,seed development|GO:0010154,fruit development|GO:0044707,single-multicellular organism process|GO:0003006,developmental process involved in reproduction|GO:0061458,reproductive system development|GO:0048856,anatomical structur…	GO:0005737,cytoplasm|GO:0009536,plastid|GO:0043231,intracellular membrane-bounded organelle|GO:0044464,cell part|GO:0044444,cytoplasmic part|GO:0005623,cell|GO:0005622,intracellular|GO:0043229,intracellular organelle|GO:0044424,intracellular part|GO:0043227,membrane-bounded organelle|GO:0043226,organelle|GO:0009507,chloroplast			http://www.uniprot.org/uniprot/Q8GRL7	FALSE
Araip.10003950.1	0.186856	-2.42	72.24	0	A7WM73	HEXO1	GO:0044238,primary metabolic process|GO:0005975,carbohydrate metabolic process|GO:0008152,metabolic process|GO:0071704,organic substance metabolic process	GO:0005737,cytoplasm|GO:0005622,intracellular|GO:0043231,intracellular membrane-bounded organelle|GO:0005773,vacuole|GO:0005829,cytosol|GO:0044464,cell part|GO:0044444,cytoplasmic part|GO:0005623,cell|GO:0009505,plant-type cell wall|GO:0005618,cell wall|GO:0043229,intracellular organelle|GO:0071944,cell periphery|GO:0044424,intracellular part|GO:0030312,external encapsulating structure|GO:0043227…	GO:0016787,hydrolase activity|GO:0016798,hydrolase activity, acting on glycosyl bonds|GO:0015929,hexosaminidase activity|GO:0003824,catalytic activity|GO:0004563,beta-N-acetylhexosaminidase activity|GO:0004553,hydrolase activity, hydrolyzing O-glycosyl compounds	ath01100,Metabolic pathways|ath00511,Other glycan degradation|ath00603,Glycosphingolipid biosynthesis - globo series|ath00520,Amino sugar and nucleotide sugar metabolism|ath00604,Glycosphingolipid biosynthesis - ganglio series|ath00531,Glycosaminoglycan degradation	http://www.uniprot.org/uniprot/A7WM73	FALSE
Araip.10038499.1	0.181747	-2.46	76.37	3e-159	Q9SK74	At2g20280			GO:0043169,cation binding|GO:0097159,organic cyclic compound binding|GO:0043167,ion binding|GO:0005488,binding|GO:0003676,nucleic acid binding|GO:0003677,DNA binding|GO:0046872,metal ion binding|GO:1901363,heterocyclic compound binding		http://www.uniprot.org/uniprot/Q9SK74	FALSE
Araip.10032367.1	0.176777	-2.5	69.49	3e-124	O82487	T12H20.10	GO:0008152,metabolic process|GO:0044238,primary metabolic process|GO:0005975,carbohydrate metabolic process|GO:0071704,organic substance metabolic process	GO:0005737,cytoplasm|GO:0009536,plastid|GO:0043231,intracellular membrane-bounded organelle|GO:0044464,cell part|GO:0044444,cytoplasmic part|GO:0005739,mitochondrion|GO:0005622,intracellular|GO:0043229,intracellular organelle|GO:0005623,cell|GO:0044424,intracellular part|GO:0043227,membrane-bounded organelle|GO:0043226,organelle|GO:0009507,chloroplast	GO:0003824,catalytic activity|GO:0016829,lyase activity|GO:0016830,carbon-carbon lyase activity|GO:0016832,aldehyde-lyase activity		http://www.uniprot.org/uniprot/O82487	FALSE
Araip.10015601.1	0.175556	-2.51	75	4e-51	Q9M153	At4g01130	GO:0044712,single-organism catabolic process|GO:0044238,primary metabolic process|GO:0044710,single-organism metabolic process|GO:0006629,lipid metabolic process|GO:1901575,organic substance catabolic process|GO:0016042,lipid catabolic process|GO:0071704,organic substance metabolic process|GO:0008152,metabolic process|GO:0009056,catabolic process|GO:0044699,single-organism process	GO:0005576,extracellular region	GO:0016787,hydrolase activity|GO:0016788,hydrolase activity, acting on ester bonds|GO:0003824,catalytic activity		http://www.uniprot.org/uniprot/Q9M153	FALSE
Araip.10009294.1	0.173139	-2.53	50.93	3e-74	Q9LZM6	At5g02050	GO:0044238,primary metabolic process|GO:0009218,pyrimidine ribonucleotide metabolic process|GO:0044237,cellular metabolic process|GO:0009451,RNA modification|GO:0090304,nucleic acid metabolic process|GO:0044249,cellular biosynthetic process|GO:0034641,cellular nitrogen compound metabolic process|GO:0009165,nucleotide biosynthetic process|GO:0044281,small molecule metabolic process|GO:1901576,orga…	GO:0005737,cytoplasm|GO:0043231,intracellular membrane-bounded organelle|GO:0043233,organelle lumen|GO:0044464,cell part|GO:0044444,cytoplasmic part|GO:0031974,membrane-enclosed lumen|GO:0005622,intracellular|GO:0044446,intracellular organelle part|GO:0070013,intracellular organelle lumen|GO:0043229,intracellular organelle|GO:0005739,mitochondrion|GO:0044429,mitochondrial part|GO:0005759,mitochon…			http://www.uniprot.org/uniprot/Q9LZM6	FALSE
Araip.10004166.1	0.171943	-2.54	64.85	0	Q9FF91	MRO11.7		GO:0055035,plastid thylakoid membrane|GO:0034357,photosynthetic membrane|GO:0031976,plastid thylakoid|GO:0031975,envelope|GO:0043229,intracellular organelle|GO:0005622,intracellular|GO:0043227,membrane-bounded organelle|GO:0043226,organelle|GO:0009535,chloroplast thylakoid membrane|GO:0009534,chloroplast thylakoid|GO:0031984,organelle subcompartment|GO:0016020,membrane|GO:0005739,mitochondrion|GO…			http://www.uniprot.org/uniprot/Q9FF91	FALSE
Araip.10029432.1	0.169576	-2.56	66.89	0	F4J6T7	XYL2	GO:0071704,organic substance metabolic process|GO:0044238,primary metabolic process|GO:1901575,organic substance catabolic process|GO:0005975,carbohydrate metabolic process|GO:0005976,polysaccharide metabolic process|GO:0009987,cellular process|GO:0016052,carbohydrate catabolic process|GO:0016043,cellular component organization|GO:0000272,polysaccharide catabolic process|GO:0071554,cell wall orga…	GO:0048046,apoplast|GO:0005618,cell wall|GO:0044464,cell part|GO:0005623,cell|GO:0030312,external encapsulating structure|GO:0055044,symplast|GO:0071944,cell periphery|GO:0009506,plasmodesma|GO:0005911,cell-cell junction|GO:0030054,cell junction|GO:0005576,extracellular region	GO:0016787,hydrolase activity|GO:0030246,carbohydrate binding|GO:0016798,hydrolase activity, acting on glycosyl bonds|GO:0003824,catalytic activity|GO:0005488,binding|GO:0004553,hydrolase activity, hydrolyzing O-glycosyl compounds|GO:0061634,alpha-D-xyloside xylohydrolase	ath00052,Galactose metabolism|ath00500,Starch and sucrose metabolism|ath01100,Metabolic pathways	http://www.uniprot.org/uniprot/F4J6T7	FALSE
Araip.10026586.1	0.168404	-2.57	84.68	0	O82647	PDC1	GO:0044238,primary metabolic process|GO:0019222,regulation of metabolic process|GO:0007165,signal transduction|GO:0071840,cellular component organization or biogenesis|GO:0051716,cellular response to stimulus|GO:0010310,regulation of hydrogen peroxide metabolic process|GO:0009751,response to salicylic acid|GO:0043207,response to external biotic stimulus|GO:0030163,protein catabolic process|GO:005…	GO:0005737,cytoplasm|GO:0005829,cytosol|GO:0016020,membrane|GO:0044464,cell part|GO:0005623,cell|GO:0005622,intracellular|GO:0044444,cytoplasmic part|GO:0044424,intracellular part	GO:1901681,sulfur compound binding|GO:0043168,anion binding|GO:0043167,ion binding|GO:0000287,magnesium ion binding|GO:0043169,cation binding|GO:0097159,organic cyclic compound binding|GO:0016829,lyase activity|GO:0030976,thiamine pyrophosphate binding|GO:0016830,carbon-carbon lyase activity|GO:0016831,carboxy-lyase activity|GO:0019842,vitamin binding|GO:0004737,pyruvate decarboxylase activity|GO…	ath01110,Biosynthesis of secondary metabolites|ath00010,Glycolysis / Gluconeogenesis|ath01100,Metabolic pathways	http://www.uniprot.org/uniprot/O82647	FALSE
Araip.10017416.1	0.167241	-2.58	56.09	6e-115	Q9M5J9	PGIP1	GO:0008104,protein localization|GO:0019222,regulation of metabolic process|GO:0048585,negative regulation of response to stimulus|GO:0048583,regulation of response to stimulus|GO:0031348,negative regulation of defense response|GO:0006820,anion transport|GO:0007165,signal transduction|GO:0023014,signal transduction by protein phosphorylation|GO:0009755,hormone-mediated signaling pathway|GO:0051716…	GO:0043229,intracellular organelle|GO:0071944,cell periphery|GO:0043227,membrane-bounded organelle|GO:0043226,organelle|GO:0030054,cell junction|GO:0005737,cytoplasm|GO:0005618,cell wall|GO:0016020,membrane|GO:0005794,Golgi apparatus|GO:0030312,external encapsulating structure|GO:0055044,symplast|GO:0012505,endomembrane system|GO:0005911,cell-cell junction|GO:0005886,plasma membrane|GO:0009505,pl…	GO:0090353,polygalacturonase inhibitor activity|GO:0016773,phosphotransferase activity, alcohol group as acceptor|GO:0016772,transferase activity, transferring phosphorus-containing groups|GO:0030234,enzyme regulator activity|GO:0016301,kinase activity|GO:0003824,catalytic activity|GO:0016740,transferase activity|GO:0004672,protein kinase activity|GO:0004857,enzyme inhibitor activity|GO:0098772,m…		http://www.uniprot.org/uniprot/Q9M5J9	FALSE
Araip.10002716.1	0.156041	-2.68	65.72	0	F4KG14	MCL19.12	GO:1903047,mitotic cell cycle process|GO:0000226,microtubule cytoskeleton organization|GO:0061640,cytoskeleton-dependent cytokinesis|GO:0051301,cell division|GO:0044699,single-organism process|GO:0000281,mitotic cytokinesis|GO:0016043,cellular component organization|GO:0071840,cellular component organization or biogenesis|GO:0006996,organelle organization|GO:0032506,cytokinetic process|GO:0000278…	GO:0031974,membrane-enclosed lumen|GO:0043229,intracellular organelle|GO:0043228,non-membrane-bounded organelle|GO:0043227,membrane-bounded organelle|GO:0043226,organelle|GO:0005737,cytoplasm|GO:0009536,plastid|GO:0031981,nuclear lumen|GO:0005730,nucleolus|GO:0005634,nucleus|GO:0009507,chloroplast|GO:0043231,intracellular membrane-bounded organelle|GO:0043232,intracellular non-membrane-bounded or…	GO:0035639,purine ribonucleoside triphosphate binding|GO:0005488,binding|GO:0043167,ion binding|GO:1901363,heterocyclic compound binding|GO:1901265,nucleoside phosphate binding|GO:0001882,nucleoside binding|GO:0043168,anion binding|GO:0016462,pyrophosphatase activity|GO:0000166,nucleotide binding|GO:0032561,guanyl ribonucleotide binding|GO:0001883,purine nucleoside binding|GO:0032549,ribonucleosi…		http://www.uniprot.org/uniprot/F4KG14	FALSE
Araip.10014939.1	0.153893	-2.7	84.52	8e-93	Q949Y3	PAP26	GO:0010035,response to inorganic substance|GO:0010038,response to metal ion|GO:0016311,dephosphorylation|GO:0050801,ion homeostasis|GO:0044248,cellular catabolic process|GO:0042744,hydrogen peroxide catabolic process|GO:0042743,hydrogen peroxide metabolic process|GO:0042221,response to chemical|GO:0098771,inorganic ion homeostasis|GO:0044699,single-organism process|GO:0044712,single-organism cata…	GO:0005737,cytoplasm|GO:0005622,intracellular|GO:0043231,intracellular membrane-bounded organelle|GO:0005773,vacuole|GO:0005829,cytosol|GO:0044464,cell part|GO:0044444,cytoplasmic part|GO:0005623,cell|GO:0009505,plant-type cell wall|GO:0005618,cell wall|GO:0043229,intracellular organelle|GO:0071944,cell periphery|GO:0044424,intracellular part|GO:0030312,external encapsulating structure|GO:0043227…	GO:0016787,hydrolase activity|GO:0046872,metal ion binding|GO:0016791,phosphatase activity|GO:0043169,cation binding|GO:0016209,antioxidant activity|GO:0016788,hydrolase activity, acting on ester bonds|GO:0043167,ion binding|GO:0042578,phosphoric ester hydrolase activity|GO:0003824,catalytic activity|GO:0005488,binding|GO:0016684,oxidoreductase activity, acting on peroxide as acceptor|GO:0004601,…		http://www.uniprot.org/uniprot/Q949Y3	FALSE
Araip.10008177.1	0.148651	-2.75	38.03	3e-05	Q9FGC7	ZEP	GO:0007165,signal transduction|GO:0044283,small molecule biosynthetic process|GO:1902644,tertiary alcohol metabolic process|GO:1902645,tertiary alcohol biosynthetic process|GO:0044710,single-organism metabolic process|GO:0009756,carbohydrate mediated signaling|GO:0042440,pigment metabolic process|GO:0044550,secondary metabolite biosynthetic process|GO:0016108,tetraterpenoid metabolic process|GO:0…	GO:0055035,plastid thylakoid membrane|GO:0034357,photosynthetic membrane|GO:0031976,plastid thylakoid|GO:0031975,envelope|GO:0043229,intracellular organelle|GO:0042170,plastid membrane|GO:0005622,intracellular|GO:0043227,membrane-bounded organelle|GO:0043226,organelle|GO:0009535,chloroplast thylakoid membrane|GO:0009534,chloroplast thylakoid|GO:0031984,organelle subcompartment|GO:0031090,organell…	GO:0004497,monooxygenase activity|GO:0052662,zeaxanthin epoxidase activity|GO:0016709,oxidoreductase activity, acting on paired donors, with incorporation or reduction of molecular oxygen, NAD(P)H as one donor, and incorporation of one atom of oxygen|GO:0052663,antheraxanthin epoxidase activity|GO:0016705,oxidoreductase activity, acting on paired donors, with incorporation or reduction of molecul…	ath00906,Carotenoid biosynthesis|ath01110,Biosynthesis of secondary metabolites|ath01100,Metabolic pathways	http://www.uniprot.org/uniprot/Q9FGC7	FALSE
Araip.10000962.1	0.147624	-2.76	32	5e-11	Q8GXA4	WIP1	GO:0006996,organelle organization|GO:0006997,nucleus organization|GO:0009987,cellular process|GO:0016043,cellular component organization|GO:0071840,cellular component organization or biogenesis	GO:0005635,nuclear envelope|GO:0031975,envelope|GO:0043229,intracellular organelle|GO:0043227,membrane-bounded organelle|GO:0043226,organelle|GO:0031224,intrinsic component of membrane|GO:0005737,cytoplasm|GO:0031090,organelle membrane|GO:0016021,integral component of membrane|GO:0016020,membrane|GO:0031965,nuclear membrane|GO:0031967,organelle envelope|GO:0012505,endomembrane system|GO:0009504,c…	GO:0046983,protein dimerization activity|GO:0046982,protein heterodimerization activity|GO:0005488,binding|GO:0005515,protein binding		http://www.uniprot.org/uniprot/Q8GXA4	FALSE
Araip.10021737.1	0.139661	-2.84	66.04	2e-53	O82762	At2g25970	GO:0034504,protein localization to nucleus|GO:0051169,nuclear transport|GO:0008104,protein localization|GO:0051641,cellular localization|GO:0044699,single-organism process|GO:0070727,cellular macromolecule localization|GO:0006886,intracellular protein transport|GO:0071702,organic substance transport|GO:0033036,macromolecule localization|GO:0034613,cellular protein localization|GO:0017038,protein …	GO:0005737,cytoplasm|GO:0005829,cytosol|GO:0044464,cell part|GO:0005623,cell|GO:0005622,intracellular|GO:0044444,cytoplasmic part|GO:0044424,intracellular part	GO:0097159,organic cyclic compound binding|GO:0005488,binding|GO:0003676,nucleic acid binding|GO:1901363,heterocyclic compound binding|GO:0003723,RNA binding|GO:0003729,mRNA binding		http://www.uniprot.org/uniprot/O82762	FALSE
Araip.10016150.1	0.139661	-2.84	65.41	0	F4JT76	VPS54	GO:0016197,endosomal transport|GO:0033036,macromolecule localization|GO:0008104,protein localization|GO:0016192,vesicle-mediated transport|GO:0046907,intracellular transport|GO:0006810,transport|GO:0045184,establishment of protein localization|GO:0044765,single-organism transport|GO:1902578,single-organism localization|GO:0042147,retrograde transport, endosome to Golgi|GO:0071702,organic substanc…	GO:0043229,intracellular organelle|GO:0005622,intracellular|GO:0043227,membrane-bounded organelle|GO:0043226,organelle|GO:0005737,cytoplasm|GO:0009536,plastid|GO:0031982,vesicle|GO:0016023,cytoplasmic, membrane-bounded vesicle|GO:0031410,cytoplasmic vesicle|GO:0016020,membrane|GO:0031988,membrane-bounded vesicle|GO:0044433,cytoplasmic vesicle part|GO:0044431,Golgi apparatus part|GO:0009507,chloro…	GO:0005488,binding|GO:0005515,protein binding|GO:0000149,SNARE binding|GO:0019905,syntaxin binding		http://www.uniprot.org/uniprot/F4JT76	FALSE
Araip.10004484.1	0.125869	-2.99	73.49	6e-159	A1A6H3	At1g17160	GO:0019321,pentose metabolic process|GO:0044238,primary metabolic process|GO:0044710,single-organism metabolic process|GO:0009987,cellular process|GO:0044262,cellular carbohydrate metabolic process|GO:0005996,monosaccharide metabolic process|GO:0006793,phosphorus metabolic process|GO:0016310,phosphorylation|GO:0044237,cellular metabolic process|GO:0046835,carbohydrate phosphorylation|GO:0071704,o…	GO:0005737,cytoplasm|GO:0009536,plastid|GO:0043231,intracellular membrane-bounded organelle|GO:0009532,plastid stroma|GO:0009570,chloroplast stroma|GO:0044464,cell part|GO:0044444,cytoplasmic part|GO:0005623,cell|GO:0005622,intracellular|GO:0044446,intracellular organelle part|GO:0043229,intracellular organelle|GO:0044435,plastid part|GO:0044434,chloroplast part|GO:0044424,intracellular part|GO:0…	GO:0019200,carbohydrate kinase activity|GO:0016773,phosphotransferase activity, alcohol group as acceptor|GO:0016772,transferase activity, transferring phosphorus-containing groups|GO:0016301,kinase activity|GO:0003824,catalytic activity|GO:0016740,transferase activity|GO:0004747,ribokinase activity|GO:0035639,purine ribonucleoside triphosphate binding|GO:0005488,binding|GO:0000166,nucleotide bin…	ath00030,Pentose phosphate pathway|ath01100,Metabolic pathways	http://www.uniprot.org/uniprot/A1A6H3	FALSE
Araip.10010927.1	0.111105	-3.17	47.18	3e-105	Q9FXT6	PEX14	GO:0033036,macromolecule localization|GO:0008104,protein localization|GO:0072663,establishment of protein localization to peroxisome|GO:0072662,protein localization to peroxisome|GO:0022406,membrane docking|GO:0051641,cellular localization|GO:0044699,single-organism process|GO:0071806,protein transmembrane transport|GO:0016558,protein import into peroxisome matrix|GO:0071840,cellular component or…	GO:0042579,microbody|GO:0043229,intracellular organelle|GO:0071944,cell periphery|GO:0043227,membrane-bounded organelle|GO:0043226,organelle|GO:0031224,intrinsic component of membrane|GO:0005737,cytoplasm|GO:0005778,peroxisomal membrane|GO:0031090,organelle membrane|GO:0016021,integral component of membrane|GO:0016020,membrane|GO:0005777,peroxisome|GO:0005739,mitochondrion|GO:0044439,peroxisomal …	GO:0008565,protein transporter activity|GO:0022892,substrate-specific transporter activity|GO:0005215,transporter activity|GO:0005488,binding|GO:0005515,protein binding|GO:0015197,peptide transporter activity|GO:0005102,receptor binding	ath04146,Peroxisome	http://www.uniprot.org/uniprot/Q9FXT6	FALSE
Araip.10000358.1	0.102949	-3.28	73.35	0	Q1EBV4	DDI1	GO:0010038,response to metal ion|GO:0044249,cellular biosynthetic process|GO:0034645,cellular macromolecule biosynthetic process|GO:0009100,glycoprotein metabolic process|GO:0009101,glycoprotein biosynthetic process|GO:0044699,single-organism process|GO:0044267,cellular protein metabolic process|GO:0044710,single-organism metabolic process|GO:0044260,cellular macromolecule metabolic process|GO:00…	GO:0005737,cytoplasm|GO:0043231,intracellular membrane-bounded organelle|GO:0005829,cytosol|GO:0044464,cell part|GO:0044444,cytoplasmic part|GO:0005623,cell|GO:0043226,organelle|GO:0043229,intracellular organelle|GO:0044424,intracellular part|GO:0005622,intracellular|GO:0043227,membrane-bounded organelle|GO:0005634,nucleus	GO:0016787,hydrolase activity|GO:0004175,endopeptidase activity|GO:0032182,ubiquitin-like protein binding|GO:0070001,aspartic-type peptidase activity|GO:0003824,catalytic activity|GO:0070011,peptidase activity, acting on L-amino acid peptides|GO:0004190,aspartic-type endopeptidase activity|GO:0005488,binding|GO:0005515,protein binding|GO:0031593,polyubiquitin binding|GO:0008233,peptidase activity…		http://www.uniprot.org/uniprot/Q1EBV4	FALSE
Araip.10026331.1	0.102238	-3.29	27.72	4e-21	Q9FN03	UVR8	GO:0019320,hexose catabolic process|GO:0009628,response to abiotic stimulus|GO:0009893,positive regulation of metabolic process|GO:0019222,regulation of metabolic process|GO:0046365,monosaccharide catabolic process|GO:0009314,response to radiation|GO:0008152,metabolic process|GO:0009411,response to UV|GO:0023052,signaling|GO:0007165,signal transduction|GO:0043087,regulation of GTPase activity|GO:…	GO:0005737,cytoplasm|GO:0005829,cytosol|GO:0032991,macromolecular complex|GO:0043231,intracellular membrane-bounded organelle|GO:0043232,intracellular non-membrane-bounded organelle|GO:0043227,membrane-bounded organelle|GO:0005634,nucleus|GO:0044464,cell part|GO:0044444,cytoplasmic part|GO:0005623,cell|GO:0005622,intracellular|GO:0044446,intracellular organelle part|GO:0043229,intracellular organ…	GO:0005488,binding|GO:0003682,chromatin binding|GO:0038023,signaling receptor activity|GO:0005515,protein binding|GO:0005085,guanyl-nucleotide exchange factor activity|GO:0060089,molecular transducer activity|GO:0044877,macromolecular complex binding|GO:0004872,receptor activity|GO:0004871,signal transducer activity|GO:0009881,photoreceptor activity|GO:0046983,protein dimerization activity|GO:009…		http://www.uniprot.org/uniprot/Q9FN03	FALSE
Araip.10010135.1	0.10083	-3.31	78.85	7e-88	O82179	GDH2	GO:0006546,glycine catabolic process|GO:0050896,response to stimulus|GO:0019752,carboxylic acid metabolic process|GO:0044248,cellular catabolic process|GO:0006807,nitrogen compound metabolic process|GO:0044281,small molecule metabolic process|GO:0044282,small molecule catabolic process|GO:0009069,serine family amino acid metabolic process|GO:0044699,single-organism process|GO:0044712,single-organ…	GO:0043234,protein complex|GO:0005737,cytoplasm|GO:0005960,glycine cleavage complex|GO:0032991,macromolecular complex|GO:0043231,intracellular membrane-bounded organelle|GO:0044464,cell part|GO:0044444,cytoplasmic part|GO:0005739,mitochondrion|GO:1990204,oxidoreductase complex|GO:0043229,intracellular organelle|GO:0005623,cell|GO:0044424,intracellular part|GO:0005622,intracellular|GO:0043227,memb…	GO:0043168,anion binding|GO:0005488,binding|GO:0030554,adenyl nucleotide binding|GO:0035639,purine ribonucleoside triphosphate binding|GO:0097367,carbohydrate derivative binding|GO:1901363,heterocyclic compound binding|GO:1901265,nucleoside phosphate binding|GO:0000166,nucleotide binding|GO:0036094,small molecule binding|GO:0032553,ribonucleotide binding|GO:0032559,adenyl ribonucleotide binding|G…	ath00630,Glyoxylate and dicarboxylate metabolism|ath01110,Biosynthesis of secondary metabolites|ath00260,Glycine, serine and threonine metabolism|ath01100,Metabolic pathways	http://www.uniprot.org/uniprot/O82179	FALSE
Araip.10033581.1	0.0915054	-3.45	74.02	0	O82533	FTSZ2-1	GO:0006996,organelle organization|GO:0051258,protein polymerization|GO:0022607,cellular component assembly|GO:0071822,protein complex subunit organization|GO:0070271,protein complex biogenesis|GO:0043933,macromolecular complex subunit organization|GO:0071840,cellular component organization or biogenesis|GO:0006461,protein complex assembly|GO:0016043,cellular component organization|GO:0065003,macr…	GO:0055035,plastid thylakoid membrane|GO:0034357,photosynthetic membrane|GO:0031976,plastid thylakoid|GO:0043229,intracellular organelle|GO:0005622,intracellular|GO:0043227,membrane-bounded organelle|GO:0043226,organelle|GO:0009535,chloroplast thylakoid membrane|GO:0009534,chloroplast thylakoid|GO:0031984,organelle subcompartment|GO:0009532,plastid stroma|GO:0009570,chloroplast stroma|GO:0016020,…	GO:0035639,purine ribonucleoside triphosphate binding|GO:0005488,binding|GO:0043167,ion binding|GO:1901363,heterocyclic compound binding|GO:1901265,nucleoside phosphate binding|GO:0001882,nucleoside binding|GO:0043168,anion binding|GO:0016462,pyrophosphatase activity|GO:0000166,nucleotide binding|GO:0032561,guanyl ribonucleotide binding|GO:0001883,purine nucleoside binding|GO:0032549,ribonucleosi…		http://www.uniprot.org/uniprot/O82533	FALSE
Araip.10022521.1	0.0902456	-3.47	76.71	0	P48641	At3g24170	GO:0008152,metabolic process|GO:0042592,homeostatic process|GO:0034641,cellular nitrogen compound metabolic process|GO:0006807,nitrogen compound metabolic process|GO:0050789,regulation of biological process|GO:0044699,single-organism process|GO:0044712,single-organism catabolic process|GO:0044710,single-organism metabolic process|GO:0071704,organic substance metabolic process|GO:0065007,biologica…	GO:0005737,cytoplasm|GO:0043231,intracellular membrane-bounded organelle|GO:0044464,cell part|GO:0005829,cytosol|GO:0005777,peroxisome|GO:0044444,cytoplasmic part|GO:0005623,cell|GO:0005622,intracellular|GO:0042579,microbody|GO:0043229,intracellular organelle|GO:0044424,intracellular part|GO:0043227,membrane-bounded organelle|GO:0043226,organelle	GO:0005488,binding|GO:0000166,nucleotide binding|GO:1901363,heterocyclic compound binding|GO:1901265,nucleoside phosphate binding|GO:0016491,oxidoreductase activity|GO:0043168,anion binding|GO:0050662,coenzyme binding|GO:0050661,NADP binding|GO:0050660,flavin adenine dinucleotide binding|GO:0004362,glutathione-disulfide reductase activity|GO:0043167,ion binding|GO:0016667,oxidoreductase activity,…	ath00480,Glutathione metabolism	http://www.uniprot.org/uniprot/P48641	FALSE
Araip.10022742.1	0.0830429	-3.59	81.02	0	Q94KE3	At3g52990	GO:0009185,ribonucleoside diphosphate metabolic process|GO:0010035,response to inorganic substance|GO:0010038,response to metal ion|GO:0006732,coenzyme metabolic process|GO:0009141,nucleoside triphosphate metabolic process|GO:0009144,purine nucleoside triphosphate metabolic process|GO:0019752,carboxylic acid metabolic process|GO:0044723,single-organism carbohydrate metabolic process|GO:0034641,ce…	GO:0005737,cytoplasm|GO:0005829,cytosol|GO:0016020,membrane|GO:0044464,cell part|GO:0005623,cell|GO:0005622,intracellular|GO:0044444,cytoplasmic part|GO:0044424,intracellular part	GO:0043169,cation binding|GO:0030955,potassium ion binding|GO:0000287,magnesium ion binding|GO:0016773,phosphotransferase activity, alcohol group as acceptor|GO:0016772,transferase activity, transferring phosphorus-containing groups|GO:0016301,kinase activity|GO:0031420,alkali metal ion binding|GO:0043167,ion binding|GO:0003824,catalytic activity|GO:0016740,transferase activity|GO:0005488,binding…	ath00620,Pyruvate metabolism|ath00230,Purine metabolism|ath00010,Glycolysis / Gluconeogenesis|ath01230,Biosynthesis of amino acids|ath01200,Carbon metabolism|ath01110,Biosynthesis of secondary metabolites|ath01100,Metabolic pathways	http://www.uniprot.org/uniprot/Q94KE3	FALSE

## Sheet: kainong176-4vs70-4
ID	FoldChange	Log2FoldChange	Identity	Evalue	Uniprot	Genename	Biological Process	Cell Component	Molecular Function	KEGG Pathways	UNIPROT_URL	Transcription Factor
Araip.10037676.1	12.6407	3.66	46.67	1e-62	P41088	CHI1	GO:0009314,response to radiation|GO:0009411,response to UV|GO:0009416,response to light stimulus|GO:0044699,single-organism process|GO:0009733,response to auxin|GO:0009718,anthocyanin-containing compound biosynthetic process|GO:0044710,single-organism metabolic process|GO:0044711,single-organism biosynthetic process|GO:0042440,pigment metabolic process|GO:0046283,anthocyanin-containing compound m…	GO:0000325,plant-type vacuole|GO:0005783,endoplasmic reticulum|GO:0019898,extrinsic component of membrane|GO:0042175,nuclear outer membrane-endoplasmic reticulum membrane network|GO:0043229,intracellular organelle|GO:0042406,extrinsic component of endoplasmic reticulum membrane|GO:0005622,intracellular|GO:0043227,membrane-bounded organelle|GO:0043226,organelle|GO:0005737,cytoplasm|GO:0031090,orga…	GO:0045430,chalcone isomerase activity|GO:0016853,isomerase activity|GO:0003824,catalytic activity|GO:0005488,binding|GO:0005515,protein binding|GO:0016872,intramolecular lyase activity|GO:0043168,anion binding|GO:0043177,organic acid binding|GO:0031406,carboxylic acid binding|GO:0008289,lipid binding|GO:0043167,ion binding|GO:0036094,small molecule binding|GO:0005504,fatty acid binding|GO:003329…	ath01110,Biosynthesis of secondary metabolites|ath00941,Flavonoid biosynthesis|ath01100,Metabolic pathways	http://www.uniprot.org/uniprot/P41088	FALSE
Araip.10001876.1	4.85678	2.28	23.42	2e-06	Q9FKI0	FIM5	GO:0048589,developmental growth|GO:0048588,developmental cell growth|GO:0030154,cell differentiation|GO:0048468,cell development|GO:0030036,actin cytoskeleton organization|GO:0006928,movement of cell or subcellular component|GO:0051641,cellular localization|GO:0060151,peroxisome localization|GO:0044706,multi-multicellular organism process|GO:0009653,anatomical structure morphogenesis|GO:0044699,s…	GO:0005856,cytoskeleton|GO:0005737,cytoplasm|GO:0043232,intracellular non-membrane-bounded organelle|GO:0005829,cytosol|GO:0044464,cell part|GO:0044444,cytoplasmic part|GO:0005623,cell|GO:0005622,intracellular|GO:0043229,intracellular organelle|GO:0043228,non-membrane-bounded organelle|GO:0044424,intracellular part|GO:0043226,organelle|GO:0032432,actin filament bundle|GO:0099512,supramolecular fi…	GO:0008092,cytoskeletal protein binding|GO:0051015,actin filament binding|GO:0003779,actin binding|GO:0044877,macromolecular complex binding|GO:0005488,binding|GO:0005515,protein binding|GO:0032403,protein complex binding		http://www.uniprot.org/uniprot/Q9FKI0	FALSE
Araip.10027205.1	4.78991	2.26	62.64	0	Q8L748	NUP107	GO:0015931,nucleobase-containing compound transport|GO:0050658,RNA transport|GO:0008104,protein localization|GO:0033036,macromolecule localization|GO:0006810,transport|GO:0050657,nucleic acid transport|GO:0006403,RNA localization|GO:0045184,establishment of protein localization|GO:0071705,nitrogen compound transport|GO:0071702,organic substance transport|GO:0015031,protein transport|GO:0051236,es…	GO:0005635,nuclear envelope|GO:0031975,envelope|GO:0043229,intracellular organelle|GO:0043227,membrane-bounded organelle|GO:0043226,organelle|GO:0031224,intrinsic component of membrane|GO:0046930,pore complex|GO:0016021,integral component of membrane|GO:0016020,membrane|GO:0031967,organelle envelope|GO:0012505,endomembrane system|GO:0043234,protein complex|GO:0032991,macromolecular complex|GO:004…	GO:0005488,binding|GO:0005515,protein binding|GO:0017056,structural constituent of nuclear pore|GO:0005215,transporter activity|GO:0005198,structural molecule activity|GO:0005487,nucleocytoplasmic transporter activity	ath03013,RNA transport	http://www.uniprot.org/uniprot/Q8L748	FALSE
Araip.10029904.1	4.14106	2.05	73.49	5e-132	Q9CAF5	ABCI6	GO:0048467,gynoecium development|GO:0019220,regulation of phosphate metabolic process|GO:0080090,regulation of primary metabolic process|GO:0019222,regulation of metabolic process|GO:0006470,protein dephosphorylation|GO:0043412,macromolecule modification|GO:0009074,aromatic amino acid family catabolic process|GO:0044281,small molecule metabolic process|GO:0044282,small molecule catabolic process|…	GO:0005737,cytoplasm|GO:0009536,plastid|GO:0043231,intracellular membrane-bounded organelle|GO:0009532,plastid stroma|GO:0009570,chloroplast stroma|GO:0044464,cell part|GO:0044444,cytoplasmic part|GO:0005623,cell|GO:0005622,intracellular|GO:0044446,intracellular organelle part|GO:0043229,intracellular organelle|GO:0044435,plastid part|GO:0044434,chloroplast part|GO:0044424,intracellular part|GO:0…	GO:0035639,purine ribonucleoside triphosphate binding|GO:0005488,binding|GO:0016887,ATPase activity|GO:0043167,ion binding|GO:1901363,heterocyclic compound binding|GO:0001883,purine nucleoside binding|GO:0001882,nucleoside binding|GO:0043168,anion binding|GO:0042626,ATPase activity, coupled to transmembrane movement of substances|GO:0016820,hydrolase activity, acting on acid anhydrides, catalyzin…		http://www.uniprot.org/uniprot/Q9CAF5	FALSE
Araip.10034546.1	4.02782	2.01	79.64	8e-97	Q53YF3	At5g27430	GO:0044267,cellular protein metabolic process|GO:0051604,protein maturation|GO:1901564,organonitrogen compound metabolic process|GO:0043603,cellular amide metabolic process|GO:0044260,cellular macromolecule metabolic process|GO:0044238,primary metabolic process|GO:0019538,protein metabolic process|GO:0009987,cellular process|GO:0010467,gene expression|GO:0044237,cellular metabolic process|GO:0006…	GO:0005787,signal peptidase complex|GO:0005783,endoplasmic reticulum|GO:0005789,endoplasmic reticulum membrane|GO:0042175,nuclear outer membrane-endoplasmic reticulum membrane network|GO:0043229,intracellular organelle|GO:0071944,cell periphery|GO:0043227,membrane-bounded organelle|GO:0043226,organelle|GO:0031224,intrinsic component of membrane|GO:0005737,cytoplasm|GO:0031090,organelle membrane|G…	GO:0016787,hydrolase activity|GO:0008233,peptidase activity|GO:0003824,catalytic activity	ath03060,Protein export	http://www.uniprot.org/uniprot/Q53YF3	FALSE
Araip.10006017.1	3.70635	1.89	59.43	0	B3H5Q1	BGLU11	GO:0044238,primary metabolic process|GO:0005975,carbohydrate metabolic process|GO:0008152,metabolic process|GO:0071704,organic substance metabolic process|GO:0044710,single-organism metabolic process|GO:1901135,carbohydrate derivative metabolic process|GO:1901657,glycosyl compound metabolic process|GO:0044699,single-organism process		GO:0015926,glucosidase activity|GO:0016787,hydrolase activity|GO:0016798,hydrolase activity, acting on glycosyl bonds|GO:0008422,beta-glucosidase activity|GO:0003824,catalytic activity|GO:0004553,hydrolase activity, hydrolyzing O-glycosyl compounds|GO:0102483,scopolin beta-glucosidase activity	ath01110,Biosynthesis of secondary metabolites|ath00500,Starch and sucrose metabolism|ath00940,Phenylpropanoid biosynthesis|ath00460,Cyanoamino acid metabolism|ath01100,Metabolic pathways	http://www.uniprot.org/uniprot/B3H5Q1	FALSE
Araip.10038809.1	3.24901	1.7	79.37	0	Q94AR8	IIL1	GO:0009167,purine ribonucleoside monophosphate metabolic process|GO:0044281,small molecule metabolic process|GO:0044283,small molecule biosynthetic process|GO:1901360,organic cyclic compound metabolic process|GO:0044712,single-organism catabolic process|GO:0044710,single-organism metabolic process|GO:0044711,single-organism biosynthetic process|GO:0044550,secondary metabolite biosynthetic process…	GO:0005737,cytoplasm|GO:0009536,plastid|GO:0043231,intracellular membrane-bounded organelle|GO:0009532,plastid stroma|GO:0009570,chloroplast stroma|GO:0044464,cell part|GO:0044444,cytoplasmic part|GO:0005623,cell|GO:0005622,intracellular|GO:0044446,intracellular organelle part|GO:0043229,intracellular organelle|GO:0044435,plastid part|GO:0044434,chloroplast part|GO:0044424,intracellular part|GO:0…	GO:0043169,cation binding|GO:0051540,metal cluster binding|GO:0016853,isomerase activity|GO:0016835,carbon-oxygen lyase activity|GO:0016836,hydro-lyase activity|GO:0051536,iron-sulfur cluster binding|GO:0043167,ion binding|GO:0003824,catalytic activity|GO:0005488,binding|GO:0050486,intramolecular transferase activity, transferring hydroxy groups|GO:0003861,3-isopropylmalate dehydratase activity|G…	ath00290,Valine, leucine and isoleucine biosynthesis|ath01210,2-Oxocarboxylic acid metabolism|ath01230,Biosynthesis of amino acids|ath01110,Biosynthesis of secondary metabolites|ath01100,Metabolic pathways|ath00660,C5-Branched dibasic acid metabolism	http://www.uniprot.org/uniprot/Q94AR8	FALSE
Araip.10034570.1	2.65737	1.41	83.94	0	Q8LPJ5	At5g14590	GO:0019752,carboxylic acid metabolic process|GO:0006099,tricarboxylic acid cycle|GO:0009060,aerobic respiration|GO:0044281,small molecule metabolic process|GO:0006091,generation of precursor metabolites and energy|GO:0072350,tricarboxylic acid metabolic process|GO:0044699,single-organism process|GO:0044710,single-organism metabolic process|GO:0071704,organic substance metabolic process|GO:0045333…	GO:0031976,plastid thylakoid|GO:0043229,intracellular organelle|GO:0043227,membrane-bounded organelle|GO:0043226,organelle|GO:0009579,thylakoid|GO:0009534,chloroplast thylakoid|GO:0031984,organelle subcompartment|GO:0009532,plastid stroma|GO:0009570,chloroplast stroma|GO:0005739,mitochondrion|GO:0044435,plastid part|GO:0044434,chloroplast part|GO:0005737,cytoplasm|GO:0009536,plastid|GO:0009507,ch…	GO:0043169,cation binding|GO:0043167,ion binding|GO:0016614,oxidoreductase activity, acting on CH-OH group of donors|GO:0016616,oxidoreductase activity, acting on the CH-OH group of donors, NAD or NADP as acceptor|GO:0003824,catalytic activity|GO:0051287,NAD binding|GO:0000287,magnesium ion binding|GO:0036094,small molecule binding|GO:0000166,nucleotide binding|GO:0050662,coenzyme binding|GO:0004…	ath00020,Citrate cycle (TCA cycle)|ath01230,Biosynthesis of amino acids|ath04146,Peroxisome|ath01210,2-Oxocarboxylic acid metabolism|ath00480,Glutathione metabolism|ath01200,Carbon metabolism|ath01110,Biosynthesis of secondary metabolites|ath01100,Metabolic pathways	http://www.uniprot.org/uniprot/Q8LPJ5	FALSE
Araip.10019213.1	2.51403	1.33	80.23	0	Q9C5C4	At4g17830	GO:0044283,small molecule biosynthetic process|GO:0019752,carboxylic acid metabolic process|GO:0044249,cellular biosynthetic process|GO:0006807,nitrogen compound metabolic process|GO:0044281,small molecule metabolic process|GO:0009064,glutamine family amino acid metabolic process|GO:0044699,single-organism process|GO:1901576,organic substance biosynthetic process|GO:0044710,single-organism metabo…		GO:0016787,hydrolase activity|GO:0019213,deacetylase activity|GO:0008777,acetylornithine deacetylase activity|GO:0016810,hydrolase activity, acting on carbon-nitrogen (but not peptide) bonds|GO:0016811,hydrolase activity, acting on carbon-nitrogen (but not peptide) bonds, in linear amides|GO:0043169,cation binding|GO:0043167,ion binding|GO:0003824,catalytic activity|GO:0005488,binding|GO:0046872,…	ath01210,2-Oxocarboxylic acid metabolism|ath01110,Biosynthesis of secondary metabolites|ath01230,Biosynthesis of amino acids|ath01100,Metabolic pathways|ath00220,Arginine biosynthesis	http://www.uniprot.org/uniprot/Q9C5C4	FALSE
Araip.10040083.1	2.47942	1.31	88.63	0	Q38862	IPS2	GO:0006778,porphyrin-containing compound metabolic process|GO:0044281,small molecule metabolic process|GO:0044283,small molecule biosynthetic process|GO:1901360,organic cyclic compound metabolic process|GO:1901361,organic cyclic compound catabolic process|GO:0044712,single-organism catabolic process|GO:0044710,single-organism metabolic process|GO:0044711,single-organism biosynthetic process|GO:00…	GO:0005737,cytoplasm|GO:0044464,cell part|GO:0005623,cell|GO:0005622,intracellular|GO:0044424,intracellular part	GO:0004512,inositol-3-phosphate synthase activity|GO:0016853,isomerase activity|GO:0003824,catalytic activity|GO:0005488,binding|GO:0005515,protein binding|GO:0016872,intramolecular lyase activity	ath00562,Inositol phosphate metabolism|ath01100,Metabolic pathways	http://www.uniprot.org/uniprot/Q38862	FALSE
Araip.10028092.1	2.31338	1.21	54.62	2e-175	Q9FM96	PSL4	GO:0044281,small molecule metabolic process|GO:0044283,small molecule biosynthetic process|GO:1901360,organic cyclic compound metabolic process|GO:0044710,single-organism metabolic process|GO:0044711,single-organism biosynthetic process|GO:0043207,response to external biotic stimulus|GO:0009617,response to bacterium|GO:0006073,cellular glucan metabolic process|GO:0046483,heterocycle metabolic pro…	GO:0005737,cytoplasm|GO:0005783,endoplasmic reticulum|GO:0044464,cell part|GO:0043229,intracellular organelle|GO:0005623,cell|GO:0005622,intracellular|GO:0044444,cytoplasmic part|GO:0012505,endomembrane system|GO:0044424,intracellular part|GO:0043227,membrane-bounded organelle|GO:0043226,organelle|GO:0043231,intracellular membrane-bounded organelle		ath04141,Protein processing in endoplasmic reticulum	http://www.uniprot.org/uniprot/Q9FM96	FALSE
Araip.10008138.1	2.28153	1.19	74.53	0	Q9LTB0	EXO84B	GO:0046903,secretion|GO:0009987,cellular process|GO:0016192,vesicle-mediated transport|GO:0006887,exocytosis|GO:0032940,secretion by cell|GO:0044765,single-organism transport|GO:0044763,single-organism cellular process|GO:0044699,single-organism process|GO:0006810,transport|GO:0051649,establishment of localization in cell|GO:0051234,establishment of localization|GO:0051179,localization|GO:1902578…	GO:0005856,cytoskeleton|GO:0005737,cytoplasm|GO:0009524,phragmoplast|GO:0043232,intracellular non-membrane-bounded organelle|GO:0005618,cell wall|GO:0044464,cell part|GO:0005829,cytosol|GO:0071944,cell periphery|GO:0044444,cytoplasmic part|GO:0005623,cell|GO:0030312,external encapsulating structure|GO:0043229,intracellular organelle|GO:0043228,non-membrane-bounded organelle|GO:0044424,intracellul…	GO:0005488,binding|GO:0005515,protein binding		http://www.uniprot.org/uniprot/Q9LTB0	FALSE
Araip.10021724.1	2.09943	1.07	67.55	0	O49160	TIF3C1	GO:0022607,cellular component assembly|GO:0080090,regulation of primary metabolic process|GO:0019222,regulation of metabolic process|GO:0043933,macromolecular complex subunit organization|GO:2000112,regulation of cellular macromolecule biosynthetic process|GO:0031323,regulation of cellular metabolic process|GO:0044249,cellular biosynthetic process|GO:0034641,cellular nitrogen compound metabolic p…	GO:0043234,protein complex|GO:0005737,cytoplasm|GO:0005829,cytosol|GO:0005852,eukaryotic translation initiation factor 3 complex|GO:0043231,intracellular membrane-bounded organelle|GO:0044464,cell part|GO:0016282,eukaryotic 43S preinitiation complex|GO:0005634,nucleus|GO:0070993,translation preinitiation complex|GO:0044444,cytoplasmic part|GO:0005623,cell|GO:0030529,intracellular ribonucleoprotei…	GO:0005488,binding|GO:0005515,protein binding|GO:0097159,organic cyclic compound binding|GO:0008135,translation factor activity, RNA binding|GO:0003723,RNA binding|GO:0003676,nucleic acid binding|GO:0031369,translation initiation factor binding|GO:1901363,heterocyclic compound binding|GO:0003743,translation initiation factor activity|GO:0003729,mRNA binding	ath03013,RNA transport	http://www.uniprot.org/uniprot/O49160	FALSE
Araip.10017616.1	2.04202	1.03	65.02	0	O82265	SCC3	GO:0034440,lipid oxidation|GO:0008104,protein localization|GO:0048468,cell development|GO:0044281,small molecule metabolic process|GO:0044282,small molecule catabolic process|GO:0030258,lipid modification|GO:0044255,cellular lipid metabolic process|GO:0071840,cellular component organization or biogenesis|GO:0044712,single-organism catabolic process|GO:0044710,single-organism metabolic process|GO:…	GO:0043231,intracellular membrane-bounded organelle|GO:0043232,intracellular non-membrane-bounded organelle|GO:0043227,membrane-bounded organelle|GO:0005634,nucleus|GO:0044464,cell part|GO:0005623,cell|GO:0005622,intracellular|GO:0043229,intracellular organelle|GO:0043228,non-membrane-bounded organelle|GO:0044424,intracellular part|GO:0005694,chromosome|GO:0043226,organelle	GO:0005488,binding|GO:0005515,protein binding		http://www.uniprot.org/uniprot/O82265	FALSE
Araip.10036777.1	0.493116	-1.02	78.75	5e-158	Q93VH5	MAJ23.90	GO:0006732,coenzyme metabolic process|GO:0006733,oxidoreduction coenzyme metabolic process|GO:0044249,cellular biosynthetic process|GO:0009108,coenzyme biosynthetic process|GO:0044281,small molecule metabolic process|GO:0044283,small molecule biosynthetic process|GO:0044699,single-organism process|GO:1901576,organic substance biosynthetic process|GO:0044710,single-organism metabolic process|GO:00…	GO:0016020,membrane|GO:0044464,cell part|GO:0005623,cell|GO:0071944,cell periphery|GO:0005886,plasma membrane	GO:0003824,catalytic activity|GO:0016491,oxidoreductase activity|GO:0003954,NADH dehydrogenase activity|GO:0016651,oxidoreductase activity, acting on NAD(P)H		http://www.uniprot.org/uniprot/Q93VH5	FALSE
Araip.10008523.1	0.486327	-1.04	67.55	0	F4JXW9	At5g11560	GO:0006888,ER to Golgi vesicle-mediated transport|GO:0016192,vesicle-mediated transport|GO:0046907,intracellular transport|GO:0048193,Golgi vesicle transport|GO:0006810,transport|GO:0044765,single-organism transport|GO:1902578,single-organism localization|GO:0051641,cellular localization|GO:0051649,establishment of localization in cell|GO:1902582,single-organism intracellular transport|GO:0051234…	GO:0005783,endoplasmic reticulum|GO:0005789,endoplasmic reticulum membrane|GO:0042175,nuclear outer membrane-endoplasmic reticulum membrane network|GO:0043229,intracellular organelle|GO:0030176,integral component of endoplasmic reticulum membrane|GO:0031301,integral component of organelle membrane|GO:0031300,intrinsic component of organelle membrane|GO:0043227,membrane-bounded organelle|GO:004322…			http://www.uniprot.org/uniprot/F4JXW9	FALSE
Araip.10023561.1	0.456916	-1.13	73.31	0	Q9ZUR7	At2g37500	GO:0044238,primary metabolic process|GO:0009218,pyrimidine ribonucleotide metabolic process|GO:0046390,ribose phosphate biosynthetic process|GO:0044283,small molecule biosynthetic process|GO:0019752,carboxylic acid metabolic process|GO:0072528,pyrimidine-containing compound biosynthetic process|GO:0034654,nucleobase-containing compound biosynthetic process|GO:0034641,cellular nitrogen compound me…	GO:0005737,cytoplasm|GO:0009536,plastid|GO:0043231,intracellular membrane-bounded organelle|GO:0009532,plastid stroma|GO:0009570,chloroplast stroma|GO:0044464,cell part|GO:0044444,cytoplasmic part|GO:0005623,cell|GO:0005622,intracellular|GO:0044446,intracellular organelle part|GO:0043229,intracellular organelle|GO:0044435,plastid part|GO:0044434,chloroplast part|GO:0044424,intracellular part|GO:0…	GO:0004042,acetyl-CoA:L-glutamate N-acetyltransferase activity|GO:0004358,glutamate N-acetyltransferase activity|GO:0008080,N-acetyltransferase activity|GO:0016740,transferase activity|GO:0003824,catalytic activity|GO:0016407,acetyltransferase activity|GO:0016746,transferase activity, transferring acyl groups|GO:0016747,transferase activity, transferring acyl groups other than amino-acyl groups|G…	ath01210,2-Oxocarboxylic acid metabolism|ath01110,Biosynthesis of secondary metabolites|ath01230,Biosynthesis of amino acids|ath01100,Metabolic pathways|ath00220,Arginine biosynthesis	http://www.uniprot.org/uniprot/Q9ZUR7	FALSE
Araip.10022653.1	0.450625	-1.15	61.95	0	Q9LZ83	T32M21_20	GO:0033036,macromolecule localization|GO:0006869,lipid transport|GO:0006810,transport|GO:0044765,single-organism transport|GO:1902578,single-organism localization|GO:0071702,organic substance transport|GO:0051234,establishment of localization|GO:0010876,lipid localization|GO:0051179,localization|GO:0044699,single-organism process	GO:0005737,cytoplasm|GO:0043231,intracellular membrane-bounded organelle|GO:0005829,cytosol|GO:0044464,cell part|GO:0044444,cytoplasmic part|GO:0005623,cell|GO:0043226,organelle|GO:0043229,intracellular organelle|GO:0044424,intracellular part|GO:0005622,intracellular|GO:0043227,membrane-bounded organelle|GO:0005634,nucleus			http://www.uniprot.org/uniprot/Q9LZ83	FALSE
Araip.10017099.1	0.447513	-1.16	76.42	0	Q9FH05	SCPL42	GO:0044238,primary metabolic process|GO:0019538,protein metabolic process|GO:0043170,macromolecule metabolic process|GO:0071704,organic substance metabolic process|GO:0008152,metabolic process|GO:0006508,proteolysis|GO:0044248,cellular catabolic process|GO:0006807,nitrogen compound metabolic process|GO:0044267,cellular protein metabolic process|GO:1901575,organic substance catabolic process|GO:00…	GO:0005618,cell wall|GO:0044464,cell part|GO:0071944,cell periphery|GO:0005623,cell|GO:0030312,external encapsulating structure|GO:0005576,extracellular region	GO:0016787,hydrolase activity|GO:0017171,serine hydrolase activity|GO:0003824,catalytic activity|GO:0004180,carboxypeptidase activity|GO:0004185,serine-type carboxypeptidase activity|GO:0008238,exopeptidase activity|GO:0070011,peptidase activity, acting on L-amino acid peptides|GO:0070008,serine-type exopeptidase activity|GO:0008233,peptidase activity|GO:0008236,serine-type peptidase activity		http://www.uniprot.org/uniprot/Q9FH05	FALSE
Araip.10005349.1	0.438303	-1.19	82.95	0	O22203	CYP98A3	GO:0009893,positive regulation of metabolic process|GO:0019222,regulation of metabolic process|GO:0009891,positive regulation of biosynthetic process|GO:0006950,response to stress|GO:0009611,response to wounding|GO:0044249,cellular biosynthetic process|GO:0009698,phenylpropanoid metabolic process|GO:0009699,phenylpropanoid biosynthetic process|GO:0044699,single-organism process|GO:0080090,regulat…	GO:0005737,cytoplasm|GO:0005783,endoplasmic reticulum|GO:0016021,integral component of membrane|GO:0016020,membrane|GO:0044464,cell part|GO:0044444,cytoplasmic part|GO:0005739,mitochondrion|GO:0005622,intracellular|GO:0005623,cell|GO:0043229,intracellular organelle|GO:0071944,cell periphery|GO:0012505,endomembrane system|GO:0005886,plasma membrane|GO:0044424,intracellular part|GO:0044425,membrane…	GO:0043169,cation binding|GO:0004497,monooxygenase activity|GO:0046914,transition metal ion binding|GO:0020037,heme binding|GO:0016709,oxidoreductase activity, acting on paired donors, with incorporation or reduction of molecular oxygen, NAD(P)H as one donor, and incorporation of one atom of oxygen|GO:0097159,organic cyclic compound binding|GO:0046906,tetrapyrrole binding|GO:0016705,oxidoreductas…	ath01110,Biosynthesis of secondary metabolites|ath00940,Phenylpropanoid biosynthesis|ath00941,Flavonoid biosynthesis|ath01100,Metabolic pathways|ath00945,Stilbenoid, diarylheptanoid and gingerol biosynthesis	http://www.uniprot.org/uniprot/O22203	FALSE
Araip.10019026.1	0.420448	-1.25	60.74	6e-103	P19171	CHI-B	GO:0009607,response to biotic stimulus|GO:0008152,metabolic process|GO:0016052,carbohydrate catabolic process|GO:0046348,amino sugar catabolic process|GO:0044248,cellular catabolic process|GO:0044036,cell wall macromolecule metabolic process|GO:0006807,nitrogen compound metabolic process|GO:0008219,cell death|GO:0043170,macromolecule metabolic process|GO:0006022,aminoglycan metabolic process|GO:0…	GO:0005737,cytoplasm|GO:0043231,intracellular membrane-bounded organelle|GO:0005773,vacuole|GO:0044464,cell part|GO:0043229,intracellular organelle|GO:0005623,cell|GO:0005622,intracellular|GO:0044444,cytoplasmic part|GO:0044424,intracellular part|GO:0043227,membrane-bounded organelle|GO:0043226,organelle|GO:0005829,cytosol|GO:0098588,bounding membrane of organelle|GO:0016020,membrane|GO:0005774,v…	GO:0016787,hydrolase activity|GO:0097367,carbohydrate derivative binding|GO:0016798,hydrolase activity, acting on glycosyl bonds|GO:0003824,catalytic activity|GO:0008061,chitin binding|GO:0004553,hydrolase activity, hydrolyzing O-glycosyl compounds|GO:0004568,chitinase activity|GO:0005488,binding	ath00520,Amino sugar and nucleotide sugar metabolism|ath01100,Metabolic pathways	http://www.uniprot.org/uniprot/P19171	FALSE
Araip.10026586.1	0.389582	-1.36	84.68	0	O82647	PDC1	GO:0044238,primary metabolic process|GO:0019222,regulation of metabolic process|GO:0007165,signal transduction|GO:0071840,cellular component organization or biogenesis|GO:0051716,cellular response to stimulus|GO:0010310,regulation of hydrogen peroxide metabolic process|GO:0009751,response to salicylic acid|GO:0043207,response to external biotic stimulus|GO:0030163,protein catabolic process|GO:005…	GO:0005737,cytoplasm|GO:0005829,cytosol|GO:0016020,membrane|GO:0044464,cell part|GO:0005623,cell|GO:0005622,intracellular|GO:0044444,cytoplasmic part|GO:0044424,intracellular part	GO:1901681,sulfur compound binding|GO:0043168,anion binding|GO:0043167,ion binding|GO:0000287,magnesium ion binding|GO:0043169,cation binding|GO:0097159,organic cyclic compound binding|GO:0016829,lyase activity|GO:0030976,thiamine pyrophosphate binding|GO:0016830,carbon-carbon lyase activity|GO:0016831,carboxy-lyase activity|GO:0019842,vitamin binding|GO:0004737,pyruvate decarboxylase activity|GO…	ath01110,Biosynthesis of secondary metabolites|ath00010,Glycolysis / Gluconeogenesis|ath01100,Metabolic pathways	http://www.uniprot.org/uniprot/O82647	FALSE
Araip.10000043.1	0.384219	-1.38	71.89	0	Q39231	SUC2	GO:0015766,disaccharide transport|GO:0009311,oligosaccharide metabolic process|GO:0051179,localization|GO:0044699,single-organism process|GO:0044710,single-organism metabolic process|GO:0044262,cellular carbohydrate metabolic process|GO:0005984,disaccharide metabolic process|GO:0005985,sucrose metabolic process|GO:0008643,carbohydrate transport|GO:0071704,organic substance metabolic process|GO:00…	GO:0031226,intrinsic component of plasma membrane|GO:0016021,integral component of membrane|GO:0016020,membrane|GO:0044464,cell part|GO:0005623,cell|GO:0071944,cell periphery|GO:0005887,integral component of plasma membrane|GO:0005886,plasma membrane|GO:0044425,membrane part|GO:0044459,plasma membrane part|GO:0031224,intrinsic component of membrane	GO:0015295,solute:proton symporter activity|GO:0015294,solute:cation symporter activity|GO:0022891,substrate-specific transmembrane transporter activity|GO:0022892,substrate-specific transporter activity|GO:0005351,sugar:proton symporter activity|GO:0008506,sucrose:proton symporter activity|GO:0015293,symporter activity|GO:0051119,sugar transmembrane transporter activity|GO:1901476,carbohydrate t…		http://www.uniprot.org/uniprot/Q39231	FALSE
Araip.10023990.1	0.381565	-1.39	67.22	0	Q9FN08	BGAL10	GO:0044238,primary metabolic process|GO:0005975,carbohydrate metabolic process|GO:0008152,metabolic process|GO:0009628,response to abiotic stimulus|GO:0050896,response to stimulus|GO:0071704,organic substance metabolic process|GO:0080167,response to karrikin	GO:0005618,cell wall|GO:0044464,cell part|GO:0005623,cell|GO:0030312,external encapsulating structure|GO:0048046,apoplast|GO:0071944,cell periphery|GO:0009505,plant-type cell wall|GO:0005576,extracellular region|GO:0005737,cytoplasm|GO:0005622,intracellular|GO:0043231,intracellular membrane-bounded organelle|GO:0005773,vacuole|GO:0043229,intracellular organelle|GO:0044444,cytoplasmic part|GO:0044…	GO:0016787,hydrolase activity|GO:0015925,galactosidase activity|GO:0016798,hydrolase activity, acting on glycosyl bonds|GO:0003824,catalytic activity|GO:0004565,beta-galactosidase activity|GO:0004553,hydrolase activity, hydrolyzing O-glycosyl compounds		http://www.uniprot.org/uniprot/Q9FN08	FALSE
Araip.10000699.1	0.373712	-1.42	75.82	2e-35	Q9FKK1	MUF9.9	GO:0033036,macromolecule localization|GO:0034613,cellular protein localization|GO:0046907,intracellular transport|GO:0070727,cellular macromolecule localization|GO:0006886,intracellular protein transport|GO:0006810,transport|GO:0045184,establishment of protein localization|GO:0008104,protein localization|GO:0071702,organic substance transport|GO:0015031,protein transport|GO:0051234,establishment …	GO:0005784,Sec61 translocon complex|GO:0005783,endoplasmic reticulum|GO:0044464,cell part|GO:0005789,endoplasmic reticulum membrane|GO:0042175,nuclear outer membrane-endoplasmic reticulum membrane network|GO:0043229,intracellular organelle|GO:0071944,cell periphery|GO:0043227,membrane-bounded organelle|GO:0043226,organelle|GO:0005737,cytoplasm|GO:0031090,organelle membrane|GO:0016020,membrane|GO:…	GO:0022891,substrate-specific transmembrane transporter activity|GO:0008565,protein transporter activity|GO:0015450,P-P-bond-hydrolysis-driven protein transmembrane transporter activity|GO:0022884,macromolecule transmembrane transporter activity|GO:0005215,transporter activity|GO:0005085,guanyl-nucleotide exchange factor activity|GO:0008320,protein transmembrane transporter activity|GO:0015399,pr…	ath03060,Protein export|ath04145,Phagosome|ath04141,Protein processing in endoplasmic reticulum	http://www.uniprot.org/uniprot/Q9FKK1	FALSE
Araip.10022676.1	0.371131	-1.43	82.12	0	Q9SJT9	At2g21390	GO:0042221,response to chemical|GO:0010033,response to organic substance|GO:0022607,cellular component assembly|GO:0070271,protein complex biogenesis|GO:0043933,macromolecular complex subunit organization|GO:1903047,mitotic cell cycle process|GO:0044248,cellular catabolic process|GO:0044249,cellular biosynthetic process|GO:0008104,protein localization|GO:0000226,microtubule cytoskeleton organizat…	GO:0043229,intracellular organelle|GO:0030117,membrane coat|GO:0005622,intracellular|GO:0030135,coated vesicle|GO:0043226,organelle|GO:0030137,COPI-coated vesicle|GO:0005737,cytoplasm|GO:0030660,Golgi-associated vesicle membrane|GO:0030663,COPI-coated vesicle membrane|GO:0030662,coated vesicle membrane|GO:0016023,cytoplasmic, membrane-bounded vesicle|GO:0031410,cytoplasmic vesicle|GO:0098805,whol…	GO:0005198,structural molecule activity		http://www.uniprot.org/uniprot/Q9SJT9	FALSE
Araip.10036463.1	0.360982	-1.47	77.65	1e-100	Q9SUW2	APT3	GO:0009259,ribonucleotide metabolic process|GO:1901137,carbohydrate derivative biosynthetic process|GO:0044699,single-organism process|GO:0055086,nucleobase-containing small molecule metabolic process|GO:0009167,purine ribonucleoside monophosphate metabolic process|GO:0034641,cellular nitrogen compound metabolic process|GO:0009165,nucleotide biosynthetic process|GO:0009163,nucleoside biosynthetic…	GO:0005737,cytoplasm|GO:0005829,cytosol|GO:0044464,cell part|GO:0005623,cell|GO:0005622,intracellular|GO:0044444,cytoplasmic part|GO:0044424,intracellular part	GO:0003824,catalytic activity|GO:0016740,transferase activity|GO:0003999,adenine phosphoribosyltransferase activity|GO:0016757,transferase activity, transferring glycosyl groups|GO:0016763,transferase activity, transferring pentosyl groups	ath00230,Purine metabolism|ath01100,Metabolic pathways	http://www.uniprot.org/uniprot/Q9SUW2	FALSE
Araip.10030464.1	0.356013	-1.49	81.94	0	Q42479	CPK3	GO:0008104,protein localization|GO:0051049,regulation of transport|GO:0006820,anion transport|GO:0007165,signal transduction|GO:0034765,regulation of ion transmembrane transport|GO:0034762,regulation of transmembrane transport|GO:0009755,hormone-mediated signaling pathway|GO:0051716,cellular response to stimulus|GO:0018193,peptidyl-amino acid modification|GO:0033036,macromolecule localization|GO:…	GO:0005737,cytoplasm|GO:0005829,cytosol|GO:0043231,intracellular membrane-bounded organelle|GO:0005773,vacuole|GO:0005634,nucleus|GO:0016020,membrane|GO:0044464,cell part|GO:0044444,cytoplasmic part|GO:0005623,cell|GO:0005622,intracellular|GO:0043229,intracellular organelle|GO:0071944,cell periphery|GO:0005886,plasma membrane|GO:0044424,intracellular part|GO:0043227,membrane-bounded organelle|GO:…	GO:0035639,purine ribonucleoside triphosphate binding|GO:0004672,protein kinase activity|GO:0043167,ion binding|GO:1901363,heterocyclic compound binding|GO:0001883,purine nucleoside binding|GO:0001882,nucleoside binding|GO:0043168,anion binding|GO:0043169,cation binding|GO:0000166,nucleotide binding|GO:0004674,protein serine/threonine kinase activity|GO:0016740,transferase activity|GO:1901265,nuc…	ath04626,Plant-pathogen interaction	http://www.uniprot.org/uniprot/Q42479	FALSE
Araip.10014126.1	0.346277	-1.53	76.91	0	Q9LPD9	MCM2	GO:0022622,root system development|GO:0006479,protein methylation|GO:0080090,regulation of primary metabolic process|GO:0019222,regulation of metabolic process|GO:2000241,regulation of reproductive process|GO:0048580,regulation of post-embryonic development|GO:0009165,nucleotide biosynthetic process|GO:0035266,meristem growth|GO:0044281,small molecule metabolic process|GO:0051567,histone H3-K9 me…	GO:0043234,protein complex|GO:0005737,cytoplasm|GO:0005829,cytosol|GO:0042555,MCM complex|GO:0032991,macromolecular complex|GO:0043231,intracellular membrane-bounded organelle|GO:0005634,nucleus|GO:0044464,cell part|GO:0044444,cytoplasmic part|GO:0005623,cell|GO:0005622,intracellular|GO:0044446,intracellular organelle part|GO:0043229,intracellular organelle|GO:0044428,nuclear part|GO:0000347,THO …	GO:0035639,purine ribonucleoside triphosphate binding|GO:0005488,binding|GO:0003676,nucleic acid binding|GO:0003677,DNA binding|GO:0003678,DNA helicase activity|GO:0043167,ion binding|GO:1901363,heterocyclic compound binding|GO:0001883,purine nucleoside binding|GO:0001882,nucleoside binding|GO:0043168,anion binding|GO:0043169,cation binding|GO:0000166,nucleotide binding|GO:1901265,nucleoside phos…	ath03030,DNA replication	http://www.uniprot.org/uniprot/Q9LPD9	FALSE
Araip.10034405.1	0.34151	-1.55	77.06	0	Q9XGZ0	NADP-ME3	GO:0048589,developmental growth|GO:0048588,developmental cell growth|GO:0048468,cell development|GO:0044281,small molecule metabolic process|GO:0071840,cellular component organization or biogenesis|GO:0044710,single-organism metabolic process|GO:0044711,single-organism biosynthetic process|GO:0071555,cell wall organization|GO:0048868,pollen tube development|GO:0048869,cellular developmental proce…	GO:0005737,cytoplasm|GO:0005829,cytosol|GO:0044464,cell part|GO:0005623,cell|GO:0005622,intracellular|GO:0044444,cytoplasmic part|GO:0044424,intracellular part|GO:0009536,plastid|GO:0043231,intracellular membrane-bounded organelle|GO:0043229,intracellular organelle|GO:0043227,membrane-bounded organelle|GO:0043226,organelle|GO:0009507,chloroplast	GO:0051287,NAD binding|GO:0008948,oxaloacetate decarboxylase activity|GO:0005488,binding|GO:0000166,nucleotide binding|GO:1901363,heterocyclic compound binding|GO:1901265,nucleoside phosphate binding|GO:0016491,oxidoreductase activity|GO:0043169,cation binding|GO:0016829,lyase activity|GO:0043167,ion binding|GO:0046872,metal ion binding|GO:0050662,coenzyme binding|GO:0036094,small molecule bindin…	ath00620,Pyruvate metabolism|ath00710,Carbon fixation in photosynthetic organisms|ath01100,Metabolic pathways|ath01200,Carbon metabolism	http://www.uniprot.org/uniprot/Q9XGZ0	FALSE
Araip.10007171.1	0.312083	-1.68	65.54	0	F4HTM3	GCS1	GO:0022622,root system development|GO:0030154,cell differentiation|GO:0009311,oligosaccharide metabolic process|GO:0044249,cellular biosynthetic process|GO:0090558,plant epidermis development|GO:0034645,cellular macromolecule biosynthetic process|GO:1901137,carbohydrate derivative biosynthetic process|GO:0008544,epidermis development|GO:0009100,glycoprotein metabolic process|GO:0007275,multicellu…	GO:0005783,endoplasmic reticulum|GO:0005789,endoplasmic reticulum membrane|GO:0042175,nuclear outer membrane-endoplasmic reticulum membrane network|GO:0043229,intracellular organelle|GO:0043227,membrane-bounded organelle|GO:0043226,organelle|GO:0031224,intrinsic component of membrane|GO:0005737,cytoplasm|GO:0031090,organelle membrane|GO:0016021,integral component of membrane|GO:0016020,membrane|G…	GO:0015926,glucosidase activity|GO:0016787,hydrolase activity|GO:0003824,catalytic activity|GO:0016798,hydrolase activity, acting on glycosyl bonds|GO:0090599,alpha-glucosidase activity|GO:0004573,mannosyl-oligosaccharide glucosidase activity|GO:0004553,hydrolase activity, hydrolyzing O-glycosyl compounds|GO:0004558,alpha-1,4-glucosidase activity	ath04141,Protein processing in endoplasmic reticulum|ath00510,N-Glycan biosynthesis|ath01100,Metabolic pathways	http://www.uniprot.org/uniprot/F4HTM3	FALSE
Araip.10016358.1	0.267943	-1.9	35.71	5.5	Q9SJT1	SAE2	GO:0061458,reproductive system development|GO:0009791,post-embryonic development|GO:0009790,embryo development|GO:0009793,embryo development ending in seed dormancy|GO:0048608,reproductive structure development|GO:0007275,multicellular organism development|GO:0044699,single-organism process|GO:0044267,cellular protein metabolic process|GO:0044260,cellular macromolecule metabolic process|GO:007170…	GO:0043229,intracellular organelle|GO:0043227,membrane-bounded organelle|GO:0043226,organelle|GO:0030054,cell junction|GO:0005737,cytoplasm|GO:0005634,nucleus|GO:0031510,SUMO activating enzyme complex|GO:1902494,catalytic complex|GO:0055044,symplast|GO:0005911,cell-cell junction|GO:0009506,plasmodesma|GO:0043234,protein complex|GO:0032991,macromolecular complex|GO:0043231,intracellular membrane-b…	GO:0035639,purine ribonucleoside triphosphate binding|GO:0005488,binding|GO:0043167,ion binding|GO:1901363,heterocyclic compound binding|GO:1901265,nucleoside phosphate binding|GO:0001882,nucleoside binding|GO:0043168,anion binding|GO:0043169,cation binding|GO:0008641,small protein activating enzyme activity|GO:0000166,nucleotide binding|GO:0001883,purine nucleoside binding|GO:0032549,ribonucleos…	ath04120,Ubiquitin mediated proteolysis	http://www.uniprot.org/uniprot/Q9SJT1	FALSE
Araip.10003529.1	0.25	-2	83.51	0	Q9ZVI9	PECT1	GO:0006650,glycerophospholipid metabolic process|GO:0044249,cellular biosynthetic process|GO:0044255,cellular lipid metabolic process|GO:0044699,single-organism process|GO:0045017,glycerolipid biosynthetic process|GO:0044710,single-organism metabolic process|GO:0044711,single-organism biosynthetic process|GO:0071704,organic substance metabolic process|GO:0006646,phosphatidylethanolamine biosynthe…	GO:0098573,intrinsic component of mitochondrial membrane|GO:0019867,outer membrane|GO:0043229,intracellular organelle|GO:0031306,intrinsic component of mitochondrial outer membrane|GO:0031301,integral component of organelle membrane|GO:0031300,intrinsic component of organelle membrane|GO:0032592,integral component of mitochondrial membrane|GO:0043227,membrane-bounded organelle|GO:0043226,organell…	GO:0016779,nucleotidyltransferase activity|GO:0003824,catalytic activity|GO:0016772,transferase activity, transferring phosphorus-containing groups|GO:0070567,cytidylyltransferase activity|GO:0016740,transferase activity|GO:0004306,ethanolamine-phosphate cytidylyltransferase activity	ath00564,Glycerophospholipid metabolism|ath01100,Metabolic pathways	http://www.uniprot.org/uniprot/Q9ZVI9	FALSE
Araip.10002434.1	0.246558	-2.02	23.73	0.032	Q8RY22	DEGP7	GO:0009628,response to abiotic stimulus|GO:0009892,negative regulation of metabolic process|GO:0019222,regulation of metabolic process|GO:0009101,glycoprotein biosynthetic process|GO:0009314,response to radiation|GO:0031324,negative regulation of cellular metabolic process|GO:0031323,regulation of cellular metabolic process|GO:0044249,cellular biosynthetic process|GO:0009416,response to light sti…	GO:0005737,cytoplasm|GO:0009536,plastid|GO:0043231,intracellular membrane-bounded organelle|GO:0005829,cytosol|GO:0044464,cell part|GO:0044444,cytoplasmic part|GO:0005623,cell|GO:0005622,intracellular|GO:0043229,intracellular organelle|GO:0044424,intracellular part|GO:0043227,membrane-bounded organelle|GO:0043226,organelle|GO:0009507,chloroplast	GO:0004252,serine-type endopeptidase activity|GO:0004175,endopeptidase activity|GO:0017171,serine hydrolase activity|GO:0016787,hydrolase activity|GO:0003824,catalytic activity|GO:0070011,peptidase activity, acting on L-amino acid peptides|GO:0008233,peptidase activity|GO:0008236,serine-type peptidase activity		http://www.uniprot.org/uniprot/Q8RY22	FALSE
Araip.10026823.1	0.225313	-2.15	52.13	2e-26	Q9LDB4	LTP6	GO:0033036,macromolecule localization|GO:0006869,lipid transport|GO:0006810,transport|GO:0044765,single-organism transport|GO:1902578,single-organism localization|GO:0071702,organic substance transport|GO:0051234,establishment of localization|GO:0010876,lipid localization|GO:0051179,localization|GO:0044699,single-organism process	GO:0016020,membrane	GO:0008289,lipid binding|GO:0005488,binding		http://www.uniprot.org/uniprot/Q9LDB4	FALSE
Araip.10031007.1	0.198884	-2.33	73.23	0	P92948	CDC5	GO:0080090,regulation of primary metabolic process|GO:0019222,regulation of metabolic process|GO:0048584,positive regulation of response to stimulus|GO:0048583,regulation of response to stimulus|GO:0031349,positive regulation of defense response|GO:0007165,signal transduction|GO:1901362,organic cyclic compound biosynthetic process|GO:0031347,regulation of defense response|GO:0044710,single-organi…	GO:0005737,cytoplasm|GO:0009536,plastid|GO:0032991,macromolecular complex|GO:0043231,intracellular membrane-bounded organelle|GO:0005634,nucleus|GO:0044464,cell part|GO:0044444,cytoplasmic part|GO:0005623,cell|GO:0030529,intracellular ribonucleoprotein complex|GO:0044446,intracellular organelle part|GO:0043229,intracellular organelle|GO:0044428,nuclear part|GO:0044422,organelle part|GO:0044424,in…	GO:0003676,nucleic acid binding|GO:0003700,transcription factor activity, sequence-specific DNA binding|GO:0097159,organic cyclic compound binding|GO:0005488,binding|GO:0005515,protein binding|GO:0003677,DNA binding|GO:1901363,heterocyclic compound binding|GO:0001071,nucleic acid binding transcription factor activity|GO:0044212,transcription regulatory region DNA binding|GO:0043565,sequence-speci…	ath03040,Spliceosome	http://www.uniprot.org/uniprot/P92948	FALSE
Araip.10011365.1	0.115824	-3.11	73.43	4e-169	Q9LIH2	At3g20920	GO:0033036,macromolecule localization|GO:0008104,protein localization|GO:0006810,transport|GO:0045184,establishment of protein localization|GO:0071702,organic substance transport|GO:0015031,protein transport|GO:0051234,establishment of localization|GO:0051179,localization|GO:0042886,amide transport|GO:0071705,nitrogen compound transport|GO:0015833,peptide transport	GO:0016021,integral component of membrane|GO:0016020,membrane|GO:0044464,cell part|GO:0005623,cell|GO:0071944,cell periphery|GO:0005886,plasma membrane|GO:0044425,membrane part|GO:0031224,intrinsic component of membrane	GO:0008565,protein transporter activity|GO:0005215,transporter activity|GO:0022892,substrate-specific transporter activity|GO:0015197,peptide transporter activity	ath03060,Protein export|ath04141,Protein processing in endoplasmic reticulum	http://www.uniprot.org/uniprot/Q9LIH2	FALSE

## Sheet: kainong176-5vs70-5
ID	FoldChange	Log2FoldChange	Identity	Evalue	Uniprot	Genename	Biological Process	Cell Component	Molecular Function	KEGG Pathways	UNIPROT_URL	Transcription Factor
Araip.10004089.1	6.32033	2.66	57.12	0	F4HRS2	SWEETIE	GO:0044707,single-multicellular organism process|GO:0080090,regulation of primary metabolic process|GO:0019222,regulation of metabolic process|GO:1900908,regulation of olefin metabolic process|GO:0031323,regulation of cellular metabolic process|GO:0019752,carboxylic acid metabolic process|GO:1901564,organonitrogen compound metabolic process|GO:0008152,metabolic process|GO:0044723,single-organism …	GO:0005737,cytoplasm|GO:0005829,cytosol|GO:0044464,cell part|GO:0005623,cell|GO:0005622,intracellular|GO:0044444,cytoplasmic part|GO:0044424,intracellular part			http://www.uniprot.org/uniprot/F4HRS2	FALSE
Araip.10007669.1	6.1475	2.62	72.04	0	Q8LDW8	GLX2-4	GO:0006575,cellular modified amino acid metabolic process|GO:0044238,primary metabolic process|GO:0042398,cellular modified amino acid biosynthetic process|GO:0019752,carboxylic acid metabolic process|GO:0006089,lactate metabolic process|GO:0044248,cellular catabolic process|GO:0044249,cellular biosynthetic process|GO:0034641,cellular nitrogen compound metabolic process|GO:0006807,nitrogen compou…	GO:0005737,cytoplasm|GO:0009536,plastid|GO:0043231,intracellular membrane-bounded organelle|GO:0044464,cell part|GO:0044444,cytoplasmic part|GO:0005623,cell|GO:0005622,intracellular|GO:0043229,intracellular organelle|GO:0044424,intracellular part|GO:0043227,membrane-bounded organelle|GO:0043226,organelle|GO:0009507,chloroplast	GO:0016787,hydrolase activity|GO:0016790,thiolester hydrolase activity|GO:0046914,transition metal ion binding|GO:0043169,cation binding|GO:0004416,hydroxyacylglutathione hydrolase activity|GO:0016788,hydrolase activity, acting on ester bonds|GO:0043167,ion binding|GO:0003824,catalytic activity|GO:0008270,zinc ion binding|GO:0046872,metal ion binding|GO:0005488,binding	ath00620,Pyruvate metabolism	http://www.uniprot.org/uniprot/Q8LDW8	FALSE
Araip.10003315.1	4.85678	2.28	58	0	Q94JZ8	PUX7	GO:0032502,developmental process|GO:0048573,photoperiodism, flowering|GO:0009648,photoperiodism|GO:0032501,multicellular organismal process|GO:0048608,reproductive structure development|GO:0044707,single-multicellular organism process|GO:0022414,reproductive process|GO:0061458,reproductive system development|GO:0009314,response to radiation|GO:0050896,response to stimulus|GO:0048856,anatomical st…	GO:0043231,intracellular membrane-bounded organelle|GO:0005634,nucleus|GO:0044464,cell part|GO:0005623,cell|GO:0005622,intracellular|GO:0043229,intracellular organelle|GO:0044424,intracellular part|GO:0043227,membrane-bounded organelle|GO:0043226,organelle	GO:0030674,protein binding, bridging|GO:0005488,binding|GO:0005515,protein binding|GO:0060090,binding, bridging		http://www.uniprot.org/uniprot/Q94JZ8	FALSE
Araip.10031675.1	3.605	1.85	68.37	0	Q9SD85	CYP75B1	GO:0009314,response to radiation|GO:0009411,response to UV|GO:0009416,response to light stimulus|GO:0044699,single-organism process|GO:0009733,response to auxin|GO:0009718,anthocyanin-containing compound biosynthetic process|GO:0044710,single-organism metabolic process|GO:0044711,single-organism biosynthetic process|GO:0042440,pigment metabolic process|GO:0044550,secondary metabolite biosynthetic…	GO:0005783,endoplasmic reticulum|GO:0005789,endoplasmic reticulum membrane|GO:0042175,nuclear outer membrane-endoplasmic reticulum membrane network|GO:0043229,intracellular organelle|GO:0043227,membrane-bounded organelle|GO:0043226,organelle|GO:0031224,intrinsic component of membrane|GO:0005737,cytoplasm|GO:0031090,organelle membrane|GO:0016021,integral component of membrane|GO:0016020,membrane|G…	GO:0043169,cation binding|GO:0004497,monooxygenase activity|GO:0046914,transition metal ion binding|GO:0020037,heme binding|GO:0016709,oxidoreductase activity, acting on paired donors, with incorporation or reduction of molecular oxygen, NAD(P)H as one donor, and incorporation of one atom of oxygen|GO:0097159,organic cyclic compound binding|GO:0046906,tetrapyrrole binding|GO:0016705,oxidoreductas…	ath01110,Biosynthesis of secondary metabolites|ath00941,Flavonoid biosynthesis|ath01100,Metabolic pathways|ath00944,Flavone and flavonol biosynthesis	http://www.uniprot.org/uniprot/Q9SD85	FALSE
Araip.10023187.1	3.5801	1.84	70.4	0	Q8GW61	STP14	GO:0046323,glucose import|GO:0008643,carbohydrate transport|GO:0034219,carbohydrate transmembrane transport|GO:0044699,single-organism process|GO:0015992,proton transport|GO:0008645,hexose transport|GO:0051179,localization|GO:0015758,glucose transport|GO:0006810,transport|GO:0071702,organic substance transport|GO:0015672,monovalent inorganic cation transport|GO:0035428,hexose transmembrane transp…	GO:0031226,intrinsic component of plasma membrane|GO:0016021,integral component of membrane|GO:0016020,membrane|GO:0044464,cell part|GO:0005623,cell|GO:0071944,cell periphery|GO:0005887,integral component of plasma membrane|GO:0005886,plasma membrane|GO:0044425,membrane part|GO:0044459,plasma membrane part|GO:0031224,intrinsic component of membrane	GO:0005355,glucose transmembrane transporter activity|GO:0015295,solute:proton symporter activity|GO:0022891,substrate-specific transmembrane transporter activity|GO:0022892,substrate-specific transporter activity|GO:0005351,sugar:proton symporter activity|GO:0015293,symporter activity|GO:0051119,sugar transmembrane transporter activity|GO:1901476,carbohydrate transporter activity|GO:0005215,tran…		http://www.uniprot.org/uniprot/Q8GW61	FALSE
Araip.10009464.1	3.55537	1.83	86.23	0	O24457	PDH-E1 ALPHA	GO:0009185,ribonucleoside diphosphate metabolic process|GO:0006732,coenzyme metabolic process|GO:0009141,nucleoside triphosphate metabolic process|GO:0009144,purine nucleoside triphosphate metabolic process|GO:0019752,carboxylic acid metabolic process|GO:0044723,single-organism carbohydrate metabolic process|GO:0034641,cellular nitrogen compound metabolic process|GO:0006807,nitrogen compound meta…	GO:0031975,envelope|GO:0043229,intracellular organelle|GO:0043227,membrane-bounded organelle|GO:0043226,organelle|GO:0005737,cytoplasm|GO:0009941,chloroplast envelope|GO:0009536,plastid|GO:0009532,plastid stroma|GO:0009570,chloroplast stroma|GO:0044435,plastid part|GO:0044434,chloroplast part|GO:0031967,organelle envelope|GO:0009507,chloroplast|GO:0009526,plastid envelope|GO:0043231,intracellular…	GO:0004738,pyruvate dehydrogenase activity|GO:0004739,pyruvate dehydrogenase (acetyl-transferring) activity|GO:0016624,oxidoreductase activity, acting on the aldehyde or oxo group of donors, disulfide as acceptor|GO:0003824,catalytic activity|GO:0016903,oxidoreductase activity, acting on the aldehyde or oxo group of donors|GO:0016491,oxidoreductase activity	ath00620,Pyruvate metabolism|ath00020,Citrate cycle (TCA cycle)|ath00010,Glycolysis / Gluconeogenesis|ath01200,Carbon metabolism|ath01110,Biosynthesis of secondary metabolites|ath01100,Metabolic pathways	http://www.uniprot.org/uniprot/O24457	FALSE
Araip.10016957.1	3.24901	1.7	38.4	3e-57	Q76E23	EIF4G	GO:0033993,response to lipid|GO:0009607,response to biotic stimulus|GO:0044238,primary metabolic process|GO:0080090,regulation of primary metabolic process|GO:0019222,regulation of metabolic process|GO:2000112,regulation of cellular macromolecule biosynthetic process|GO:0009606,tropism|GO:0031323,regulation of cellular metabolic process|GO:1903047,mitotic cell cycle process|GO:1901564,organonitro…		GO:0005488,binding|GO:0097159,organic cyclic compound binding|GO:0008135,translation factor activity, RNA binding|GO:0003723,RNA binding|GO:0003676,nucleic acid binding|GO:1901363,heterocyclic compound binding|GO:0003743,translation initiation factor activity|GO:0003729,mRNA binding	ath03013,RNA transport	http://www.uniprot.org/uniprot/Q76E23	FALSE
Araip.10040083.1	3.16017	1.66	88.63	0	Q38862	IPS2	GO:0006778,porphyrin-containing compound metabolic process|GO:0044281,small molecule metabolic process|GO:0044283,small molecule biosynthetic process|GO:1901360,organic cyclic compound metabolic process|GO:1901361,organic cyclic compound catabolic process|GO:0044712,single-organism catabolic process|GO:0044710,single-organism metabolic process|GO:0044711,single-organism biosynthetic process|GO:00…	GO:0005737,cytoplasm|GO:0044464,cell part|GO:0005623,cell|GO:0005622,intracellular|GO:0044424,intracellular part	GO:0004512,inositol-3-phosphate synthase activity|GO:0016853,isomerase activity|GO:0003824,catalytic activity|GO:0005488,binding|GO:0005515,protein binding|GO:0016872,intramolecular lyase activity	ath00562,Inositol phosphate metabolism|ath01100,Metabolic pathways	http://www.uniprot.org/uniprot/Q38862	FALSE
Araip.10030609.1	3.16017	1.66	74.21	0	Q9LFL3	At5g16880	GO:0008104,protein localization|GO:0072666,establishment of protein localization to vacuole|GO:0072665,protein localization to vacuole|GO:0061025,membrane fusion|GO:0061024,membrane organization|GO:0051641,cellular localization|GO:0071840,cellular component organization or biogenesis|GO:0051234,establishment of localization|GO:0070727,cellular macromolecule localization|GO:0006886,intracellular p…	GO:0005737,cytoplasm|GO:0005829,cytosol|GO:0016020,membrane|GO:0044464,cell part|GO:0005623,cell|GO:0005622,intracellular|GO:0044444,cytoplasmic part|GO:0071944,cell periphery|GO:0005886,plasma membrane|GO:0044424,intracellular part			http://www.uniprot.org/uniprot/Q9LFL3	FALSE
Araip.10039411.1	3.09513	1.63	89.43	0	Q9LDZ0	HSP70-10	GO:0006457,protein folding|GO:0010038,response to metal ion|GO:0009314,response to radiation|GO:0019752,carboxylic acid metabolic process|GO:0000302,response to reactive oxygen species|GO:0044248,cellular catabolic process|GO:0009416,response to light stimulus|GO:0044281,small molecule metabolic process|GO:0044282,small molecule catabolic process|GO:0042221,response to chemical|GO:0009651,respons…	GO:0043229,intracellular organelle|GO:0071944,cell periphery|GO:0043227,membrane-bounded organelle|GO:0043226,organelle|GO:0005737,cytoplasm|GO:0009536,plastid|GO:0031090,organelle membrane|GO:0005773,vacuole|GO:0098805,whole membrane|GO:0016020,membrane|GO:0005739,mitochondrion|GO:0005774,vacuolar membrane|GO:0044437,vacuolar part|GO:0005794,Golgi apparatus|GO:0098588,bounding membrane of organe…	GO:0035639,purine ribonucleoside triphosphate binding|GO:0005488,binding|GO:0043167,ion binding|GO:1901363,heterocyclic compound binding|GO:1901265,nucleoside phosphate binding|GO:0001882,nucleoside binding|GO:0043168,anion binding|GO:0051082,unfolded protein binding|GO:0000166,nucleotide binding|GO:0001883,purine nucleoside binding|GO:0032549,ribonucleoside binding|GO:0017076,purine nucleotide b…	ath04144,Endocytosis|ath03040,Spliceosome|ath04141,Protein processing in endoplasmic reticulum	http://www.uniprot.org/uniprot/Q9LDZ0	FALSE
Araip.10018340.1	3.05252	1.61	89.88	2e-166	O64700	UREG	GO:0048554,positive regulation of metalloenzyme activity|GO:0019222,regulation of metabolic process|GO:0048552,regulation of metalloenzyme activity|GO:0050790,regulation of catalytic activity|GO:0008152,metabolic process|GO:0006807,nitrogen compound metabolic process|GO:0065007,biological regulation|GO:0044093,positive regulation of molecular function|GO:0048518,positive regulation of biological …		GO:0016151,nickel cation binding|GO:0035639,purine ribonucleoside triphosphate binding|GO:0005488,binding|GO:0043167,ion binding|GO:1901363,heterocyclic compound binding|GO:1901265,nucleoside phosphate binding|GO:0001882,nucleoside binding|GO:0043168,anion binding|GO:0043169,cation binding|GO:0046914,transition metal ion binding|GO:0016462,pyrophosphatase activity|GO:0000166,nucleotide binding|GO…		http://www.uniprot.org/uniprot/O64700	FALSE
Araip.10021349.1	2.90795	1.54	51.33	5e-40	F4I1G1	At1g29350			GO:0097159,organic cyclic compound binding|GO:0005488,binding|GO:0003676,nucleic acid binding|GO:0003729,mRNA binding|GO:1901363,heterocyclic compound binding|GO:0003723,RNA binding		http://www.uniprot.org/uniprot/F4I1G1	FALSE
Araip.10006501.1	2.88786	1.53	79.74	2e-179	Q9C8K8	At1g51560	GO:0008152,metabolic process|GO:0044710,single-organism metabolic process|GO:0044699,single-organism process|GO:0055114,oxidation-reduction process		GO:0043168,anion binding|GO:0050662,coenzyme binding|GO:0097367,carbohydrate derivative binding|GO:0097159,organic cyclic compound binding|GO:0000166,nucleotide binding|GO:0036094,small molecule binding|GO:0003824,catalytic activity|GO:0048037,cofactor binding|GO:0032553,ribonucleotide binding|GO:0010181,FMN binding|GO:0005488,binding|GO:0043167,ion binding|GO:1901363,heterocyclic compound bindin…		http://www.uniprot.org/uniprot/Q9C8K8	FALSE
Araip.10002134.1	2.88786	1.53	56.07	1e-91	Q8LB47	AR192	GO:0008104,protein localization|GO:0019222,regulation of metabolic process|GO:0009218,pyrimidine ribonucleotide metabolic process|GO:0009165,nucleotide biosynthetic process|GO:0044281,small molecule metabolic process|GO:1901362,organic cyclic compound biosynthetic process|GO:1901360,organic cyclic compound metabolic process|GO:0044710,single-organism metabolic process|GO:0044711,single-organism b…	GO:0005737,cytoplasm|GO:0043231,intracellular membrane-bounded organelle|GO:0043233,organelle lumen|GO:0044464,cell part|GO:0044444,cytoplasmic part|GO:0031974,membrane-enclosed lumen|GO:0005622,intracellular|GO:0044446,intracellular organelle part|GO:0070013,intracellular organelle lumen|GO:0043229,intracellular organelle|GO:0005739,mitochondrion|GO:0044429,mitochondrial part|GO:0005759,mitochon…	GO:0005488,binding|GO:0060590,ATPase regulator activity|GO:0000166,nucleotide binding|GO:1901363,heterocyclic compound binding|GO:1901265,nucleoside phosphate binding|GO:0043169,cation binding|GO:0098772,molecular function regulator|GO:0046914,transition metal ion binding|GO:0060589,nucleoside-triphosphatase regulator activity|GO:0051087,chaperone binding|GO:0043167,ion binding|GO:0017076,purine …		http://www.uniprot.org/uniprot/Q8LB47	FALSE
Araip.10029012.1	2.82843	1.5	66.45	0	Q42600	CYP84A1	GO:0009314,response to radiation|GO:0044249,cellular biosynthetic process|GO:0009411,response to UV|GO:0009416,response to light stimulus|GO:1901362,organic cyclic compound biosynthetic process|GO:0009699,phenylpropanoid biosynthetic process|GO:1901360,organic cyclic compound metabolic process|GO:1901576,organic substance biosynthetic process|GO:0044710,single-organism metabolic process|GO:004471…	GO:0005737,cytoplasm|GO:0005783,endoplasmic reticulum|GO:0016021,integral component of membrane|GO:0016020,membrane|GO:0044464,cell part|GO:0044444,cytoplasmic part|GO:0005623,cell|GO:0005622,intracellular|GO:0043229,intracellular organelle|GO:0012505,endomembrane system|GO:0044424,intracellular part|GO:0044425,membrane part|GO:0043227,membrane-bounded organelle|GO:0043226,organelle|GO:0031224,in…	GO:0043169,cation binding|GO:0004497,monooxygenase activity|GO:0046914,transition metal ion binding|GO:0020037,heme binding|GO:0016709,oxidoreductase activity, acting on paired donors, with incorporation or reduction of molecular oxygen, NAD(P)H as one donor, and incorporation of one atom of oxygen|GO:0097159,organic cyclic compound binding|GO:0046906,tetrapyrrole binding|GO:0016705,oxidoreductas…	ath00940,Phenylpropanoid biosynthesis|ath01100,Metabolic pathways|ath01110,Biosynthesis of secondary metabolites	http://www.uniprot.org/uniprot/Q42600	FALSE
Araip.10025337.1	2.67586	1.42	91.95	3e-114	Q9FFR3	At5g41670	GO:0050896,response to stimulus|GO:0006739,NADP metabolic process|GO:0010038,response to metal ion|GO:0006732,coenzyme metabolic process|GO:0006733,oxidoreduction coenzyme metabolic process|GO:0019752,carboxylic acid metabolic process|GO:0046496,nicotinamide nucleotide metabolic process|GO:0044723,single-organism carbohydrate metabolic process|GO:0034641,cellular nitrogen compound metabolic proce…	GO:0043229,intracellular organelle|GO:0043227,membrane-bounded organelle|GO:0043226,organelle|GO:0030054,cell junction|GO:0005737,cytoplasm|GO:0009536,plastid|GO:0009532,plastid stroma|GO:0009570,chloroplast stroma|GO:0005739,mitochondrion|GO:0044435,plastid part|GO:0044434,chloroplast part|GO:0055044,symplast|GO:0005911,cell-cell junction|GO:0009506,plasmodesma|GO:0009507,chloroplast|GO:0043231,…	GO:0005488,binding|GO:0050662,coenzyme binding|GO:0050661,NADP binding|GO:0016614,oxidoreductase activity, acting on CH-OH group of donors|GO:0016616,oxidoreductase activity, acting on the CH-OH group of donors, NAD or NADP as acceptor|GO:0097159,organic cyclic compound binding|GO:0000166,nucleotide binding|GO:0036094,small molecule binding|GO:0003824,catalytic activity|GO:0048037,cofactor bindin…	ath00030,Pentose phosphate pathway|ath00480,Glutathione metabolism|ath01100,Metabolic pathways|ath01200,Carbon metabolism|ath01110,Biosynthesis of secondary metabolites	http://www.uniprot.org/uniprot/Q9FFR3	FALSE
Araip.10011632.1	2.54912	1.35	22.86	5e-15	Q9M9Y8	CRTISO	GO:0044249,cellular biosynthetic process|GO:0071840,cellular component organization or biogenesis|GO:0009657,plastid organization|GO:1901576,organic substance biosynthetic process|GO:0044710,single-organism metabolic process|GO:0044711,single-organism biosynthetic process|GO:0042440,pigment metabolic process|GO:0071704,organic substance metabolic process|GO:0016043,cellular component organization…	GO:0031975,envelope|GO:0043229,intracellular organelle|GO:0042170,plastid membrane|GO:0043227,membrane-bounded organelle|GO:0043226,organelle|GO:0005737,cytoplasm|GO:0009941,chloroplast envelope|GO:0009536,plastid|GO:0031090,organelle membrane|GO:0016020,membrane|GO:0044435,plastid part|GO:0044434,chloroplast part|GO:0031969,chloroplast membrane|GO:0031967,organelle envelope|GO:0009507,chloroplas…	GO:0003824,catalytic activity|GO:0016853,isomerase activity|GO:0046608,carotenoid isomerase activity|GO:0016859,cis-trans isomerase activity|GO:0016491,oxidoreductase activity	ath00906,Carotenoid biosynthesis|ath01110,Biosynthesis of secondary metabolites|ath01100,Metabolic pathways	http://www.uniprot.org/uniprot/Q9M9Y8	FALSE
Araip.10003349.1	2.46229	1.3	72.14	1e-66	O64866	At2g44310	GO:0050801,ion homeostasis|GO:0042592,homeostatic process|GO:0055074,calcium ion homeostasis|GO:0098771,inorganic ion homeostasis|GO:0044699,single-organism process|GO:0072507,divalent inorganic cation homeostasis|GO:0051179,localization|GO:0035725,sodium ion transmembrane transport|GO:0065007,biological regulation|GO:0098662,inorganic cation transmembrane transport|GO:0098660,inorganic ion trans…	GO:0005737,cytoplasm|GO:0005829,cytosol|GO:0044464,cell part|GO:0005623,cell|GO:0005622,intracellular|GO:0044444,cytoplasmic part|GO:0044424,intracellular part	GO:0043169,cation binding|GO:0043167,ion binding|GO:0005488,binding|GO:0046872,metal ion binding|GO:0005509,calcium ion binding|GO:0099516,ion antiporter activity|GO:0015085,calcium ion transmembrane transporter activity|GO:0015081,sodium ion transmembrane transporter activity|GO:0015491,cation:cation antiporter activity|GO:0015077,monovalent inorganic cation transmembrane transporter activity|GO…		http://www.uniprot.org/uniprot/O64866	FALSE
Araip.10024225.1	2.46229	1.3	72.29	1e-29	Q8W1Y0	SYN4	GO:0080090,regulation of primary metabolic process|GO:0019222,regulation of metabolic process|GO:1901362,organic cyclic compound biosynthetic process|GO:0071840,cellular component organization or biogenesis|GO:0010605,negative regulation of macromolecule metabolic process|GO:0010608,posttranscriptional regulation of gene expression|GO:0040029,regulation of gene expression, epigenetic|GO:0016458,g…	GO:0031974,membrane-enclosed lumen|GO:0043229,intracellular organelle|GO:0043228,non-membrane-bounded organelle|GO:0000228,nuclear chromosome|GO:0043227,membrane-bounded organelle|GO:0043226,organelle|GO:0031981,nuclear lumen|GO:0005634,nucleus|GO:0005694,chromosome|GO:0000775,chromosome, centromeric region|GO:0098687,chromosomal region|GO:0043231,intracellular membrane-bounded organelle|GO:00432…	GO:0003682,chromatin binding|GO:0005488,binding		http://www.uniprot.org/uniprot/Q8W1Y0	FALSE
Araip.10001821.1	2.34567	1.23	87.74	0	Q9LZF6	CDC48E	GO:0033036,macromolecule localization|GO:0007049,cell cycle|GO:0006810,transport|GO:0009987,cellular process|GO:0045184,establishment of protein localization|GO:0008104,protein localization|GO:0044763,single-organism cellular process|GO:0051301,cell division|GO:0008152,metabolic process|GO:0071702,organic substance transport|GO:0015031,protein transport|GO:0051234,establishment of localization|GO…	GO:0043229,intracellular organelle|GO:0071944,cell periphery|GO:0043227,membrane-bounded organelle|GO:0043226,organelle|GO:0005856,cytoskeleton|GO:0005618,cell wall|GO:0005634,nucleus|GO:0005737,cytoplasm|GO:0005794,Golgi apparatus|GO:0030312,external encapsulating structure|GO:0012505,endomembrane system|GO:0009524,phragmoplast|GO:0043231,intracellular membrane-bounded organelle|GO:0043232,intra…	GO:0035639,purine ribonucleoside triphosphate binding|GO:0005488,binding|GO:0043167,ion binding|GO:1901363,heterocyclic compound binding|GO:1901265,nucleoside phosphate binding|GO:0001882,nucleoside binding|GO:0043168,anion binding|GO:0000166,nucleotide binding|GO:0001883,purine nucleoside binding|GO:0032549,ribonucleoside binding|GO:0017076,purine nucleotide binding|GO:0005524,ATP binding|GO:001…	ath04141,Protein processing in endoplasmic reticulum	http://www.uniprot.org/uniprot/Q9LZF6	FALSE
Araip.10018117.1	2.2974	1.2	49.63	3e-97	Q9SAD7	EIF4B2	GO:0044249,cellular biosynthetic process|GO:0034641,cellular nitrogen compound metabolic process|GO:0006807,nitrogen compound metabolic process|GO:0034645,cellular macromolecule biosynthetic process|GO:1901576,organic substance biosynthetic process|GO:0044267,cellular protein metabolic process|GO:0044260,cellular macromolecule metabolic process|GO:0043043,peptide biosynthetic process|GO:0071704,o…	GO:0043231,intracellular membrane-bounded organelle|GO:0005634,nucleus|GO:0044464,cell part|GO:0005623,cell|GO:0005622,intracellular|GO:0043229,intracellular organelle|GO:0044424,intracellular part|GO:0043227,membrane-bounded organelle|GO:0043226,organelle	GO:0005488,binding|GO:0097159,organic cyclic compound binding|GO:0008135,translation factor activity, RNA binding|GO:0003723,RNA binding|GO:0003676,nucleic acid binding|GO:1901363,heterocyclic compound binding|GO:0003743,translation initiation factor activity|GO:0005515,protein binding|GO:0042803,protein homodimerization activity|GO:0046983,protein dimerization activity|GO:0042802,identical prote…		http://www.uniprot.org/uniprot/Q9SAD7	FALSE
Araip.10017617.1	2.25012	1.17	73.12	0	O82264	At2g47970	GO:0044248,cellular catabolic process|GO:0043632,modification-dependent macromolecule catabolic process|GO:0044267,cellular protein metabolic process|GO:1901575,organic substance catabolic process|GO:0044265,cellular macromolecule catabolic process|GO:0044260,cellular macromolecule metabolic process|GO:0043161,proteasome-mediated ubiquitin-dependent protein catabolic process|GO:0071704,organic su…	GO:0005737,cytoplasm|GO:0005829,cytosol|GO:0044464,cell part|GO:0005623,cell|GO:0005622,intracellular|GO:0044444,cytoplasmic part|GO:0044424,intracellular part|GO:0043231,intracellular membrane-bounded organelle|GO:0043226,organelle|GO:0043229,intracellular organelle|GO:0043227,membrane-bounded organelle|GO:0005634,nucleus	GO:0031625,ubiquitin protein ligase binding|GO:0044389,ubiquitin-like protein ligase binding|GO:0032182,ubiquitin-like protein binding|GO:0019899,enzyme binding|GO:0043130,ubiquitin binding|GO:0005488,binding|GO:0005515,protein binding	ath04141,Protein processing in endoplasmic reticulum	http://www.uniprot.org/uniprot/O82264	FALSE
Araip.10030372.1	2.15846	1.11	73.46	0	Q9FXA2	PAB8	GO:0010035,response to inorganic substance|GO:0044238,primary metabolic process|GO:0080090,regulation of primary metabolic process|GO:0019222,regulation of metabolic process|GO:2000112,regulation of cellular macromolecule biosynthetic process|GO:0031323,regulation of cellular metabolic process|GO:0044249,cellular biosynthetic process|GO:0034641,cellular nitrogen compound metabolic process|GO:0009…	GO:0005737,cytoplasm|GO:0043231,intracellular membrane-bounded organelle|GO:0005829,cytosol|GO:0044464,cell part|GO:0044444,cytoplasmic part|GO:0005623,cell|GO:0043226,organelle|GO:0043229,intracellular organelle|GO:0044424,intracellular part|GO:0005622,intracellular|GO:0043227,membrane-bounded organelle|GO:0005634,nucleus	GO:0005515,protein binding|GO:0097159,organic cyclic compound binding|GO:0000166,nucleotide binding|GO:0036094,small molecule binding|GO:0003723,RNA binding|GO:0003676,nucleic acid binding|GO:1901363,heterocyclic compound binding|GO:1901265,nucleoside phosphate binding|GO:0005488,binding|GO:0003729,mRNA binding	ath03015,mRNA surveillance pathway|ath03018,RNA degradation|ath03013,RNA transport	http://www.uniprot.org/uniprot/Q9FXA2	FALSE
Araip.10004870.1	2.15846	1.11	63	3e-90	A1A6I8	At4g16765	GO:0008152,metabolic process|GO:0044710,single-organism metabolic process|GO:0044699,single-organism process|GO:0055114,oxidation-reduction process		GO:0043169,cation binding|GO:0046914,transition metal ion binding|GO:0051213,dioxygenase activity|GO:0016706,oxidoreductase activity, acting on paired donors, with incorporation or reduction of molecular oxygen, 2-oxoglutarate as one donor, and incorporation of one atom each of oxygen into both donors|GO:0016705,oxidoreductase activity, acting on paired donors, with incorporation or reduction of …		http://www.uniprot.org/uniprot/A1A6I8	FALSE
Araip.10016870.1	2.09943	1.07	59.16	1e-162	Q9LF02	EARLY FLOWERING 9	GO:0080090,regulation of primary metabolic process|GO:0019222,regulation of metabolic process|GO:2000242,negative regulation of reproductive process|GO:2000241,regulation of reproductive process|GO:0048581,negative regulation of post-embryonic development|GO:0048580,regulation of post-embryonic development|GO:1901362,organic cyclic compound biosynthetic process|GO:0071840,cellular component organ…	GO:0005737,cytoplasm|GO:0043231,intracellular membrane-bounded organelle|GO:0005829,cytosol|GO:0044464,cell part|GO:0044444,cytoplasmic part|GO:0005623,cell|GO:0043226,organelle|GO:0043229,intracellular organelle|GO:0044424,intracellular part|GO:0005622,intracellular|GO:0043227,membrane-bounded organelle|GO:0005634,nucleus|GO:1990904,ribonucleoprotein complex|GO:0097525,spliceosomal snRNP complex…	GO:0005488,binding|GO:0097159,organic cyclic compound binding|GO:0044822,poly(A) RNA binding|GO:0000166,nucleotide binding|GO:0036094,small molecule binding|GO:0003723,RNA binding|GO:0003676,nucleic acid binding|GO:1901363,heterocyclic compound binding|GO:1901265,nucleoside phosphate binding|GO:0003729,mRNA binding		http://www.uniprot.org/uniprot/Q9LF02	FALSE
Araip.10004090.1	2.07053	1.05	91.59	0	Q9M888	CCT6A	GO:0044238,primary metabolic process|GO:0006457,protein folding|GO:0010038,response to metal ion|GO:0046364,monosaccharide biosynthetic process|GO:1990267,response to transition metal nanoparticle|GO:0044248,cellular catabolic process|GO:0044257,cellular protein catabolic process|GO:0045229,external encapsulating structure organization|GO:0042221,response to chemical|GO:0010043,response to zinc i…	GO:0005737,cytoplasm|GO:0005829,cytosol|GO:0016020,membrane|GO:0044464,cell part|GO:0005623,cell|GO:0005622,intracellular|GO:0044444,cytoplasmic part|GO:0044424,intracellular part|GO:0005832,chaperonin-containing T-complex|GO:0044445,cytosolic part	GO:0035639,purine ribonucleoside triphosphate binding|GO:0005488,binding|GO:0043167,ion binding|GO:1901363,heterocyclic compound binding|GO:1901265,nucleoside phosphate binding|GO:0001882,nucleoside binding|GO:0043168,anion binding|GO:0051082,unfolded protein binding|GO:0000166,nucleotide binding|GO:0001883,purine nucleoside binding|GO:0032549,ribonucleoside binding|GO:0017076,purine nucleotide b…		http://www.uniprot.org/uniprot/Q9M888	FALSE
Araip.10007058.1	2.07053	1.05	49.57	1e-127	Q39224	SRG1	GO:0061458,reproductive system development|GO:0009791,post-embryonic development|GO:0009790,embryo development|GO:0009793,embryo development ending in seed dormancy|GO:0045229,external encapsulating structure organization|GO:0048608,reproductive structure development|GO:0021700,developmental maturation|GO:0007275,multicellular organism development|GO:0044699,single-organism process|GO:0009827,pla…		GO:0043169,cation binding|GO:0046872,metal ion binding|GO:0051213,dioxygenase activity|GO:0016706,oxidoreductase activity, acting on paired donors, with incorporation or reduction of molecular oxygen, 2-oxoglutarate as one donor, and incorporation of one atom each of oxygen into both donors|GO:0016705,oxidoreductase activity, acting on paired donors, with incorporation or reduction of molecular o…		http://www.uniprot.org/uniprot/Q39224	FALSE
Araip.10015298.1	2.05623	1.04	48.04	5e-56	Q9SYD8	DABB1	GO:0009719,response to endogenous stimulus|GO:0043207,response to external biotic stimulus|GO:0045087,innate immune response|GO:0006952,defense response|GO:0006950,response to stress|GO:0098542,defense response to other organism|GO:0001101,response to acid chemical|GO:0006955,immune response|GO:0042221,response to chemical|GO:0051707,response to other organism|GO:0010033,response to organic subst…	GO:0005737,cytoplasm|GO:0005829,cytosol|GO:0044464,cell part|GO:0005623,cell|GO:0005622,intracellular|GO:0044444,cytoplasmic part|GO:0044424,intracellular part			http://www.uniprot.org/uniprot/Q9SYD8	FALSE
Araip.10033849.1	2.05623	1.04	88.53	0	P46309	GSH1	GO:0009408,response to heat|GO:0009167,purine ribonucleoside monophosphate metabolic process|GO:0044281,small molecule metabolic process|GO:0044283,small molecule biosynthetic process|GO:0042398,cellular modified amino acid biosynthetic process|GO:1901362,organic cyclic compound biosynthetic process|GO:0071840,cellular component organization or biogenesis|GO:0044712,single-organism catabolic proc…	GO:0005737,cytoplasm|GO:0009536,plastid|GO:0043231,intracellular membrane-bounded organelle|GO:0009532,plastid stroma|GO:0009570,chloroplast stroma|GO:0044464,cell part|GO:0044444,cytoplasmic part|GO:0005623,cell|GO:0005622,intracellular|GO:0044446,intracellular organelle part|GO:0043229,intracellular organelle|GO:0044435,plastid part|GO:0044434,chloroplast part|GO:0044424,intracellular part|GO:0…	GO:0035639,purine ribonucleoside triphosphate binding|GO:0016881,acid-amino acid ligase activity|GO:0005488,binding|GO:0043167,ion binding|GO:1901363,heterocyclic compound binding|GO:1901265,nucleoside phosphate binding|GO:0001882,nucleoside binding|GO:0043168,anion binding|GO:0000166,nucleotide binding|GO:0001883,purine nucleoside binding|GO:0032549,ribonucleoside binding|GO:0017076,purine nucle…	ath00270,Cysteine and methionine metabolism|ath00480,Glutathione metabolism|ath01100,Metabolic pathways	http://www.uniprot.org/uniprot/P46309	FALSE
Araip.10038535.1	2.05623	1.04	69.8	3e-134	Q9SF29	SYP71	GO:0008104,protein localization|GO:0006612,protein targeting to membrane|GO:0061025,membrane fusion|GO:0061024,membrane organization|GO:0044699,single-organism process|GO:0051649,establishment of localization in cell|GO:0070727,cellular macromolecule localization|GO:0006886,intracellular protein transport|GO:0016043,cellular component organization|GO:0071840,cellular component organization or bio…	GO:0005783,endoplasmic reticulum|GO:0043229,intracellular organelle|GO:0071944,cell periphery|GO:0043227,membrane-bounded organelle|GO:0031201,SNARE complex|GO:0031224,intrinsic component of membrane|GO:0005737,cytoplasm|GO:0016021,integral component of membrane|GO:0016020,membrane|GO:0043226,organelle|GO:0030054,cell junction|GO:0055044,symplast|GO:0012505,endomembrane system|GO:0005911,cell-cel…	GO:0008565,protein transporter activity|GO:0022892,substrate-specific transporter activity|GO:0005215,transporter activity|GO:0005488,binding|GO:0005515,protein binding|GO:0005484,SNAP receptor activity|GO:0000149,SNARE binding|GO:0015197,peptide transporter activity	ath04130,SNARE interactions in vesicular transport	http://www.uniprot.org/uniprot/Q9SF29	FALSE
Araip.10002927.1	2.01391	1.01	75.72	0	Q0WML0	ABCB27	GO:0010035,response to inorganic substance|GO:0006810,transport|GO:0010038,response to metal ion|GO:0050896,response to stimulus|GO:0009987,cellular process|GO:0051179,localization|GO:0044765,single-organism transport|GO:0044763,single-organism cellular process|GO:1902578,single-organism localization|GO:0008152,metabolic process|GO:0042221,response to chemical|GO:0051234,establishment of localiza…	GO:0000325,plant-type vacuole|GO:0043229,intracellular organelle|GO:0043227,membrane-bounded organelle|GO:0043226,organelle|GO:0031224,intrinsic component of membrane|GO:0005737,cytoplasm|GO:0031090,organelle membrane|GO:0005773,vacuole|GO:0016021,integral component of membrane|GO:0016020,membrane|GO:0005774,vacuolar membrane|GO:0044437,vacuolar part|GO:0098588,bounding membrane of organelle|GO:0…	GO:0035639,purine ribonucleoside triphosphate binding|GO:0005488,binding|GO:0016887,ATPase activity|GO:0043167,ion binding|GO:1901363,heterocyclic compound binding|GO:0001883,purine nucleoside binding|GO:0001882,nucleoside binding|GO:0043168,anion binding|GO:0042626,ATPase activity, coupled to transmembrane movement of substances|GO:0016820,hydrolase activity, acting on acid anhydrides, catalyzin…		http://www.uniprot.org/uniprot/Q0WML0	FALSE
Araip.10012616.1	0.493116	-1.02	66.99	2e-104	Q8VZU2	SYP132	GO:0045184,establishment of protein localization|GO:0033036,macromolecule localization|GO:0006810,transport|GO:0016192,vesicle-mediated transport|GO:0046907,intracellular transport|GO:0070727,cellular macromolecule localization|GO:0006886,intracellular protein transport|GO:0009987,cellular process|GO:0034613,cellular protein localization|GO:0016043,cellular component organization|GO:0061025,membr…	GO:0016021,integral component of membrane|GO:0016020,membrane|GO:0044464,cell part|GO:0005623,cell|GO:0005622,intracellular|GO:0044425,membrane part|GO:0031224,intrinsic component of membrane|GO:0043234,protein complex|GO:0005737,cytoplasm|GO:0032991,macromolecular complex|GO:0098796,membrane protein complex|GO:0044444,cytoplasmic part|GO:0044424,intracellular part|GO:0031201,SNARE complex	GO:0005484,SNAP receptor activity|GO:0005488,binding|GO:0005515,protein binding|GO:0000149,SNARE binding	ath04130,SNARE interactions in vesicular transport	http://www.uniprot.org/uniprot/Q8VZU2	FALSE
Araip.10028946.1	0.476319	-1.07	81.76	0	Q9T034	At4g39280	GO:0044238,primary metabolic process|GO:0006432,phenylalanyl-tRNA aminoacylation|GO:0019752,carboxylic acid metabolic process|GO:0090304,nucleic acid metabolic process|GO:0034654,nucleobase-containing compound biosynthetic process|GO:0034641,cellular nitrogen compound metabolic process|GO:0009165,nucleotide biosynthetic process|GO:0006807,nitrogen compound metabolic process|GO:0044281,small molec…	GO:0005737,cytoplasm|GO:0005829,cytosol|GO:0044464,cell part|GO:0005623,cell|GO:0005622,intracellular|GO:0044444,cytoplasmic part|GO:0044424,intracellular part|GO:0043234,protein complex|GO:0032991,macromolecular complex|GO:1902494,catalytic complex|GO:0009328,phenylalanine-tRNA ligase complex	GO:0035639,purine ribonucleoside triphosphate binding|GO:0005488,binding|GO:0003676,nucleic acid binding|GO:0043167,ion binding|GO:1901363,heterocyclic compound binding|GO:1901265,nucleoside phosphate binding|GO:0001882,nucleoside binding|GO:0043168,anion binding|GO:0004812,aminoacyl-tRNA ligase activity|GO:0000166,nucleotide binding|GO:0001883,purine nucleoside binding|GO:0032549,ribonucleoside …	ath00970,Aminoacyl-tRNA biosynthesis	http://www.uniprot.org/uniprot/Q9T034	FALSE
Araip.10004092.1	0.466516	-1.1	74.32	2e-131	Q96300	GRF7	GO:0008152,metabolic process|GO:0006865,amino acid transport|GO:0044248,cellular catabolic process|GO:0044249,cellular biosynthetic process|GO:0006820,anion transport|GO:0034645,cellular macromolecule biosynthetic process|GO:1901576,organic substance biosynthetic process|GO:0009100,glycoprotein metabolic process|GO:0009101,glycoprotein biosynthetic process|GO:0044699,single-organism process|GO:00…	GO:0043229,intracellular organelle|GO:0071944,cell periphery|GO:0043227,membrane-bounded organelle|GO:0043226,organelle|GO:0030054,cell junction|GO:0005737,cytoplasm|GO:0009536,plastid|GO:0016020,membrane|GO:0005794,Golgi apparatus|GO:0055044,symplast|GO:0012505,endomembrane system|GO:0005911,cell-cell junction|GO:0005886,plasma membrane|GO:0009506,plasmodesma|GO:0009507,chloroplast|GO:0043231,in…	GO:0019904,protein domain specific binding|GO:0005515,protein binding|GO:0005488,binding		http://www.uniprot.org/uniprot/Q96300	FALSE
Araip.10027779.1	0.463294	-1.11	79.7	0	Q9SB50	AP4M	GO:0008104,protein localization|GO:0072666,establishment of protein localization to vacuole|GO:0072665,protein localization to vacuole|GO:0051641,cellular localization|GO:0044699,single-organism process|GO:0070727,cellular macromolecule localization|GO:0006886,intracellular protein transport|GO:0006605,protein targeting|GO:0071702,organic substance transport|GO:0033036,macromolecule localization|…	GO:0043229,intracellular organelle|GO:0030117,membrane coat|GO:0005905,clathrin-coated pit|GO:0030131,clathrin adaptor complex|GO:0030119,AP-type membrane coat adaptor complex|GO:0030118,clathrin coat|GO:0043227,membrane-bounded organelle|GO:0043226,organelle|GO:0005737,cytoplasm|GO:0098805,whole membrane|GO:0016020,membrane|GO:0048475,coated membrane|GO:0005794,Golgi apparatus|GO:0098589,membran…			http://www.uniprot.org/uniprot/Q9SB50	FALSE
Araip.10033635.1	0.463294	-1.11	82.6	0	Q9ZSS6	OMR1	GO:0044238,primary metabolic process|GO:0046364,monosaccharide biosynthetic process|GO:0019752,carboxylic acid metabolic process|GO:1901564,organonitrogen compound metabolic process|GO:0044248,cellular catabolic process|GO:0044723,single-organism carbohydrate metabolic process|GO:0006807,nitrogen compound metabolic process|GO:0044281,small molecule metabolic process|GO:0044283,small molecule bios…	GO:0005737,cytoplasm|GO:0009536,plastid|GO:0043231,intracellular membrane-bounded organelle|GO:0044464,cell part|GO:0044444,cytoplasmic part|GO:0005623,cell|GO:0005622,intracellular|GO:0043229,intracellular organelle|GO:0044424,intracellular part|GO:0043227,membrane-bounded organelle|GO:0043226,organelle|GO:0009507,chloroplast	GO:0043168,anion binding|GO:0016841,ammonia-lyase activity|GO:0016840,carbon-nitrogen lyase activity|GO:0097159,organic cyclic compound binding|GO:0016829,lyase activity|GO:0043167,ion binding|GO:0003824,catalytic activity|GO:0048037,cofactor binding|GO:0030170,pyridoxal phosphate binding|GO:0004794,L-threonine ammonia-lyase activity|GO:1901363,heterocyclic compound binding|GO:0005488,binding|GO:…	ath00290,Valine, leucine and isoleucine biosynthesis|ath00260,Glycine, serine and threonine metabolism|ath01230,Biosynthesis of amino acids|ath01200,Carbon metabolism|ath01110,Biosynthesis of secondary metabolites|ath01100,Metabolic pathways	http://www.uniprot.org/uniprot/Q9ZSS6	FALSE
Araip.10027722.1	0.460094	-1.12	80.49	3e-16	F4IG73	BCHC2		GO:0044464,cell part|GO:0012505,endomembrane system|GO:0005623,cell			http://www.uniprot.org/uniprot/F4IG73	FALSE
Araip.10028743.1	0.45376	-1.14	64.21	1e-81	Q9LHT0	At5g06060	GO:0008152,metabolic process|GO:0044710,single-organism metabolic process|GO:0044699,single-organism process|GO:0055114,oxidation-reduction process	GO:0005737,cytoplasm|GO:0005829,cytosol|GO:0044464,cell part|GO:0005623,cell|GO:0005622,intracellular|GO:0044444,cytoplasmic part|GO:0044424,intracellular part	GO:0003824,catalytic activity|GO:0016491,oxidoreductase activity	ath01110,Biosynthesis of secondary metabolites|ath00960,Tropane, piperidine and pyridine alkaloid biosynthesis|ath01100,Metabolic pathways	http://www.uniprot.org/uniprot/Q9LHT0	FALSE
Araip.10018209.1	0.447513	-1.16	64.84	6e-143	Q43387	PER71	GO:0008104,protein localization|GO:0048583,regulation of response to stimulus|GO:0061024,membrane organization|GO:0006820,anion transport|GO:0007165,signal transduction|GO:0009698,phenylpropanoid metabolic process|GO:0031347,regulation of defense response|GO:0044712,single-organism catabolic process|GO:0044710,single-organism metabolic process|GO:0009751,response to salicylic acid|GO:0043207,resp…	GO:0005618,cell wall|GO:0016020,membrane|GO:0044464,cell part|GO:0005623,cell|GO:0005622,intracellular|GO:0048046,apoplast|GO:0071944,cell periphery|GO:0030312,external encapsulating structure|GO:0005576,extracellular region|GO:0055044,symplast|GO:0009506,plasmodesma|GO:0005911,cell-cell junction|GO:0009505,plant-type cell wall|GO:0030054,cell junction	GO:0043169,cation binding|GO:0046872,metal ion binding|GO:0020037,heme binding|GO:0046906,tetrapyrrole binding|GO:0097159,organic cyclic compound binding|GO:0016209,antioxidant activity|GO:0043167,ion binding|GO:1901363,heterocyclic compound binding|GO:0003824,catalytic activity|GO:0005488,binding|GO:0016684,oxidoreductase activity, acting on peroxide as acceptor|GO:0004601,peroxidase activity|GO…	ath00940,Phenylpropanoid biosynthesis|ath01100,Metabolic pathways|ath01110,Biosynthesis of secondary metabolites	http://www.uniprot.org/uniprot/Q43387	FALSE
Araip.10023990.1	0.420448	-1.25	67.22	0	Q9FN08	BGAL10	GO:0044238,primary metabolic process|GO:0005975,carbohydrate metabolic process|GO:0008152,metabolic process|GO:0009628,response to abiotic stimulus|GO:0050896,response to stimulus|GO:0071704,organic substance metabolic process|GO:0080167,response to karrikin	GO:0005618,cell wall|GO:0044464,cell part|GO:0005623,cell|GO:0030312,external encapsulating structure|GO:0048046,apoplast|GO:0071944,cell periphery|GO:0009505,plant-type cell wall|GO:0005576,extracellular region|GO:0005737,cytoplasm|GO:0005622,intracellular|GO:0043231,intracellular membrane-bounded organelle|GO:0005773,vacuole|GO:0043229,intracellular organelle|GO:0044444,cytoplasmic part|GO:0044…	GO:0016787,hydrolase activity|GO:0015925,galactosidase activity|GO:0016798,hydrolase activity, acting on glycosyl bonds|GO:0003824,catalytic activity|GO:0004565,beta-galactosidase activity|GO:0004553,hydrolase activity, hydrolyzing O-glycosyl compounds		http://www.uniprot.org/uniprot/Q9FN08	FALSE
Araip.10033309.1	0.417544	-1.26	56.55	0	F4J8K6	RRP5	GO:0034504,protein localization to nucleus|GO:0051169,nuclear transport|GO:0044238,primary metabolic process|GO:0051649,establishment of localization in cell|GO:0051170,nuclear import|GO:0009451,RNA modification|GO:0090304,nucleic acid metabolic process|GO:0034641,cellular nitrogen compound metabolic process|GO:0006807,nitrogen compound metabolic process|GO:0051641,cellular localization|GO:003466…	GO:0032040,small-subunit processome|GO:0031974,membrane-enclosed lumen|GO:0030684,preribosome|GO:0043229,intracellular organelle|GO:0043228,non-membrane-bounded organelle|GO:0043227,membrane-bounded organelle|GO:0043226,organelle|GO:0005737,cytoplasm|GO:0031981,nuclear lumen|GO:0005730,nucleolus|GO:0005634,nucleus|GO:0016020,membrane|GO:0030529,intracellular ribonucleoprotein complex|GO:0005886,p…	GO:0097159,organic cyclic compound binding|GO:0005488,binding|GO:0003676,nucleic acid binding|GO:1901363,heterocyclic compound binding|GO:0003723,RNA binding		http://www.uniprot.org/uniprot/F4J8K6	FALSE
Araip.10017958.1	0.41466	-1.27	72.28	0	F4HXV6	NUP155	GO:0015931,nucleobase-containing compound transport|GO:0051169,nuclear transport|GO:0008104,protein localization|GO:0051649,establishment of localization in cell|GO:0009451,RNA modification|GO:0090304,nucleic acid metabolic process|GO:0034641,cellular nitrogen compound metabolic process|GO:0006807,nitrogen compound metabolic process|GO:0051641,cellular localization|GO:0051028,mRNA transport|GO:19…	GO:0098796,membrane protein complex|GO:0031974,membrane-enclosed lumen|GO:0031975,envelope|GO:0043229,intracellular organelle|GO:0043228,non-membrane-bounded organelle|GO:0043227,membrane-bounded organelle|GO:0043226,organelle|GO:0030054,cell junction|GO:0005737,cytoplasm|GO:0016020,membrane|GO:0009536,plastid|GO:0046930,pore complex|GO:0031981,nuclear lumen|GO:0005730,nucleolus|GO:0005634,nucleu…	GO:0017056,structural constituent of nuclear pore|GO:0005215,transporter activity|GO:0005198,structural molecule activity|GO:0005488,binding|GO:0005515,protein binding|GO:0005487,nucleocytoplasmic transporter activity	ath03013,RNA transport	http://www.uniprot.org/uniprot/F4HXV6	FALSE
Araip.10000115.1	0.381565	-1.39	98.08	7e-69	P93306	NAD7	GO:0008152,metabolic process|GO:0044710,single-organism metabolic process|GO:0044699,single-organism process|GO:0055114,oxidation-reduction process	GO:0005737,cytoplasm|GO:0043231,intracellular membrane-bounded organelle|GO:0016020,membrane|GO:0044464,cell part|GO:0044444,cytoplasmic part|GO:0005739,mitochondrion|GO:0005622,intracellular|GO:0043229,intracellular organelle|GO:0005623,cell|GO:0044424,intracellular part|GO:0044425,membrane part|GO:0070469,respiratory chain|GO:0043227,membrane-bounded organelle|GO:0043226,organelle	GO:0005488,binding|GO:0050662,coenzyme binding|GO:0003824,catalytic activity|GO:0008137,NADH dehydrogenase (ubiquinone) activity|GO:1901363,heterocyclic compound binding|GO:0000166,nucleotide binding|GO:0036094,small molecule binding|GO:0016655,oxidoreductase activity, acting on NAD(P)H, quinone or similar compound as acceptor|GO:0050136,NADH dehydrogenase (quinone) activity|GO:0016651,oxidoreduc…	ath00190,Oxidative phosphorylation|ath01100,Metabolic pathways	http://www.uniprot.org/uniprot/P93306	FALSE
Araip.10034656.1	0.378929	-1.4	88.24	0	Q9FNN1	MAH20.13	GO:0019222,regulation of metabolic process|GO:0009167,purine ribonucleoside monophosphate metabolic process|GO:0044281,small molecule metabolic process|GO:0009161,ribonucleoside monophosphate metabolic process|GO:1901360,organic cyclic compound metabolic process|GO:0044712,single-organism catabolic process|GO:0044710,single-organism metabolic process|GO:0044711,single-organism biosynthetic proces…	GO:0005737,cytoplasm|GO:0005829,cytosol|GO:0044464,cell part|GO:0005623,cell|GO:0005622,intracellular|GO:0044444,cytoplasmic part|GO:0044424,intracellular part	GO:0043169,cation binding|GO:0030955,potassium ion binding|GO:0000287,magnesium ion binding|GO:0016773,phosphotransferase activity, alcohol group as acceptor|GO:0016772,transferase activity, transferring phosphorus-containing groups|GO:0016301,kinase activity|GO:0031420,alkali metal ion binding|GO:0043167,ion binding|GO:0003824,catalytic activity|GO:0016740,transferase activity|GO:0005488,binding…	ath00620,Pyruvate metabolism|ath00230,Purine metabolism|ath00010,Glycolysis / Gluconeogenesis|ath01230,Biosynthesis of amino acids|ath01200,Carbon metabolism|ath01110,Biosynthesis of secondary metabolites|ath01100,Metabolic pathways	http://www.uniprot.org/uniprot/Q9FNN1	FALSE
Araip.10038077.1	0.376312	-1.41	76.32	0	Q9C6D2	MTK	GO:0010035,response to inorganic substance|GO:1901699,cellular response to nitrogen compound|GO:0071248,cellular response to metal ion|GO:0010038,response to metal ion|GO:0006950,response to stress|GO:0016310,phosphorylation|GO:1990267,response to transition metal nanoparticle|GO:0071267,L-methionine salvage|GO:0019752,carboxylic acid metabolic process|GO:0071265,L-methionine biosynthetic process…	GO:0005737,cytoplasm|GO:0005829,cytosol|GO:0044464,cell part|GO:0005623,cell|GO:0005622,intracellular|GO:0044444,cytoplasmic part|GO:0044424,intracellular part	GO:0035639,purine ribonucleoside triphosphate binding|GO:0005488,binding|GO:0001883,purine nucleoside binding|GO:0043167,ion binding|GO:1901363,heterocyclic compound binding|GO:1901265,nucleoside phosphate binding|GO:0001882,nucleoside binding|GO:0043168,anion binding|GO:0000166,nucleotide binding|GO:0016740,transferase activity|GO:0046522,S-methyl-5-thioribose kinase activity|GO:0032549,ribonucl…	ath00270,Cysteine and methionine metabolism|ath01100,Metabolic pathways	http://www.uniprot.org/uniprot/Q9C6D2	FALSE
Araip.10039520.1	0.368567	-1.44	75.98	0	Q8S944	DRP3A	GO:0006996,organelle organization|GO:0007049,cell cycle|GO:0007031,peroxisome organization|GO:0071840,cellular component organization or biogenesis|GO:0009987,cellular process|GO:0016043,cellular component organization|GO:0044763,single-organism cellular process|GO:0051301,cell division|GO:0008152,metabolic process|GO:0044699,single-organism process	GO:0005737,cytoplasm|GO:0043231,intracellular membrane-bounded organelle|GO:0044464,cell part|GO:0005777,peroxisome|GO:0044444,cytoplasmic part|GO:0005739,mitochondrion|GO:0005622,intracellular|GO:0042579,microbody|GO:0043229,intracellular organelle|GO:0005623,cell|GO:0044424,intracellular part|GO:0043227,membrane-bounded organelle|GO:0043226,organelle	GO:0035639,purine ribonucleoside triphosphate binding|GO:0005488,binding|GO:0043167,ion binding|GO:1901363,heterocyclic compound binding|GO:1901265,nucleoside phosphate binding|GO:0001882,nucleoside binding|GO:0043168,anion binding|GO:0016462,pyrophosphatase activity|GO:0000166,nucleotide binding|GO:0032561,guanyl ribonucleotide binding|GO:0001883,purine nucleoside binding|GO:0032549,ribonucleosi…		http://www.uniprot.org/uniprot/Q8S944	FALSE
Araip.10029102.1	0.366021	-1.45	75.16	3e-79	Q9SZN7	HIPP26	GO:0009628,response to abiotic stimulus|GO:0050896,response to stimulus|GO:0010286,heat acclimation|GO:0006812,cation transport|GO:0006811,ion transport|GO:0006810,transport|GO:0006950,response to stress|GO:0044765,single-organism transport|GO:0030001,metal ion transport|GO:1902578,single-organism localization|GO:0009266,response to temperature stimulus|GO:0009408,response to heat|GO:0051234,esta…	GO:0005635,nuclear envelope|GO:0031975,envelope|GO:0043229,intracellular organelle|GO:0071944,cell periphery|GO:0043227,membrane-bounded organelle|GO:0043226,organelle|GO:0030054,cell junction|GO:0031090,organelle membrane|GO:0005634,nucleus|GO:0016020,membrane|GO:0031965,nuclear membrane|GO:0031967,organelle envelope|GO:0055044,symplast|GO:0012505,endomembrane system|GO:0005911,cell-cell junctio…	GO:0043169,cation binding|GO:0043167,ion binding|GO:0005488,binding|GO:0005515,protein binding|GO:0046872,metal ion binding|GO:0046914,transition metal ion binding|GO:0032791,lead ion binding|GO:0046870,cadmium ion binding|GO:0005507,copper ion binding		http://www.uniprot.org/uniprot/Q9SZN7	FALSE
Araip.10037553.1	0.363493	-1.46	71.41	0	F4I420	At1g76810	GO:0044249,cellular biosynthetic process|GO:0034641,cellular nitrogen compound metabolic process|GO:0006807,nitrogen compound metabolic process|GO:0034645,cellular macromolecule biosynthetic process|GO:1901576,organic substance biosynthetic process|GO:0044267,cellular protein metabolic process|GO:0044260,cellular macromolecule metabolic process|GO:0043043,peptide biosynthetic process|GO:0071704,o…	GO:0005737,cytoplasm|GO:0005829,cytosol|GO:0016020,membrane|GO:0044464,cell part|GO:0005623,cell|GO:0005622,intracellular|GO:0044444,cytoplasmic part|GO:0071944,cell periphery|GO:0005886,plasma membrane|GO:0044424,intracellular part	GO:0035639,purine ribonucleoside triphosphate binding|GO:0005488,binding|GO:0003676,nucleic acid binding|GO:0043167,ion binding|GO:1901363,heterocyclic compound binding|GO:0001883,purine nucleoside binding|GO:0001882,nucleoside binding|GO:0043168,anion binding|GO:0016462,pyrophosphatase activity|GO:0000166,nucleotide binding|GO:0032561,guanyl ribonucleotide binding|GO:1901265,nucleoside phosphate…	ath03013,RNA transport	http://www.uniprot.org/uniprot/F4I420	FALSE
Araip.10022521.1	0.353553	-1.5	76.71	0	P48641	At3g24170	GO:0008152,metabolic process|GO:0042592,homeostatic process|GO:0034641,cellular nitrogen compound metabolic process|GO:0006807,nitrogen compound metabolic process|GO:0050789,regulation of biological process|GO:0044699,single-organism process|GO:0044712,single-organism catabolic process|GO:0044710,single-organism metabolic process|GO:0071704,organic substance metabolic process|GO:0065007,biologica…	GO:0005737,cytoplasm|GO:0043231,intracellular membrane-bounded organelle|GO:0044464,cell part|GO:0005829,cytosol|GO:0005777,peroxisome|GO:0044444,cytoplasmic part|GO:0005623,cell|GO:0005622,intracellular|GO:0042579,microbody|GO:0043229,intracellular organelle|GO:0044424,intracellular part|GO:0043227,membrane-bounded organelle|GO:0043226,organelle	GO:0005488,binding|GO:0000166,nucleotide binding|GO:1901363,heterocyclic compound binding|GO:1901265,nucleoside phosphate binding|GO:0016491,oxidoreductase activity|GO:0043168,anion binding|GO:0050662,coenzyme binding|GO:0050661,NADP binding|GO:0050660,flavin adenine dinucleotide binding|GO:0004362,glutathione-disulfide reductase activity|GO:0043167,ion binding|GO:0016667,oxidoreductase activity,…	ath00480,Glutathione metabolism	http://www.uniprot.org/uniprot/P48641	FALSE
Araip.10024172.1	0.336808	-1.57	57.13	0	Q0WM93	At4g02470	GO:0009628,response to abiotic stimulus|GO:0044249,cellular biosynthetic process|GO:0034645,cellular macromolecule biosynthetic process|GO:0009100,glycoprotein metabolic process|GO:0009101,glycoprotein biosynthetic process|GO:0044699,single-organism process|GO:0044267,cellular protein metabolic process|GO:0044710,single-organism metabolic process|GO:0044260,cellular macromolecule metabolic proces…	GO:0043231,intracellular membrane-bounded organelle|GO:0005634,nucleus|GO:0044464,cell part|GO:0005623,cell|GO:0005622,intracellular|GO:0043229,intracellular organelle|GO:0044424,intracellular part|GO:0043227,membrane-bounded organelle|GO:0043226,organelle	GO:0043168,anion binding|GO:0005488,binding|GO:0030554,adenyl nucleotide binding|GO:0035639,purine ribonucleoside triphosphate binding|GO:0097367,carbohydrate derivative binding|GO:1901363,heterocyclic compound binding|GO:1901265,nucleoside phosphate binding|GO:0000166,nucleotide binding|GO:0036094,small molecule binding|GO:0032553,ribonucleotide binding|GO:0032559,adenyl ribonucleotide binding|G…		http://www.uniprot.org/uniprot/Q0WM93	FALSE
Araip.10033746.1	0.320856	-1.64	28.31	5e-74	Q9SS87	SEOB	GO:0032502,developmental process|GO:0010088,phloem development|GO:0010087,phloem or xylem histogenesis|GO:0048856,anatomical structure development|GO:0009888,tissue development		GO:0042802,identical protein binding|GO:0005488,binding|GO:0005515,protein binding|GO:0046983,protein dimerization activity|GO:0043621,protein self-association|GO:0042803,protein homodimerization activity		http://www.uniprot.org/uniprot/Q9SS87	FALSE
Araip.10027881.1	0.316439	-1.66	87.47	0	Q9LZC3	MLS	GO:0019752,carboxylic acid metabolic process|GO:0044723,single-organism carbohydrate metabolic process|GO:0006099,tricarboxylic acid cycle|GO:0009060,aerobic respiration|GO:0044281,small molecule metabolic process|GO:0006091,generation of precursor metabolites and energy|GO:0072350,tricarboxylic acid metabolic process|GO:0006097,glyoxylate cycle|GO:0044699,single-organism process|GO:0044710,singl…	GO:0005737,cytoplasm|GO:0043231,intracellular membrane-bounded organelle|GO:0044464,cell part|GO:0005777,peroxisome|GO:0044444,cytoplasmic part|GO:0005623,cell|GO:0005622,intracellular|GO:0042579,microbody|GO:0043229,intracellular organelle|GO:0044424,intracellular part|GO:0009514,glyoxysome|GO:0043227,membrane-bounded organelle|GO:0043226,organelle	GO:0046912,transferase activity, transferring acyl groups, acyl groups converted into alkyl on transfer|GO:0004474,malate synthase activity|GO:0003824,catalytic activity|GO:0016740,transferase activity|GO:0016746,transferase activity, transferring acyl groups	ath00630,Glyoxylate and dicarboxylate metabolism|ath01110,Biosynthesis of secondary metabolites|ath00620,Pyruvate metabolism|ath01100,Metabolic pathways|ath01200,Carbon metabolism	http://www.uniprot.org/uniprot/Q9LZC3	FALSE
Araip.10012382.1	0.309927	-1.69	86.15	0	Q9FJH6	ABCF1	GO:0019320,hexose catabolic process|GO:0046365,monosaccharide catabolic process|GO:0019752,carboxylic acid metabolic process|GO:0044248,cellular catabolic process|GO:0044723,single-organism carbohydrate metabolic process|GO:0044281,small molecule metabolic process|GO:0044282,small molecule catabolic process|GO:0009438,methylglyoxal metabolic process|GO:0044699,single-organism process|GO:0044712,s…	GO:0016020,membrane|GO:0044464,cell part|GO:0005623,cell|GO:0071944,cell periphery|GO:0005886,plasma membrane	GO:0035639,purine ribonucleoside triphosphate binding|GO:0005488,binding|GO:0016887,ATPase activity|GO:0043167,ion binding|GO:1901363,heterocyclic compound binding|GO:1901265,nucleoside phosphate binding|GO:0001882,nucleoside binding|GO:0043168,anion binding|GO:0000166,nucleotide binding|GO:0001883,purine nucleoside binding|GO:0032549,ribonucleoside binding|GO:0017076,purine nucleotide binding|GO…		http://www.uniprot.org/uniprot/Q9FJH6	FALSE
Araip.10039485.1	0.30566	-1.71	64.34	0	Q94A82	NUDT19	GO:0008152,metabolic process	GO:0005737,cytoplasm|GO:0009536,plastid|GO:0043231,intracellular membrane-bounded organelle|GO:0005829,cytosol|GO:0044464,cell part|GO:0044444,cytoplasmic part|GO:0005623,cell|GO:0005622,intracellular|GO:0043229,intracellular organelle|GO:0044424,intracellular part|GO:0043227,membrane-bounded organelle|GO:0043226,organelle|GO:0009507,chloroplast	GO:0016787,hydrolase activity|GO:0016818,hydrolase activity, acting on acid anhydrides, in phosphorus-containing anhydrides|GO:0003824,catalytic activity|GO:0000210,NAD+ diphosphatase activity|GO:0016817,hydrolase activity, acting on acid anhydrides|GO:0043167,ion binding|GO:0016462,pyrophosphatase activity|GO:0043169,cation binding|GO:0004551,nucleotide diphosphatase activity|GO:0046872,metal io…	ath04146,Peroxisome|ath00760,Nicotinate and nicotinamide metabolism|ath01100,Metabolic pathways	http://www.uniprot.org/uniprot/Q94A82	FALSE
Araip.10022844.1	0.29937	-1.74	68.92	6e-79	Q93XZ7	At5g42570	GO:0033036,macromolecule localization|GO:0034613,cellular protein localization|GO:0046907,intracellular transport|GO:0070727,cellular macromolecule localization|GO:0006886,intracellular protein transport|GO:0006810,transport|GO:0045184,establishment of protein localization|GO:0008104,protein localization|GO:0071702,organic substance transport|GO:0015031,protein transport|GO:0051234,establishment …	GO:0005783,endoplasmic reticulum|GO:0043229,intracellular organelle|GO:0043227,membrane-bounded organelle|GO:0043226,organelle|GO:0031224,intrinsic component of membrane|GO:0005737,cytoplasm|GO:0031090,organelle membrane|GO:0005773,vacuole|GO:0016021,integral component of membrane|GO:0016020,membrane|GO:0005774,vacuolar membrane|GO:0044437,vacuolar part|GO:0030054,cell junction|GO:0098588,boundin…		ath04141,Protein processing in endoplasmic reticulum	http://www.uniprot.org/uniprot/Q93XZ7	FALSE
Araip.10036463.1	0.295248	-1.76	77.65	1e-100	Q9SUW2	APT3	GO:0009259,ribonucleotide metabolic process|GO:1901137,carbohydrate derivative biosynthetic process|GO:0044699,single-organism process|GO:0055086,nucleobase-containing small molecule metabolic process|GO:0009167,purine ribonucleoside monophosphate metabolic process|GO:0034641,cellular nitrogen compound metabolic process|GO:0009165,nucleotide biosynthetic process|GO:0009163,nucleoside biosynthetic…	GO:0005737,cytoplasm|GO:0005829,cytosol|GO:0044464,cell part|GO:0005623,cell|GO:0005622,intracellular|GO:0044444,cytoplasmic part|GO:0044424,intracellular part	GO:0003824,catalytic activity|GO:0016740,transferase activity|GO:0003999,adenine phosphoribosyltransferase activity|GO:0016757,transferase activity, transferring glycosyl groups|GO:0016763,transferase activity, transferring pentosyl groups	ath00230,Purine metabolism|ath01100,Metabolic pathways	http://www.uniprot.org/uniprot/Q9SUW2	FALSE
Araip.10000006.1	0.283221	-1.82	75.48	1e-148	Q9SKT3	SCAMP1	GO:0045184,establishment of protein localization|GO:0033036,macromolecule localization|GO:0006810,transport|GO:0016192,vesicle-mediated transport|GO:0009987,cellular process|GO:0016043,cellular component organization|GO:0061025,membrane fusion|GO:0061024,membrane organization|GO:0008104,protein localization|GO:0071702,organic substance transport|GO:0015031,protein transport|GO:0051234,establishme…	GO:0043229,intracellular organelle|GO:0071944,cell periphery|GO:0030133,transport vesicle|GO:0043227,membrane-bounded organelle|GO:0043226,organelle|GO:0031224,intrinsic component of membrane|GO:0005737,cytoplasm|GO:0031982,vesicle|GO:0016023,cytoplasmic, membrane-bounded vesicle|GO:0031410,cytoplasmic vesicle|GO:0016021,integral component of membrane|GO:0016020,membrane|GO:0031988,membrane-bound…			http://www.uniprot.org/uniprot/Q9SKT3	FALSE
Araip.10033583.1	0.244855	-2.03	60.18	3e-156	Q9C915	At1g74300	GO:0008152,metabolic process	GO:0044425,membrane part|GO:0016021,integral component of membrane|GO:0016020,membrane|GO:0031224,intrinsic component of membrane	GO:0016787,hydrolase activity|GO:0003824,catalytic activity		http://www.uniprot.org/uniprot/Q9C915	FALSE
Araip.10015259.1	0.190782	-2.39	58.33	4e-34	O65686	RPS16-1	GO:0048467,gynoecium development|GO:0019222,regulation of metabolic process|GO:0030422,production of siRNA involved in RNA interference|GO:0031050,dsRNA fragmentation|GO:0071840,cellular component organization or biogenesis|GO:0044710,single-organism metabolic process|GO:0010605,negative regulation of macromolecule metabolic process|GO:0043207,response to external biotic stimulus|GO:0010608,postt…	GO:0015935,small ribosomal subunit|GO:0031975,envelope|GO:0043229,intracellular organelle|GO:0043228,non-membrane-bounded organelle|GO:0043227,membrane-bounded organelle|GO:0043226,organelle|GO:0005737,cytoplasm|GO:0009941,chloroplast envelope|GO:0009536,plastid|GO:0030529,intracellular ribonucleoprotein complex|GO:0044435,plastid part|GO:0044434,chloroplast part|GO:0009507,chloroplast|GO:0031967…	GO:0003735,structural constituent of ribosome|GO:0005198,structural molecule activity|GO:0005488,binding|GO:0005515,protein binding|GO:0019904,protein domain specific binding	ath03010,Ribosome	http://www.uniprot.org/uniprot/O65686	FALSE

## Sheet: kainong176-6vs70-6
ID	FoldChange	Log2FoldChange	Identity	Evalue	Uniprot	Genename	Biological Process	Cell Component	Molecular Function	KEGG Pathways	UNIPROT_URL	Transcription Factor
Araip.10016957.1	11.9588	3.58	38.4	3e-57	Q76E23	EIF4G	GO:0033993,response to lipid|GO:0009607,response to biotic stimulus|GO:0044238,primary metabolic process|GO:0080090,regulation of primary metabolic process|GO:0019222,regulation of metabolic process|GO:2000112,regulation of cellular macromolecule biosynthetic process|GO:0009606,tropism|GO:0031323,regulation of cellular metabolic process|GO:1903047,mitotic cell cycle process|GO:1901564,organonitro…		GO:0005488,binding|GO:0097159,organic cyclic compound binding|GO:0008135,translation factor activity, RNA binding|GO:0003723,RNA binding|GO:0003676,nucleic acid binding|GO:1901363,heterocyclic compound binding|GO:0003743,translation initiation factor activity|GO:0003729,mRNA binding	ath03013,RNA transport	http://www.uniprot.org/uniprot/Q76E23	FALSE
Araip.10032505.1	7.78124	2.96	79.04	8e-180	Q9ZU32	QPT	GO:0019674,NAD metabolic process|GO:0006732,coenzyme metabolic process|GO:0006733,oxidoreduction coenzyme metabolic process|GO:0019752,carboxylic acid metabolic process|GO:0044248,cellular catabolic process|GO:0009435,NAD biosynthetic process|GO:0034641,cellular nitrogen compound metabolic process|GO:0009165,nucleotide biosynthetic process|GO:0009108,coenzyme biosynthetic process|GO:0046496,nicot…	GO:0005737,cytoplasm|GO:0009536,plastid|GO:0043231,intracellular membrane-bounded organelle|GO:0044464,cell part|GO:0044444,cytoplasmic part|GO:0005623,cell|GO:0005622,intracellular|GO:0043229,intracellular organelle|GO:0044424,intracellular part|GO:0043227,membrane-bounded organelle|GO:0043226,organelle|GO:0009507,chloroplast	GO:0004514,nicotinate-nucleotide diphosphorylase (carboxylating) activity|GO:0003824,catalytic activity|GO:0016740,transferase activity|GO:0016757,transferase activity, transferring glycosyl groups|GO:0016763,transferase activity, transferring pentosyl groups	ath00760,Nicotinate and nicotinamide metabolism|ath01100,Metabolic pathways	http://www.uniprot.org/uniprot/Q9ZU32	FALSE
Araip.10011735.1	6.27667	2.65	80.24	0	Q93ZM7	At3g13860	GO:0044267,cellular protein metabolic process|GO:0006457,protein folding|GO:0010038,response to metal ion|GO:0044260,cellular macromolecule metabolic process|GO:0044238,primary metabolic process|GO:0019538,protein metabolic process|GO:0050896,response to stimulus|GO:0009987,cellular process|GO:0044237,cellular metabolic process|GO:0043170,macromolecule metabolic process|GO:0071704,organic substan…	GO:0005737,cytoplasm|GO:0043231,intracellular membrane-bounded organelle|GO:0005773,vacuole|GO:0098588,bounding membrane of organelle|GO:0016020,membrane|GO:0044464,cell part|GO:0044444,cytoplasmic part|GO:0005739,mitochondrion|GO:0005774,vacuolar membrane|GO:0044446,intracellular organelle part|GO:0043229,intracellular organelle|GO:0044437,vacuolar part|GO:0005623,cell|GO:0044424,intracellular p…	GO:0043168,anion binding|GO:0005488,binding|GO:0030554,adenyl nucleotide binding|GO:0035639,purine ribonucleoside triphosphate binding|GO:0097367,carbohydrate derivative binding|GO:1901363,heterocyclic compound binding|GO:1901265,nucleoside phosphate binding|GO:0000166,nucleotide binding|GO:0036094,small molecule binding|GO:0032553,ribonucleotide binding|GO:0032559,adenyl ribonucleotide binding|G…	ath03018,RNA degradation	http://www.uniprot.org/uniprot/Q93ZM7	FALSE
Araip.10024423.1	5.85634	2.55	94.3	0	Q9LHA4	VHA-d2	GO:1902600,hydrogen ion transmembrane transport|GO:0044699,single-organism process|GO:0015992,proton transport|GO:0015991,ATP hydrolysis coupled proton transport|GO:0055085,transmembrane transport|GO:0098662,inorganic cation transmembrane transport|GO:0006810,transport|GO:0098660,inorganic ion transmembrane transport|GO:0015672,monovalent inorganic cation transport|GO:0006818,hydrogen transport|G…	GO:0043229,intracellular organelle|GO:0043227,membrane-bounded organelle|GO:0043226,organelle|GO:0030054,cell junction|GO:0005737,cytoplasm|GO:0031090,organelle membrane|GO:0033179,proton-transporting V-type ATPase, V0 domain|GO:0005773,vacuole|GO:0098805,whole membrane|GO:0016020,membrane|GO:0005774,vacuolar membrane|GO:0044437,vacuolar part|GO:0005794,Golgi apparatus|GO:0098588,bounding membran…	GO:0022891,substrate-specific transmembrane transporter activity|GO:0022890,inorganic cation transmembrane transporter activity|GO:0022892,substrate-specific transporter activity|GO:0005215,transporter activity|GO:0008324,cation transmembrane transporter activity|GO:0022857,transmembrane transporter activity|GO:0015075,ion transmembrane transporter activity|GO:0015077,monovalent inorganic cation …	ath00190,Oxidative phosphorylation|ath04145,Phagosome|ath01100,Metabolic pathways	http://www.uniprot.org/uniprot/Q9LHA4	FALSE
Araip.10020245.1	5.81589	2.54	82.72	0	Q96327	EBP1	GO:0080090,regulation of primary metabolic process|GO:0019222,regulation of metabolic process|GO:0007165,signal transduction|GO:1901362,organic cyclic compound biosynthetic process|GO:0071840,cellular component organization or biogenesis|GO:0009755,hormone-mediated signaling pathway|GO:0051716,cellular response to stimulus|GO:0071310,cellular response to organic substance|GO:0006364,rRNA processi…	GO:0032991,macromolecular complex|GO:0043231,intracellular membrane-bounded organelle|GO:0005634,nucleus|GO:0044464,cell part|GO:0005623,cell|GO:0030529,intracellular ribonucleoprotein complex|GO:0043229,intracellular organelle|GO:0044424,intracellular part|GO:0005622,intracellular|GO:0043227,membrane-bounded organelle|GO:0043226,organelle|GO:0031974,membrane-enclosed lumen|GO:0043228,non-membran…	GO:0003700,transcription factor activity, sequence-specific DNA binding|GO:0097159,organic cyclic compound binding|GO:0001071,nucleic acid binding transcription factor activity|GO:0005488,binding|GO:0003676,nucleic acid binding|GO:1901363,heterocyclic compound binding|GO:0003723,RNA binding|GO:0005515,protein binding		http://www.uniprot.org/uniprot/Q96327	FALSE
Araip.10029012.1	4.89056	2.29	66.45	0	Q42600	CYP84A1	GO:0009314,response to radiation|GO:0044249,cellular biosynthetic process|GO:0009411,response to UV|GO:0009416,response to light stimulus|GO:1901362,organic cyclic compound biosynthetic process|GO:0009699,phenylpropanoid biosynthetic process|GO:1901360,organic cyclic compound metabolic process|GO:1901576,organic substance biosynthetic process|GO:0044710,single-organism metabolic process|GO:004471…	GO:0005737,cytoplasm|GO:0005783,endoplasmic reticulum|GO:0016021,integral component of membrane|GO:0016020,membrane|GO:0044464,cell part|GO:0044444,cytoplasmic part|GO:0005623,cell|GO:0005622,intracellular|GO:0043229,intracellular organelle|GO:0012505,endomembrane system|GO:0044424,intracellular part|GO:0044425,membrane part|GO:0043227,membrane-bounded organelle|GO:0043226,organelle|GO:0031224,in…	GO:0043169,cation binding|GO:0004497,monooxygenase activity|GO:0046914,transition metal ion binding|GO:0020037,heme binding|GO:0016709,oxidoreductase activity, acting on paired donors, with incorporation or reduction of molecular oxygen, NAD(P)H as one donor, and incorporation of one atom of oxygen|GO:0097159,organic cyclic compound binding|GO:0046906,tetrapyrrole binding|GO:0016705,oxidoreductas…	ath00940,Phenylpropanoid biosynthesis|ath01100,Metabolic pathways|ath01110,Biosynthesis of secondary metabolites	http://www.uniprot.org/uniprot/Q42600	FALSE
Araip.10017590.1	4.31691	2.11	52.32	0	Q9C977	At1g80270	GO:0034504,protein localization to nucleus|GO:0033036,macromolecule localization|GO:0051169,nuclear transport|GO:0008104,protein localization|GO:0009218,pyrimidine ribonucleotide metabolic process|GO:0046390,ribose phosphate biosynthetic process|GO:0051649,establishment of localization in cell|GO:0051170,nuclear import|GO:0006139,nucleobase-containing compound metabolic process|GO:1901564,organon…	GO:0031975,envelope|GO:0043229,intracellular organelle|GO:0043227,membrane-bounded organelle|GO:0043226,organelle|GO:0005737,cytoplasm|GO:0009941,chloroplast envelope|GO:0009536,plastid|GO:0005739,mitochondrion|GO:0044435,plastid part|GO:0044434,chloroplast part|GO:0044446,intracellular organelle part|GO:0031967,organelle envelope|GO:0009507,chloroplast|GO:0009526,plastid envelope|GO:0043231,intr…	GO:0016787,hydrolase activity|GO:0004518,nuclease activity|GO:0004519,endonuclease activity|GO:0016788,hydrolase activity, acting on ester bonds|GO:0003824,catalytic activity|GO:0003723,RNA binding|GO:0003676,nucleic acid binding|GO:0097159,organic cyclic compound binding|GO:1901363,heterocyclic compound binding|GO:0005488,binding		http://www.uniprot.org/uniprot/Q9C977	FALSE
Araip.10010555.1	4.19887	2.07	79.17	0	Q9ZRA2	HGO	GO:0034440,lipid oxidation|GO:0008104,protein localization|GO:0006778,porphyrin-containing compound metabolic process|GO:0043436,oxoacid metabolic process|GO:0044281,small molecule metabolic process|GO:0044282,small molecule catabolic process|GO:1901360,organic cyclic compound metabolic process|GO:1901361,organic cyclic compound catabolic process|GO:0044712,single-organism catabolic process|GO:00…	GO:0005737,cytoplasm|GO:0005829,cytosol|GO:0044464,cell part|GO:0005623,cell|GO:0005622,intracellular|GO:0044444,cytoplasmic part|GO:0044424,intracellular part	GO:0043169,cation binding|GO:0051213,dioxygenase activity|GO:0043167,ion binding|GO:0004411,homogentisate 1,2-dioxygenase activity|GO:0016702,oxidoreductase activity, acting on single donors with incorporation of molecular oxygen, incorporation of two atoms of oxygen|GO:0016701,oxidoreductase activity, acting on single donors with incorporation of molecular oxygen|GO:0003824,catalytic activity|GO…	ath00350,Tyrosine metabolism|ath01100,Metabolic pathways	http://www.uniprot.org/uniprot/Q9ZRA2	FALSE
Araip.10039560.1	4.05584	2.02	41.1	0.0003	Q24JJ8	GLO3	GO:0006950,response to stress|GO:0048584,positive regulation of response to stimulus|GO:0048583,regulation of response to stimulus|GO:0031349,positive regulation of defense response|GO:0044249,cellular biosynthetic process|GO:0023052,signaling|GO:0007165,signal transduction|GO:0050789,regulation of biological process|GO:0031347,regulation of defense response|GO:0044710,single-organism metabolic p…	GO:0005737,cytoplasm|GO:0043231,intracellular membrane-bounded organelle|GO:0044464,cell part|GO:0005777,peroxisome|GO:0044444,cytoplasmic part|GO:0005623,cell|GO:0005622,intracellular|GO:0042579,microbody|GO:0043229,intracellular organelle|GO:0044424,intracellular part|GO:0043227,membrane-bounded organelle|GO:0043226,organelle	GO:0003973,(S)-2-hydroxy-acid oxidase activity|GO:0005488,binding|GO:0000166,nucleotide binding|GO:1901363,heterocyclic compound binding|GO:1901265,nucleoside phosphate binding|GO:0016491,oxidoreductase activity|GO:0043168,anion binding|GO:0050662,coenzyme binding|GO:0052854,medium-chain-(S)-2-hydroxy-acid oxidase activity|GO:0052852,very-long-chain-(S)-2-hydroxy-acid oxidase activity|GO:0052853,…	ath00630,Glyoxylate and dicarboxylate metabolism|ath04146,Peroxisome|ath01110,Biosynthesis of secondary metabolites|ath01100,Metabolic pathways|ath01200,Carbon metabolism	http://www.uniprot.org/uniprot/Q24JJ8	FALSE
Araip.10008051.1	4.02782	2.01	75.72	0	F4II29	CTEXP	GO:0016310,phosphorylation|GO:1903047,mitotic cell cycle process|GO:0022402,cell cycle process|GO:0061640,cytoskeleton-dependent cytokinesis|GO:0044699,single-organism process|GO:0044267,cellular protein metabolic process|GO:0044260,cellular macromolecule metabolic process|GO:0000281,mitotic cytokinesis|GO:0071704,organic substance metabolic process|GO:0051301,cell division|GO:0006468,protein pho…		GO:0035639,purine ribonucleoside triphosphate binding|GO:0004672,protein kinase activity|GO:0000166,nucleotide binding|GO:1901363,heterocyclic compound binding|GO:0001883,purine nucleoside binding|GO:0001882,nucleoside binding|GO:0043168,anion binding|GO:0043167,ion binding|GO:0016740,transferase activity|GO:1901265,nucleoside phosphate binding|GO:0032549,ribonucleoside binding|GO:0017076,purine …		http://www.uniprot.org/uniprot/F4II29	FALSE
Araip.10033474.1	3.91768	1.97	55.83	2e-60	F4J7G5	At3g11780	GO:0033036,macromolecule localization|GO:0006810,transport|GO:0046907,intracellular transport|GO:0015918,sterol transport|GO:0006869,lipid transport|GO:0032366,intracellular sterol transport|GO:0010876,lipid localization|GO:0032365,intracellular lipid transport|GO:0015850,organic hydroxy compound transport|GO:0044765,single-organism transport|GO:0044699,single-organism process|GO:0071702,organic …	GO:0005737,cytoplasm|GO:0043231,intracellular membrane-bounded organelle|GO:0005773,vacuole|GO:0044464,cell part|GO:0043229,intracellular organelle|GO:0005623,cell|GO:0005622,intracellular|GO:0044444,cytoplasmic part|GO:0044424,intracellular part|GO:0043227,membrane-bounded organelle|GO:0043226,organelle			http://www.uniprot.org/uniprot/F4J7G5	FALSE
Araip.10021555.1	3.31728	1.73	67.44	0	Q9M084	IBI1	GO:0009628,response to abiotic stimulus|GO:0007292,female gamete generation|GO:0009167,purine ribonucleoside monophosphate metabolic process|GO:0044281,small molecule metabolic process|GO:0009161,ribonucleoside monophosphate metabolic process|GO:0071840,cellular component organization or biogenesis|GO:0044712,single-organism catabolic process|GO:0044710,single-organism metabolic process|GO:004471…	GO:0005737,cytoplasm|GO:0005783,endoplasmic reticulum|GO:0005829,cytosol|GO:0044464,cell part|GO:0044444,cytoplasmic part|GO:0005623,cell|GO:0005622,intracellular|GO:0043229,intracellular organelle|GO:0012505,endomembrane system|GO:0044424,intracellular part|GO:0043227,membrane-bounded organelle|GO:0043226,organelle|GO:0043231,intracellular membrane-bounded organelle	GO:0035639,purine ribonucleoside triphosphate binding|GO:0005488,binding|GO:0003676,nucleic acid binding|GO:0043167,ion binding|GO:1901363,heterocyclic compound binding|GO:1901265,nucleoside phosphate binding|GO:0001882,nucleoside binding|GO:0043168,anion binding|GO:0004812,aminoacyl-tRNA ligase activity|GO:0004815,aspartate-tRNA ligase activity|GO:0000166,nucleotide binding|GO:0001883,purine nuc…	ath00970,Aminoacyl-tRNA biosynthesis	http://www.uniprot.org/uniprot/Q9M084	FALSE
Araip.10035753.1	3.20428	1.68	79.27	0	Q94BN2	SPMS	GO:0006596,polyamine biosynthetic process|GO:0006597,spermine biosynthetic process|GO:0006595,polyamine metabolic process|GO:0042401,cellular biogenic amine biosynthetic process|GO:0034641,cellular nitrogen compound metabolic process|GO:0006807,nitrogen compound metabolic process|GO:0008215,spermine metabolic process|GO:1901576,organic substance biosynthetic process|GO:0097164,ammonium ion metabo…		GO:0003824,catalytic activity|GO:0016765,transferase activity, transferring alkyl or aryl (other than methyl) groups|GO:0016740,transferase activity|GO:0005488,binding|GO:0005515,protein binding|GO:0016768,spermine synthase activity	ath00270,Cysteine and methionine metabolism|ath00410,beta-Alanine metabolism|ath00480,Glutathione metabolism|ath00330,Arginine and proline metabolism|ath01100,Metabolic pathways	http://www.uniprot.org/uniprot/Q94BN2	FALSE
Araip.10038024.1	3.09513	1.63	24.71	5e-07	Q8W493	LFNR2	GO:0009595,detection of biotic stimulus|GO:0008104,protein localization|GO:0019222,regulation of metabolic process|GO:0048585,negative regulation of response to stimulus|GO:0048583,regulation of response to stimulus|GO:0031348,negative regulation of defense response|GO:0009696,salicylic acid metabolic process|GO:0009697,salicylic acid biosynthetic process|GO:0007165,signal transduction|GO:0044283…	GO:0055035,plastid thylakoid membrane|GO:0034357,photosynthetic membrane|GO:0031976,plastid thylakoid|GO:0048046,apoplast|GO:0043229,intracellular organelle|GO:0005622,intracellular|GO:0043227,membrane-bounded organelle|GO:0043226,organelle|GO:0009535,chloroplast thylakoid membrane|GO:0009534,chloroplast thylakoid|GO:0031984,organelle subcompartment|GO:0009532,plastid stroma|GO:0009570,chloroplas…	GO:0005488,binding|GO:0008266,poly(U) RNA binding|GO:0004497,monooxygenase activity|GO:0016731,oxidoreductase activity, acting on iron-sulfur proteins as donors, NAD or NADP as acceptor|GO:0016709,oxidoreductase activity, acting on paired donors, with incorporation or reduction of molecular oxygen, NAD(P)H as one donor, and incorporation of one atom of oxygen|GO:0003727,single-stranded RNA bindin…	ath00195,Photosynthesis|ath01100,Metabolic pathways	http://www.uniprot.org/uniprot/Q8W493	FALSE
Araip.10006161.1	3.07375	1.62	88.93	0	P93008	RH21	GO:0044238,primary metabolic process|GO:0090304,nucleic acid metabolic process|GO:0044249,cellular biosynthetic process|GO:0034641,cellular nitrogen compound metabolic process|GO:0006807,nitrogen compound metabolic process|GO:0034645,cellular macromolecule biosynthetic process|GO:1901576,organic substance biosynthetic process|GO:0009100,glycoprotein metabolic process|GO:0009101,glycoprotein biosy…	GO:0005737,cytoplasm|GO:0043231,intracellular membrane-bounded organelle|GO:0005634,nucleus|GO:0044464,cell part|GO:0005623,cell|GO:0005622,intracellular|GO:0043229,intracellular organelle|GO:0044424,intracellular part|GO:0043227,membrane-bounded organelle|GO:0043226,organelle|GO:0031974,membrane-enclosed lumen|GO:0043228,non-membrane-bounded organelle|GO:0097525,spliceosomal snRNP complex|GO:003…	GO:0035639,purine ribonucleoside triphosphate binding|GO:0005488,binding|GO:0003676,nucleic acid binding|GO:0043167,ion binding|GO:1901363,heterocyclic compound binding|GO:0001883,purine nucleoside binding|GO:0001882,nucleoside binding|GO:0043168,anion binding|GO:0000166,nucleotide binding|GO:1901265,nucleoside phosphate binding|GO:0032549,ribonucleoside binding|GO:0017076,purine nucleotide bindi…	ath03040,Spliceosome	http://www.uniprot.org/uniprot/P93008	FALSE
Araip.10034501.1	3.07375	1.62	73.46	4e-177	Q9SU83	At4g29680	GO:0019752,carboxylic acid metabolic process|GO:0090304,nucleic acid metabolic process|GO:0044249,cellular biosynthetic process|GO:0034641,cellular nitrogen compound metabolic process|GO:0006807,nitrogen compound metabolic process|GO:0009067,aspartate family amino acid biosynthetic process|GO:0009066,aspartate family amino acid metabolic process|GO:0044283,small molecule biosynthetic process|GO:1…	GO:0005737,cytoplasm|GO:0043231,intracellular membrane-bounded organelle|GO:0005773,vacuole|GO:0044464,cell part|GO:0043229,intracellular organelle|GO:0005623,cell|GO:0005622,intracellular|GO:0044444,cytoplasmic part|GO:0044424,intracellular part|GO:0043227,membrane-bounded organelle|GO:0043226,organelle|GO:0016021,integral component of membrane|GO:0016020,membrane|GO:0044425,membrane part|GO:003…	GO:0016787,hydrolase activity|GO:0016818,hydrolase activity, acting on acid anhydrides, in phosphorus-containing anhydrides|GO:0003824,catalytic activity|GO:0016817,hydrolase activity, acting on acid anhydrides|GO:0016462,pyrophosphatase activity|GO:0004551,nucleotide diphosphatase activity|GO:0035529,NADH pyrophosphatase activity		http://www.uniprot.org/uniprot/Q9SU83	FALSE
Araip.10011556.1	3.01049	1.59	38.16	4e-29	Q9SSK5	MLP43	GO:0009607,response to biotic stimulus|GO:0050801,ion homeostasis|GO:0042592,homeostatic process|GO:0044699,single-organism process|GO:0065007,biological regulation|GO:0065008,regulation of biological quality|GO:0019725,cellular homeostasis|GO:0009987,cellular process|GO:0006812,cation transport|GO:0006811,ion transport|GO:0006810,transport|GO:0006873,cellular ion homeostasis|GO:0006952,defense r…	GO:0005737,cytoplasm|GO:0009536,plastid|GO:0043231,intracellular membrane-bounded organelle|GO:0044464,cell part|GO:0044444,cytoplasmic part|GO:0005623,cell|GO:0005622,intracellular|GO:0043229,intracellular organelle|GO:0044424,intracellular part|GO:0043227,membrane-bounded organelle|GO:0043226,organelle|GO:0009507,chloroplast			http://www.uniprot.org/uniprot/Q9SSK5	FALSE
Araip.10003033.1	2.90795	1.54	32.38	4e-24	A1L4Y4	At5g61510	GO:0009628,response to abiotic stimulus|GO:0044710,single-organism metabolic process|GO:0009314,response to radiation|GO:0050896,response to stimulus|GO:0009416,response to light stimulus|GO:0055114,oxidation-reduction process|GO:0008152,metabolic process|GO:0009644,response to high light intensity|GO:0009642,response to light intensity|GO:0044699,single-organism process|GO:0033554,cellular respo…	GO:0005737,cytoplasm|GO:0005829,cytosol|GO:0044464,cell part|GO:0005623,cell|GO:0005622,intracellular|GO:0044444,cytoplasmic part|GO:0044424,intracellular part	GO:0005488,binding|GO:0043169,cation binding|GO:0046914,transition metal ion binding|GO:0043167,ion binding|GO:0003824,catalytic activity|GO:0008270,zinc ion binding|GO:0046872,metal ion binding|GO:0016491,oxidoreductase activity|GO:0097159,organic cyclic compound binding|GO:0017091,AU-rich element binding|GO:0016655,oxidoreductase activity, acting on NAD(P)H, quinone or similar compound as accep…		http://www.uniprot.org/uniprot/A1L4Y4	FALSE
Araip.10026044.1	2.90795	1.54	69.2	1e-144	Q9FJX3	VDAC2	GO:0006810,transport|GO:0040007,growth|GO:0055085,transmembrane transport|GO:0006811,ion transport|GO:0009987,cellular process|GO:0050789,regulation of biological process|GO:0044765,single-organism transport|GO:0044763,single-organism cellular process|GO:0044699,single-organism process|GO:0065007,biological regulation|GO:0051179,localization|GO:0051234,establishment of localization|GO:0040008,reg…	GO:0031975,envelope|GO:0043229,intracellular organelle|GO:0043227,membrane-bounded organelle|GO:0043226,organelle|GO:0031224,intrinsic component of membrane|GO:0005737,cytoplasm|GO:0046930,pore complex|GO:0031090,organelle membrane|GO:0016021,integral component of membrane|GO:0016020,membrane|GO:0044444,cytoplasmic part|GO:0005739,mitochondrion|GO:0031968,organelle outer membrane|GO:0098588,bound…	GO:0005215,transporter activity|GO:0015288,porin activity|GO:0022857,transmembrane transporter activity|GO:0015267,channel activity|GO:0022829,wide pore channel activity|GO:0022803,passive transmembrane transporter activity		http://www.uniprot.org/uniprot/Q9FJX3	FALSE
Araip.10024204.1	2.88786	1.53	72.13	1e-155	Q8L7U0	At3g03330	GO:0034440,lipid oxidation|GO:0006631,fatty acid metabolic process|GO:0008104,protein localization|GO:0006635,fatty acid beta-oxidation|GO:0072663,establishment of protein localization to peroxisome|GO:0072662,protein localization to peroxisome|GO:0051649,establishment of localization in cell|GO:0019752,carboxylic acid metabolic process|GO:0044248,cellular catabolic process|GO:0009062,fatty acid …	GO:0005737,cytoplasm|GO:0005783,endoplasmic reticulum|GO:0016020,membrane|GO:0044464,cell part|GO:0044444,cytoplasmic part|GO:0005623,cell|GO:0005622,intracellular|GO:0043229,intracellular organelle|GO:0071944,cell periphery|GO:0012505,endomembrane system|GO:0005886,plasma membrane|GO:0044424,intracellular part|GO:0043227,membrane-bounded organelle|GO:0043226,organelle|GO:0043231,intracellular me…	GO:0003824,catalytic activity|GO:0016491,oxidoreductase activity		http://www.uniprot.org/uniprot/Q8L7U0	FALSE
Araip.10010958.1	2.8481	1.51	69.34	0	Q9ZU25	At1g51980	GO:0008104,protein localization|GO:0006839,mitochondrial transport|GO:0044281,small molecule metabolic process|GO:0009161,ribonucleoside monophosphate metabolic process|GO:0007005,mitochondrion organization|GO:0044712,single-organism catabolic process|GO:0044710,single-organism metabolic process|GO:0010035,response to inorganic substance|GO:0070727,cellular macromolecule localization|GO:0009199,r…	GO:0044464,cell part|GO:1990204,oxidoreductase complex|GO:0043229,intracellular organelle|GO:0070069,cytochrome complex|GO:0005774,vacuolar membrane|GO:0043227,membrane-bounded organelle|GO:0043226,organelle|GO:0031224,intrinsic component of membrane|GO:0005737,cytoplasm|GO:0009536,plastid|GO:0031090,organelle membrane|GO:0098796,membrane protein complex|GO:0005773,vacuole|GO:0016021,integral com…	GO:0004175,endopeptidase activity|GO:0035639,purine ribonucleoside triphosphate binding|GO:0008270,zinc ion binding|GO:0008233,peptidase activity|GO:0043167,ion binding|GO:1901363,heterocyclic compound binding|GO:1901265,nucleoside phosphate binding|GO:0001882,nucleoside binding|GO:0043168,anion binding|GO:0043169,cation binding|GO:0046914,transition metal ion binding|GO:0000166,nucleotide bindin…		http://www.uniprot.org/uniprot/Q9ZU25	FALSE
Araip.10005046.1	2.8481	1.51	86.67	0.79	Q93Y25	MYH9.9	GO:0016070,RNA metabolic process|GO:0016071,mRNA metabolic process|GO:0044238,primary metabolic process|GO:0044260,cellular macromolecule metabolic process|GO:0006139,nucleobase-containing compound metabolic process|GO:0009987,cellular process|GO:0006725,cellular aromatic compound metabolic process|GO:0010467,gene expression|GO:0044237,cellular metabolic process|GO:0043170,macromolecule metabolic…	GO:0043231,intracellular membrane-bounded organelle|GO:0005634,nucleus|GO:0044464,cell part|GO:0005623,cell|GO:0005622,intracellular|GO:0043229,intracellular organelle|GO:0044424,intracellular part|GO:0043227,membrane-bounded organelle|GO:0043226,organelle	GO:0097159,organic cyclic compound binding|GO:0000166,nucleotide binding|GO:0036094,small molecule binding|GO:0003723,RNA binding|GO:0003676,nucleic acid binding|GO:1901363,heterocyclic compound binding|GO:1901265,nucleoside phosphate binding|GO:0005488,binding		http://www.uniprot.org/uniprot/Q93Y25	FALSE
Araip.10028542.1	2.78949	1.48	40.86	1e-14	Q9FF55	PDIL1-4	GO:0006457,protein folding|GO:0034645,cellular macromolecule biosynthetic process|GO:0006498,N-terminal protein lipidation|GO:0030243,cellulose metabolic process|GO:0006810,transport|GO:0051649,establishment of localization in cell|GO:0044042,glucan metabolic process|GO:0030244,cellulose biosynthetic process|GO:0042592,homeostatic process|GO:0044249,cellular biosynthetic process|GO:0009250,glucan…	GO:0005618,cell wall|GO:0005783,endoplasmic reticulum|GO:0031974,membrane-enclosed lumen|GO:0043229,intracellular organelle|GO:0071944,cell periphery|GO:0043227,membrane-bounded organelle|GO:0043226,organelle|GO:0005737,cytoplasm|GO:0009536,plastid|GO:0031090,organelle membrane|GO:0005773,vacuole|GO:0005634,nucleus|GO:0016020,membrane|GO:0005739,mitochondrion|GO:0005774,vacuolar membrane|GO:00444…	GO:0016853,isomerase activity|GO:0003824,catalytic activity|GO:0003756,protein disulfide isomerase activity|GO:0016864,intramolecular oxidoreductase activity, transposing S-S bonds|GO:0016860,intramolecular oxidoreductase activity	ath04141,Protein processing in endoplasmic reticulum	http://www.uniprot.org/uniprot/Q9FF55	FALSE
Araip.10019021.1	2.63902	1.4	86.38	0	Q8LFC0	IDH1	GO:0009167,purine ribonucleoside monophosphate metabolic process|GO:0044281,small molecule metabolic process|GO:0009161,ribonucleoside monophosphate metabolic process|GO:0072350,tricarboxylic acid metabolic process|GO:1901360,organic cyclic compound metabolic process|GO:0044712,single-organism catabolic process|GO:0044710,single-organism metabolic process|GO:0010035,response to inorganic substanc…	GO:0005737,cytoplasm|GO:0043231,intracellular membrane-bounded organelle|GO:0044464,cell part|GO:0043229,intracellular organelle|GO:0005739,mitochondrion|GO:0005622,intracellular|GO:0044444,cytoplasmic part|GO:0005623,cell|GO:0044424,intracellular part|GO:0043227,membrane-bounded organelle|GO:0043226,organelle	GO:0051287,NAD binding|GO:0005488,binding|GO:0000166,nucleotide binding|GO:1901363,heterocyclic compound binding|GO:1901265,nucleoside phosphate binding|GO:0016491,oxidoreductase activity|GO:0043169,cation binding|GO:0046914,transition metal ion binding|GO:0000287,magnesium ion binding|GO:0043167,ion binding|GO:0004448,isocitrate dehydrogenase activity|GO:0046872,metal ion binding|GO:0050662,coen…	ath00020,Citrate cycle (TCA cycle)|ath01210,2-Oxocarboxylic acid metabolism|ath01230,Biosynthesis of amino acids|ath01200,Carbon metabolism|ath01110,Biosynthesis of secondary metabolites|ath01100,Metabolic pathways	http://www.uniprot.org/uniprot/Q8LFC0	FALSE
Araip.10006678.1	2.54912	1.35	29.73	3e-05	Q9FMA3	PEX5	GO:0034440,lipid oxidation|GO:0008104,protein localization|GO:0044281,small molecule metabolic process|GO:0044282,small molecule catabolic process|GO:0071840,cellular component organization or biogenesis|GO:0044712,single-organism catabolic process|GO:0044710,single-organism metabolic process|GO:0070727,cellular macromolecule localization|GO:0033036,macromolecule localization|GO:0032787,monocarbo…	GO:0042579,microbody|GO:0043229,intracellular organelle|GO:0043227,membrane-bounded organelle|GO:0043226,organelle|GO:0005737,cytoplasm|GO:0005778,peroxisomal membrane|GO:0031090,organelle membrane|GO:0098805,whole membrane|GO:0016020,membrane|GO:0005777,peroxisome|GO:0044439,peroxisomal part|GO:0044438,microbody part|GO:0031903,microbody membrane|GO:0098588,bounding membrane of organelle|GO:0043…	GO:0042277,peptide binding|GO:0005048,signal sequence binding|GO:0000268,peroxisome targeting sequence binding|GO:0033218,amide binding|GO:0005052,peroxisome matrix targeting signal-1 binding|GO:0005488,binding|GO:0005515,protein binding	ath04146,Peroxisome	http://www.uniprot.org/uniprot/Q9FMA3	FALSE
Araip.10031153.1	2.51403	1.33	61.98	0	Q84LM4	AARE	GO:0044238,primary metabolic process|GO:0010038,response to metal ion|GO:0019538,protein metabolic process|GO:0050896,response to stimulus|GO:0043170,macromolecule metabolic process|GO:0071704,organic substance metabolic process|GO:0008152,metabolic process|GO:0042221,response to chemical|GO:0046686,response to cadmium ion|GO:0006508,proteolysis|GO:0010035,response to inorganic substance|GO:00226…	GO:0005737,cytoplasm|GO:0005829,cytosol|GO:0009536,plastid|GO:0043231,intracellular membrane-bounded organelle|GO:0005773,vacuole|GO:0005634,nucleus|GO:0044464,cell part|GO:0044444,cytoplasmic part|GO:0005623,cell|GO:0005622,intracellular|GO:0043229,intracellular organelle|GO:0044424,intracellular part|GO:0043227,membrane-bounded organelle|GO:0043226,organelle|GO:0009507,chloroplast	GO:0004177,aminopeptidase activity|GO:0017171,serine hydrolase activity|GO:0016787,hydrolase activity|GO:0003824,catalytic activity|GO:0008238,exopeptidase activity|GO:0070011,peptidase activity, acting on L-amino acid peptides|GO:0070009,serine-type aminopeptidase activity|GO:0070008,serine-type exopeptidase activity|GO:0008233,peptidase activity|GO:0008236,serine-type peptidase activity		http://www.uniprot.org/uniprot/Q84LM4	FALSE
Araip.10008177.1	2.42839	1.28	38.03	3e-05	Q9FGC7	ZEP	GO:0007165,signal transduction|GO:0044283,small molecule biosynthetic process|GO:1902644,tertiary alcohol metabolic process|GO:1902645,tertiary alcohol biosynthetic process|GO:0044710,single-organism metabolic process|GO:0009756,carbohydrate mediated signaling|GO:0042440,pigment metabolic process|GO:0044550,secondary metabolite biosynthetic process|GO:0016108,tetraterpenoid metabolic process|GO:0…	GO:0055035,plastid thylakoid membrane|GO:0034357,photosynthetic membrane|GO:0031976,plastid thylakoid|GO:0031975,envelope|GO:0043229,intracellular organelle|GO:0042170,plastid membrane|GO:0005622,intracellular|GO:0043227,membrane-bounded organelle|GO:0043226,organelle|GO:0009535,chloroplast thylakoid membrane|GO:0009534,chloroplast thylakoid|GO:0031984,organelle subcompartment|GO:0031090,organell…	GO:0004497,monooxygenase activity|GO:0052662,zeaxanthin epoxidase activity|GO:0016709,oxidoreductase activity, acting on paired donors, with incorporation or reduction of molecular oxygen, NAD(P)H as one donor, and incorporation of one atom of oxygen|GO:0052663,antheraxanthin epoxidase activity|GO:0016705,oxidoreductase activity, acting on paired donors, with incorporation or reduction of molecul…	ath00906,Carotenoid biosynthesis|ath01110,Biosynthesis of secondary metabolites|ath01100,Metabolic pathways	http://www.uniprot.org/uniprot/Q9FGC7	FALSE
Araip.10018055.1	2.28153	1.19	86.45	0	Q96254	GDI1	GO:0008104,protein localization|GO:0009893,positive regulation of metabolic process|GO:0019222,regulation of metabolic process|GO:0006810,transport|GO:0072666,establishment of protein localization to vacuole|GO:0072665,protein localization to vacuole|GO:0044249,cellular biosynthetic process|GO:0034645,cellular macromolecule biosynthetic process|GO:0043087,regulation of GTPase activity|GO:0050789,…	GO:0005737,cytoplasm|GO:0005829,cytosol|GO:0044464,cell part|GO:0005623,cell|GO:0005622,intracellular|GO:0044444,cytoplasmic part|GO:0044424,intracellular part	GO:0005092,GDP-dissociation inhibitor activity|GO:0005093,Rab GDP-dissociation inhibitor activity|GO:0030234,enzyme regulator activity|GO:0005096,GTPase activator activity|GO:0030695,GTPase regulator activity|GO:0008047,enzyme activator activity|GO:0005515,protein binding|GO:0098772,molecular function regulator|GO:0060589,nucleoside-triphosphatase regulator activity|GO:0005488,binding|GO:0003824,…		http://www.uniprot.org/uniprot/Q96254	FALSE
Araip.10004671.1	2.26577	1.18	60.73	9e-118	Q94CE4	BCA4	GO:0001101,response to acid chemical|GO:0032502,developmental process|GO:0010035,response to inorganic substance|GO:0044707,single-multicellular organism process|GO:0015706,nitrate transport|GO:0050896,response to stimulus|GO:0048581,negative regulation of post-embryonic development|GO:0048580,regulation of post-embryonic development|GO:0009791,post-embryonic development|GO:0015976,carbon utiliza…	GO:0031975,envelope|GO:0043229,intracellular organelle|GO:0071944,cell periphery|GO:0043227,membrane-bounded organelle|GO:0043226,organelle|GO:0005737,cytoplasm|GO:0009941,chloroplast envelope|GO:0009536,plastid|GO:0016020,membrane|GO:0044435,plastid part|GO:0044434,chloroplast part|GO:0031967,organelle envelope|GO:0005886,plasma membrane|GO:0009507,chloroplast|GO:0009526,plastid envelope|GO:0043…	GO:0043169,cation binding|GO:0046872,metal ion binding|GO:0046914,transition metal ion binding|GO:0016835,carbon-oxygen lyase activity|GO:0016836,hydro-lyase activity|GO:0043167,ion binding|GO:0003824,catalytic activity|GO:0008270,zinc ion binding|GO:0004089,carbonate dehydratase activity|GO:0016829,lyase activity|GO:0005488,binding|GO:0005515,protein binding	ath00910,Nitrogen metabolism	http://www.uniprot.org/uniprot/Q94CE4	FALSE
Araip.10015243.1	2.23457	1.16	58.64	0	Q84WU9	At5g56900	GO:0090304,nucleic acid metabolic process|GO:0034641,cellular nitrogen compound metabolic process|GO:0006807,nitrogen compound metabolic process|GO:1901360,organic cyclic compound metabolic process|GO:1901361,organic cyclic compound catabolic process|GO:0006139,nucleobase-containing compound metabolic process|GO:1901575,organic substance catabolic process|GO:0044265,cellular macromolecule catabol…	GO:0005737,cytoplasm|GO:0005829,cytosol|GO:0044464,cell part|GO:0005623,cell|GO:0005622,intracellular|GO:0044444,cytoplasmic part|GO:0044424,intracellular part	GO:0043169,cation binding|GO:0097159,organic cyclic compound binding|GO:0043167,ion binding|GO:0003824,catalytic activity|GO:0005488,binding|GO:0003676,nucleic acid binding|GO:0003677,DNA binding|GO:0046872,metal ion binding|GO:1901363,heterocyclic compound binding		http://www.uniprot.org/uniprot/Q84WU9	FALSE
Araip.10017300.1	2.17347	1.12	69.41	1e-87	Q8L910	GPX4	GO:0048589,developmental growth|GO:0048588,developmental cell growth|GO:0048468,cell development|GO:0044281,small molecule metabolic process|GO:0044283,small molecule biosynthetic process|GO:1902644,tertiary alcohol metabolic process|GO:1902645,tertiary alcohol biosynthetic process|GO:0071840,cellular component organization or biogenesis|GO:0044712,single-organism catabolic process|GO:0044710,sin…	GO:0005737,cytoplasm|GO:0005829,cytosol|GO:0044464,cell part|GO:0005623,cell|GO:0005622,intracellular|GO:0044444,cytoplasmic part|GO:0044424,intracellular part	GO:0016209,antioxidant activity|GO:0003824,catalytic activity|GO:0016684,oxidoreductase activity, acting on peroxide as acceptor|GO:0004601,peroxidase activity|GO:0004602,glutathione peroxidase activity|GO:0016491,oxidoreductase activity	ath00480,Glutathione metabolism|ath00590,Arachidonic acid metabolism	http://www.uniprot.org/uniprot/Q8L910	FALSE
Araip.10016046.1	2.08493	1.06	87.08	0	O82662	At2g20420	GO:0009167,purine ribonucleoside monophosphate metabolic process|GO:0044281,small molecule metabolic process|GO:0044282,small molecule catabolic process|GO:0009161,ribonucleoside monophosphate metabolic process|GO:0072350,tricarboxylic acid metabolic process|GO:0071840,cellular component organization or biogenesis|GO:0044712,single-organism catabolic process|GO:0044710,single-organism metabolic p…	GO:0005737,cytoplasm|GO:0005794,Golgi apparatus|GO:0043231,intracellular membrane-bounded organelle|GO:0044464,cell part|GO:0044444,cytoplasmic part|GO:0005739,mitochondrion|GO:0005622,intracellular|GO:0005623,cell|GO:0043229,intracellular organelle|GO:0012505,endomembrane system|GO:0044424,intracellular part|GO:0043227,membrane-bounded organelle|GO:0043226,organelle	GO:0035639,purine ribonucleoside triphosphate binding|GO:0005488,binding|GO:0043167,ion binding|GO:1901363,heterocyclic compound binding|GO:1901265,nucleoside phosphate binding|GO:0001882,nucleoside binding|GO:0043168,anion binding|GO:0043169,cation binding|GO:0046914,transition metal ion binding|GO:0000166,nucleotide binding|GO:0001883,purine nucleoside binding|GO:0032549,ribonucleoside binding|…	ath01100,Metabolic pathways|ath01110,Biosynthesis of secondary metabolites|ath00020,Citrate cycle (TCA cycle)|ath01200,Carbon metabolism|ath00640,Propanoate metabolism	http://www.uniprot.org/uniprot/O82662	FALSE
Araip.10024225.1	2.08493	1.06	72.29	1e-29	Q8W1Y0	SYN4	GO:0080090,regulation of primary metabolic process|GO:0019222,regulation of metabolic process|GO:1901362,organic cyclic compound biosynthetic process|GO:0071840,cellular component organization or biogenesis|GO:0010605,negative regulation of macromolecule metabolic process|GO:0010608,posttranscriptional regulation of gene expression|GO:0040029,regulation of gene expression, epigenetic|GO:0016458,g…	GO:0031974,membrane-enclosed lumen|GO:0043229,intracellular organelle|GO:0043228,non-membrane-bounded organelle|GO:0000228,nuclear chromosome|GO:0043227,membrane-bounded organelle|GO:0043226,organelle|GO:0031981,nuclear lumen|GO:0005634,nucleus|GO:0005694,chromosome|GO:0000775,chromosome, centromeric region|GO:0098687,chromosomal region|GO:0043231,intracellular membrane-bounded organelle|GO:00432…	GO:0003682,chromatin binding|GO:0005488,binding		http://www.uniprot.org/uniprot/Q8W1Y0	FALSE
Araip.10031548.1	2.05623	1.04	72.67	1e-162	Q9LK96	At3g15090	GO:0008152,metabolic process|GO:0044710,single-organism metabolic process|GO:0044699,single-organism process|GO:0055114,oxidation-reduction process		GO:0005488,binding|GO:0043169,cation binding|GO:0046914,transition metal ion binding|GO:0043167,ion binding|GO:0003824,catalytic activity|GO:0008270,zinc ion binding|GO:0046872,metal ion binding|GO:0016491,oxidoreductase activity		http://www.uniprot.org/uniprot/Q9LK96	FALSE
[truncated: 27 more rows]
