# Supplementary material for: Identification of the Candidate Proteins Related to Oleic Acid Accumulation during Peanut (Arachis hypogaea L.) Seed Development through Comparative Proteome Analysis
Source: Int J Mol Sci. 2018 Apr 18;19(4):1235. doi: 10.3390/ijms19041235 (PMC5979506; doi:10.3390/ijms19041235)
Supplement: Supplementary file 1 [file ijms-19-01235-s001.zip › supplementary files/SP Table4 primer.xlsx]

## Sheet: Sheet1
primer sequence used in the experiments
primer name	F sequence(5'-3')	R sequence(5'-3')
FAB2	CAGACTCATCGCAACCCT	CCGACCCGAAAGATACAA
LOX	AGAGCGAGAAACGGAGCG	ATGACTTTGGGTGGTGGA
KASI	TGATGCCTCCAAGTTTCC	AGACCACCCATCCCTGAC
KASII	AGCCCTGCGATGACTACTG	GGTGTAACAACGCCCAAC
LACS1	AACTACAAACTTGGCTGGATGA	ATCCAAGTGTTGTTGGTCCACA
LACS4	TACTCATATAAGTTGAACAAC	GCACAGGTTTCAGTCAGACCA
LACS9	GTTGATACAAAGGGAGGACTA	AACATATGTTGATGAATCGTT
ACP4	TGTAATTGTAACATCGATAATA	GAACCAGTGAGGGCTTGGCG
ACOX3	CAGATTAATGGACCATCTTCC	AGAGGTGCTTCGAGAGGACTTC
MOD1	TGAGGATGTACCAGAAGATATA	ATCCACCTGGGTTCATGATTGG
KCR1	CTAAGGAAGCTGAGGAGGTTT	AGCTGCAGCCTGTGTGCAAA
CAC3	GAGAGTTGACATAGATGCG	ATGTACAGTGCATGTATGA
18S	ATTCCTAGTAAGCGCGAGTCATCAG	CAATGATCCTTCCGCAGGTTCAC
